# Supplementary material for: A comprehensive repertoire of tRNA-derived fragments in prostate cancer
Source: Oncotarget. 2016 Mar 23;7(17):24766–77. doi: 10.18632/oncotarget.8293 (PMC5029740; doi:10.18632/oncotarget.8293)
Supplement: Supplementary file 2 [file oncotarget-07-24766-s002.xlsx]

## Sheet: Legend
Index:
Table 1: A list of tRFs identified across our dataset. tRF ID number, sequence, genomic locus (loci) that they mapped to, their position on the locus and the locus sequence are indicated.
Table 2: A list of tRFs derived from 3'-pre-tRNA trailers and 5'-pre-tRNA leaders
Table 3: Read count values of each tRF in individual study group .
Table 4: Differentialy expressed tRFs and their adjusted p-values
Table 5: A list of recurrently changed tRFs across PCa6_recur, PCa7_recur and PCa8_recur groups
Table 6: Clinical parameters of samples in the cohort 1
Table 7: Clinical parameters of samples in the cohort 2

## Sheet: Table 1
tRF No	Sequence	Locus 1	Locus 2	Locus 3	Locus 4	Locus 5	Locus 6	Locus 7	Locus 8	Locus 9	Locus 10	Locus 11	Locus 12	Position on Locus 1	Position on Locus 2	Position on Locus 3	Position on Locus 4	Position on Locus 5	Position on Locus 6	Position on Locus 7	Position on Locus 8	Position on Locus 9	Position on Locus 10	Position on Locus 11	Position on Locus 12	Sequence locus 1	Sequence locus 2	Sequence locus 3	Sequence locus 4	Sequence locus 5	Sequence locus 6	Sequence locus 7	Sequence locus 8	Sequence locus 9	Sequence locus 10	Sequence locus 11	Sequence locus 12
tRF-1	AAACCTGTAGCTGTCT	NAME=TRNASeC(e)TCA&LOCI=[chr19:45981860-45981945:strand=-]&SOURCE=UCSC&SOURCE-ACCESSION=chr19.tRNA8-SeC(e)TCA&GENOME=hg19_Fragment_4	NAME=TRNASeC(e)TCA&LOCI=[chr22:44546537-44546622:strand=+]&SOURCE=UCSC&SOURCE-ACCESSION=chr22.tRNA1-SeC(e)TCA&GENOME=hg19_Fragment_1											38..53	38..53											GCCCGGATGATCCTCAGTGGTCTGGGGTGCAGGCTTCAAACCTGTAGCTGTCTAGCGACAGAGTGGTTCAATTCCACCTTTCGGGCCCA	GCTCGGATGATCCTCAGTGGTCTGGGGTGCAGGCTTCAAACCTGTAGCTGTCTAGTGACAGAGTGGTTCAATTCCACCTTTGTAGGCCA
tRF-2	AAATCTCGCTGGGGCC	NAME=TRNAThrTGT&LOCI=[chr14:21149849-21149921:strand=+]&SOURCE=UCSC&SOURCE-ACCESSION=chr14.tRNA4-ThrTGT&GENOME=hg19_Fragment_1	NAME=TRNAThrTGT&LOCI=[chr5:180618687-180618758:strand=-]&SOURCE=UCSC&SOURCE-ACCESSION=chr5.tRNA13-ThrTGT&GENOME=hg19_Fragment_1	NAME=TRNAThrTGT&LOCI=[chr14:21099319-21099391:strand=-]&SOURCE=UCSC&SOURCE-ACCESSION=chr14.tRNA20-ThrTGT&GENOME=hg19_Fragment_1										57..72	56..71	57..72										GGCCCTATAGCTCAGGGGTTAGAGCACTGGTCTTGTAAACCAGGGGTCGCGAGTTCAAATCTCGCTGGGGCCTCCA	GGCTCCATAGCTCAGGGGTTAGAGCACTGGTCTTGTAAACCAGGGTCGCGAGTTCAAATCTCGCTGGGGCCTCCA	GGCTCCATAGCTCAGGGGTTAGAGCACTGGTCTTGTAAACCAGGGGTCGCGAGTTCAAATCTCGCTGGGGCCTCCA
tRF-3	AACAGGAGATCCTGAGTTT	NAME=TRNAThrAGT&LOCI=[chr17:62526918-62526991:strand=-]&SOURCE=UCSC&SOURCE-ACCESSION=chr17.tRNA24-ThrAGT&GENOME=hg19_Fragment_2												39..57												AGCACCATGGCTTAGCTGGTTAAAGCACCTGTCTAGTAAACAGGAGATCCTGAGTTTCAATTCCAATGGTGCCTCCA
tRF-4	AACCCAGAGGTCGATGGAT	NAME=TRNAMetCAT&LOCI=[chr6:27745664-27745735:strand=+]&SOURCE=UCSC&SOURCE-ACCESSION=chr6.tRNA61-MetCAT&GENOME=hg19_Fragment_2												36..54												AGCAGAGTGGCGCAGCGGAAGCGTGCTGGGCCCATAACCCAGAGGTCGATGGATCTAAACCATCCTCTGCTACCA
tRF-5	AACCCAGAGGTCGATGGATCG	NAME=TRNAMetCAT&LOCI=[chr6:26286754-26286825:strand=+&chr6:27300764-27300835:strand=-&chr1:153643726-153643797:strand=+&chr6:27870271-27870342:strand=-&chr17:80452597-80452668:strand=-&chr6:27560600-27560671:strand=-&chr6:26313352-26313423:strand=-&chr6:26330529-26330600:strand=-]&SOURCE=UCSC&SOURCE-ACCESSION=chr6.tRNA2-MetCAT&GENOME=hg19_Fragment_3												36..56												AGCAGAGTGGCGCAGCGGAAGCGTGCTGGGCCCATAACCCAGAGGTCGATGGATCGAAACCATCCTCTGCTACCA
tRF-6	AACCGAAAGGTTGGTGGTT	NAME=TRNAAsnGTT&LOCI=[chr1:149230570-149230643:strand=-]&SOURCE=UCSC&SOURCE-ACCESSION=chr1.tRNA103-AsnGTT&GENOME=hg19_Fragment_2												38..56												GTCTCTGTGGCGCAATGGGTTAGCGCGTTCGGCTGTTAACCGAAAGGTTGGTGGTTCGAGCCCATCCAGGGACGCCA
tRF-7	AACTTTACAATCAGAGGTTCA	NAME=TRNALeuTAA&LOCI=[chr1:238106956-238107030:strand=-]&SOURCE=UCSC&SOURCE-ACCESSION=chr1.tRNA60-LeuTAA&GENOME=hg19_Fragment_3												39..59												GTTAAGATGGCAGAGCCCAGCAATTGCATAAAACTTAAAACTTTACAATCAGAGGTTCAACTCCTCTTCTTAACACCA
tRF-8	AAGAGGTCCCTGGTT	NAME=TRNACysGCA&LOCI=[chr7:149028220-149028291:strand=+&chr7:149404760-149404831:strand=+&chr7:149332778-149332849:strand=+&chr3:131950642-131950713:strand=-]&SOURCE=UCSC&SOURCE-ACCESSION=chr3.tRNA6-CysGCA&GENOME=hg19_Fragment_6	NAME=TRNACysGCA&LOCI=[chr17:37025545-37025616:strand=-]&SOURCE=UCSC&SOURCE-ACCESSION=chr17.tRNA28-CysGCA&GENOME=hg19_Fragment_5	NAME=TRNACysGCA&LOCI=[chr3:131947944-131948015:strand=-]&SOURCE=UCSC&SOURCE-ACCESSION=chr3.tRNA7-CysGCA&GENOME=hg19_Fragment_5	NAME=TRNACysGCA&LOCI=[chr7:149074601-149074672:strand=-]&SOURCE=UCSC&SOURCE-ACCESSION=chr7.tRNA22-CysGCA&GENOME=hg19_Fragment_5	NAME=TRNACysGCA&LOCI=[chr7:149007281-149007352:strand=+]&SOURCE=UCSC&SOURCE-ACCESSION=chr7.tRNA5-CysGCA&GENOME=hg19_Fragment_5	NAME=TRNATyrGTA&LOCI=[chr7:149255133-149255205:strand=+]&SOURCE=UCSC&SOURCE-ACCESSION=chr7.tRNA9-TyrGTA&GENOME=hg19_Fragment_2	NAME=TRNACysGCA&LOCI=[chr7:149286164-149286235:strand=-]&SOURCE=UCSC&SOURCE-ACCESSION=chr7.tRNA20-CysGCA&GENOME=hg19_Fragment_4	NAME=TRNACysGCA&LOCI=[chr7:149072850-149072921:strand=-]&SOURCE=UCSC&SOURCE-ACCESSION=chr7.tRNA23-CysGCA&GENOME=hg19_Fragment_4	NAME=TRNASerAGA&LOCI=[chr7:149305467-149305538:strand=+]&SOURCE=UCSC&SOURCE-ACCESSION=chr7.tRNA12-SerAGA&GENOME=hg19_Fragment_3				40..54	40..54	40..54	40..54	40..54	41..55	40..54	40..54	40..54				GGGGGTATAGCTCAGGGGTAGAGCATTTGACTGCAGATCAAGAGGTCCCTGGTTCAAATCCAGGTGCCCCCTCCA	GGGGGTATAGCTCAGTGGTAGAGCATTTGACTGCAGATCAAGAGGTCCCTGGTTCAAATCCGGGTGCCCCCTCCA	GGGGGTGTAGCTCAGTGGTAGAGCATTTGACTGCAGATCAAGAGGTCCCTGGTTCAAATCCAGGTGCCCCCTCCA	GGGGGTATAGCTCAGGGGTAGAGCATTTGACTGCAGATCAAGAGGTCCCTGGTTCAAATCCAGGTGCCCCCCCCA	GGGGGCATAGCTCAGTGGTAGAGCATTTGACTGCAGATCAAGAGGTCCCTGGTTCAAATCCAGGTGCCCCCTCCA	GGGGGTATAGCTCAGGGCTAGAGCTTTTTGACTGTAGAGCAAGAGGTCCCTGGTTCAAATCCAGGTTCTCCCTCCA	GGGGGTATAGCTCAGGGGTAGAGCACTTGACTGCAGATCAAGAGGTCCCTGGTTCAAATCCAGGTGCCCCCTCCA	GGGGGTATAGTTCAGGGGTAGAGCATTTGACTGCAGATCAAGAGGTCCCTGGTTCAAATCCAGGTGCCCCCTCCA	GGGTGTATGGCTCAGGGGTAGAGAATTTGACTAGAGATCAAGAGGTCCCTGGTTCAAATCCAGGTGCCCCCTCCA
tRF-9	AAGGCGCCAGACTCAAGTT	NAME=TRNALeuCAA&LOCI=[chr6:27573417-27573524:strand=-]&SOURCE=UCSC&SOURCE-ACCESSION=chr6.tRNA140-LeuCAA&GENOME=hg19_Fragment_5	NAME=TRNALeuCAA&LOCI=[chr1:249168054-249168159:strand=+]&SOURCE=UCSC&SOURCE-ACCESSION=chr1.tRNA58-LeuCAA&GENOME=hg19_Fragment_6	NAME=TRNALeuCAA&LOCI=[chr6:28908830-28908934:strand=+&chr6:28864000-28864105:strand=-]&SOURCE=UCSC&SOURCE-ACCESSION=chr6.tRNA74-LeuCAA&GENOME=hg19_Fragment_5	NAME=TRNALeuCAA&LOCI=[chr6:27570348-27570454:strand=-]&SOURCE=UCSC&SOURCE-ACCESSION=chr6.tRNA141-LeuCAA&GENOME=hg19_Fragment_5									22..40	22..40	22..40	22..40									GTCAGGATGGCCGAGTGGTCTAAGGCGCCAGACTCAAGTTCTGGTCTCCGTATGGAGGCGTGGGTTCGAATCCCACTTCTGACACCA	GTCAGGATGGCCGAGTGGTCTAAGGCGCCAGACTCAAGTTCTGGTCTCCGGATGGAGGCGTGGGTTCGAATCCCACTTCTGACACCA	GTCAGGATGGCCGAGTGGTCTAAGGCGCCAGACTCAAGTTCTGGTCTCCAATGGAGGCGTGGGTTCGAATCCCACTTCTGACACCA	GTCAGGATGGCCGAGTGGTCTAAGGCGCCAGACTCAAGTTCTGGTCTCCGCATGGAGGCGTGGGTTCGAATCCCACTTCTGACACCA
tRF-10	AAGTCACGTCGGGGTC	NAME=TRNATrpCCA&LOCI=[chr17:19411494-19411565:strand=+]&SOURCE=UCSC&SOURCE-ACCESSION=chr17.tRNA12-TrpCCA&GENOME=hg19_Fragment_1												56..71												GACCTCGTGGCGCAATGGTAGCGCGTCTGACTCCAGATCAGAAGGTTGCGTGTTCAAGTCACGTCGGGGTCACCA
tRF-11	AAGTCCCTGTTCGGGC	NAME=TRNALysTTT&LOCI=[chr11:59323902-59323974:strand=+]&SOURCE=UCSC&SOURCE-ACCESSION=chr11.tRNA5-LysTTT&GENOME=hg19_Fragment_3												57..72												GCCCGGATAGCTCAGTCGGTAGAGCATCAGACTTTTAATCTGAGGGTCCGGGGTTCAAGTCCCTGTTCGGGCGCCA
tRF-12	AAGTCTCTGTTTGGGC	NAME=TRNALysTTT&LOCI=[chr19:41748142-41748214:strand=-]&SOURCE=UCSC&SOURCE-ACCESSION=chr19.tRNA9-LysTTT&GENOME=hg19_Fragment_2												57..72												GCCAGGATAGTTCAGGTGGTAGAGCATCAGACTTTTAACCTGAGGGTTCAGGGTTCAAGTCTCTGTTTGGGCGCCA
tRF-13	AATCCAGCAATCCGAGTTCGA	NAME=TRNAGlnTTG&LOCI=[chr6:28557156-28557227:strand=+]&SOURCE=UCSC&SOURCE-ACCESSION=chr6.tRNA64-GlnTTG&GENOME=hg19_Fragment_4	NAME=TRNAGlnTTG&LOCI=[chr6:145503859-145503930:strand=+]&SOURCE=UCSC&SOURCE-ACCESSION=chr6.tRNA84-GlnTTG&GENOME=hg19_Fragment_3											37..57	37..57											GGTCCCATGGTGTAATGGTTAGCACTCTGGACTTTGAATCCAGCAATCCGAGTTCGAATCTCGGTGGGACCTCCA	GGTCCCATGGTGTAATGGTTAGCACTCTGGGCTTTGAATCCAGCAATCCGAGTTCGAATCTTGGTGGGACCTCCA
tRF-14	AATCCAGCGATCCGAGT	NAME=TRNAGlnCTG&LOCI=[chr6:28909378-28909449:strand=-&chr17:8023070-8023141:strand=+&chr15:66161400-66161471:strand=-&chr6:27487308-27487379:strand=+&chr6:18836402-18836473:strand=+]&SOURCE=UCSC&SOURCE-ACCESSION=chr6.tRNA1-GlnCTG&GENOME=hg19_Fragment_2	NAME=TRNAGlnCTG&LOCI=[chr6:27759135-27759206:strand=-]&SOURCE=UCSC&SOURCE-ACCESSION=chr6.tRNA131-GlnCTG&GENOME=hg19_Fragment_1	NAME=TRNAGlnCTG&LOCI=[chr6:27515531-27515602:strand=-]&SOURCE=UCSC&SOURCE-ACCESSION=chr6.tRNA146-GlnCTG&GENOME=hg19_Fragment_2										37..53	37..53	37..53										GGTTCCATGGTGTAATGGTTAGCACTCTGGACTCTGAATCCAGCGATCCGAGTTCAAATCTCGGTGGAACCTCCA	GGCCCCATGGTGTAATGGTCAGCACTCTGGACTCTGAATCCAGCGATCCGAGTTCAAATCTCGGTGGGACCCCCA	GGTTCCATGGTGTAATGGTTAGCACTCTGGACTCTGAATCCAGCGATCCGAGTTCAAGTCTCGGTGGAACCTCCA
tRF-15	AATCCAGCGATCCGAGTT	NAME=TRNAGlnTTG&LOCI=[chr17:47269890-47269961:strand=+]&SOURCE=UCSC&SOURCE-ACCESSION=chr17.tRNA16-GlnTTG&GENOME=hg19_Fragment_3	NAME=TRNAGlnTTG&LOCI=[chr6:27763640-27763711:strand=-&chr6:26311424-26311495:strand=-&chr6:26311975-26312046:strand=-]&SOURCE=UCSC&SOURCE-ACCESSION=chr6.tRNA130-GlnTTG&GENOME=hg19_Fragment_2											37..54	37..54											GGTCCCATGGTGTAATGGTTAGCACTCTGGACTTTGAATCCAGCGATCCGAGTTCAAATCTCGGTGGGACCTCCA	GGCCCCATGGTGTAATGGTTAGCACTCTGGACTTTGAATCCAGCGATCCGAGTTCAAATCTCGGTGGGACCTCCA
tRF-16	AATCCATTGGGGTTTCCCCGCGC	NAME=TRNASerTGA&LOCI=[chr6:27513468-27513549:strand=+]&SOURCE=UCSC&SOURCE-ACCESSION=chr6.tRNA51-SerTGA&GENOME=hg19_Fragment_3	NAME=TRNASerTGA&LOCI=[chr6:27473607-27473688:strand=-]&SOURCE=UCSC&SOURCE-ACCESSION=chr6.tRNA148-SerTGA&GENOME=hg19_Fragment_5	NAME=TRNASerAGA&LOCI=[chr6:27509554-27509635:strand=-]&SOURCE=UCSC&SOURCE-ACCESSION=chr6.tRNA147-SerAGA&GENOME=hg19_Fragment_3										37..59	37..59	37..59										GTAGTCGTGGCCGAGTGGTTAAGGCGATGGACTTGAAATCCATTGGGGTTTCCCCGCGCAGGTTCGAATCCTGCCGACTACGCCA	GTAGTCGTGGCCGAGTGGTTAAGGCGATGGACTTGAAATCCATTGGGGTTTCCCCGCGCAGGTTCGAATCCTGTCGGCTACGCCA	GTAGTCGTGGCCGAGTGGTTAAGGCGATGGACTAGAAATCCATTGGGGTTTCCCCGCGCAGGTTCGAATCCTGCCGACTACGCCA
tRF-17	AATGCCGAGGTTGTGAGTTCGAGCC	NAME=TRNAIleTAT&LOCI=[chr6:26988125-26988218:strand=+&chr2:43037676-43037768:strand=+&chr6:27599200-27599293:strand=+]&SOURCE=UCSC&SOURCE-ACCESSION=chr2.tRNA5-IleTAT&GENOME=hg19_Fragment_5												38..62												GCTCCAGTGGCGCAATCGGTTAGCGCGCGGTACTTATAATGCCGAGGTTGTGAGTTCGAGCCTCACCTGGAGCACCA
tRF-18	AATGCCGAGGTTGTGAGTTCGATCC	NAME=TRNAIleTAT&LOCI=[chr19:39902808-39902900:strand=-]&SOURCE=UCSC&SOURCE-ACCESSION=chr19.tRNA10-IleTAT&GENOME=hg19_Fragment_5												38..62												GCTCCAGTGGCGCAATCGGTTAGCGCGCGGTACTTATAATGCCGAGGTTGTGAGTTCGATCCTCACCTGGAGCACCA
tRF-19	AATGGAGGCGTGGGT	NAME=TRNALeuCAA&LOCI=[chr6:28908830-28908934:strand=+&chr6:28864000-28864105:strand=-]&SOURCE=UCSC&SOURCE-ACCESSION=chr6.tRNA74-LeuCAA&GENOME=hg19_Fragment_3												50..64												GTCAGGATGGCCGAGTGGTCTAAGGCGCCAGACTCAAGTTCTGGTCTCCAATGGAGGCGTGGGTTCGAATCCCACTTCTGACACCA
tRF-20	ACCACTTTGGACTCTGA	NAME=TRNAGlnCTG&LOCI=[chr1:146476760-146476831:strand=-]&SOURCE=UCSC&SOURCE-ACCESSION=chr1.tRNA114-GlnCTG&GENOME=hg19_Fragment_2												21..37												GGTTCCATGGTGTAATGGTGACCACTTTGGACTCTGAATACAGTGATCAGAGTTCAAGTCTCACTGGAACCTCCA
tRF-21	ACCAGAATGGCCGAGTGGTT	NAME=TRNALeuTAA&LOCI=[chr11:59319228-59319310:strand=+]&SOURCE=UCSC&SOURCE-ACCESSION=chr11.tRNA4-LeuTAA&GENOME=hg19_Fragment_2												1..20												ACCAGAATGGCCGAGTGGTTAAGGCGTTGGACTTAAGATCCAATGGATTCATATCCGCGTGGGTTCGAACCCCACTTCTGGTACCA
tRF-22	ACCAGGATGGCCGAGTGGTTA	NAME=TRNALeuTAA&LOCI=[chr6:144537684-144537766:strand=+]&SOURCE=UCSC&SOURCE-ACCESSION=chr6.tRNA83-LeuTAA&GENOME=hg19_Fragment_1												1..21												ACCAGGATGGCCGAGTGGTTAAGGCGTTGGACTTAAGATCCAATGGACATATGTCCGCGTGGGTTCGAACCCCACTCCTGGTACCA
tRF-23	ACCCTGTGGTCTAGTGG	NAME=TRNAGluTTC&LOCI=[chr14:32236816-32236886:strand=-]&SOURCE=UCSC&SOURCE-ACCESSION=chr14.tRNA14-GluTTC&GENOME=hg19_Fragment_1												1..17												ACCCTGTGGTCTAGTGGCTAAGACTTTGTGCTTTCATTGCTGCATCCTAGGTTCAATTCCCAGTCAGGGAACCA
tRF-24	ACCGCCGCGGCCCGGGTTCGATTCC	NAME=TRNAGluCTC&LOCI=[chr1:249168447-249168518:strand=+]&SOURCE=UCSC&SOURCE-ACCESSION=chr1.tRNA59-GluCTC&GENOME=hg19_Fragment_5	NAME=TRNAGluCTC&LOCI=[chr6:28949976-28950047:strand=+&chr1:161417018-161417089:strand=-&chr1:161439189-161439260:strand=-&chr1:145399233-145399304:strand=-&chr1:161424398-161424469:strand=-&chr6:126101393-126101464:strand=-&chr1:161431809-161431880:strand=-]&SOURCE=UCSC&SOURCE-ACCESSION=chr1.tRNA71-GluCTC&GENOME=hg19_Fragment_5	NAME=TRNAGluTTC&LOCI=[chr1:16861774-16861845:strand=-&chr1:161391883-161391954:strand=-]&SOURCE=UCSC&SOURCE-ACCESSION=chr1.tRNA84-GluTTC&GENOME=hg19_Fragment_5										37..61	37..61	37..61										TCCCTGGTGGTCTAGTGGTTAGGATTCGGCGCTCTCACCGCCGCGGCCCGGGTTCGATTCCCGGTCAGGAAACCA	TCCCTGGTGGTCTAGTGGTTAGGATTCGGCGCTCTCACCGCCGCGGCCCGGGTTCGATTCCCGGTCAGGGAACCA	TCCCTGGTGGTCTAGTGGCTAGGATTCGGCGCTTTCACCGCCGCGGCCCGGGTTCGATTCCCGGTCAGGGAACCA
tRF-25	ACCGGGATGGCCGAGTGGTTA	NAME=TRNALeuTAA&LOCI=[chr6:27688898-27688980:strand=-]&SOURCE=UCSC&SOURCE-ACCESSION=chr6.tRNA134-LeuTAA&GENOME=hg19_Fragment_2												1..21												ACCGGGATGGCCGAGTGGTTAAGGCGTTGGACTTAAGATCCAATGGGCTGGTGCCCGCGTGGGTTCGAACCCCACTCTCGGTACCA
tRF-26	ACCGGGATGGCTGAGTGGTT	NAME=TRNALeuTAA&LOCI=[chr6:27198334-27198416:strand=-]&SOURCE=UCSC&SOURCE-ACCESSION=chr6.tRNA155-LeuTAA&GENOME=hg19_Fragment_3												1..20												ACCGGGATGGCTGAGTGGTTAAGGCGTTGGACTTAAGATCCAATGGACAGGTGTCCGCGTGGGTTCGAGCCCCACTCCCGGTACCA
tRF-27	ACGCAGAAGGTCCTGGGT	NAME=TRNAValTAC&LOCI=[chrX:18693029-18693101:strand=-&chr11:59318102-59318174:strand=-]&SOURCE=UCSC&SOURCE-ACCESSION=chrX.tRNA4-ValTAC&GENOME=hg19_Fragment_4	NAME=TRNAValTAC&LOCI=[chr11:59318460-59318532:strand=-]&SOURCE=UCSC&SOURCE-ACCESSION=chr11.tRNA16-ValTAC&GENOME=hg19_Fragment_4	NAME=TRNAValTAC&LOCI=[chr10:5895674-5895746:strand=-]&SOURCE=UCSC&SOURCE-ACCESSION=chr10.tRNA6-ValTAC&GENOME=hg19_Fragment_2										37..54	37..54	37..54										GGTTCCATAGTGTAGTGGTTATCACGTCTGCTTTACACGCAGAAGGTCCTGGGTTCGAGCCCCAGTGGAACCACCA	GGTTCCATAGTGTAGCGGTTATCACGTCTGCTTTACACGCAGAAGGTCCTGGGTTCGAGCCCCAGTGGAACCACCA	GGTTCCATAGTGTAGTGGTTATCACATCTGCTTTACACGCAGAAGGTCCTGGGTTCAAGCCCCAGTGGAACCACCA
tRF-28	ACGCGAAAGGTCCCCGGT	NAME=TRNAValCAC&LOCI=[chr6:27173867-27173939:strand=-]&SOURCE=UCSC&SOURCE-ACCESSION=chr6.tRNA157-ValCAC&GENOME=hg19_Fragment_2	NAME=TRNAValAAC&LOCI=[chr3:169490018-169490090:strand=+&chr5:180596610-180596682:strand=+&chr5:180591154-180591226:strand=+&chr6:27721179-27721251:strand=-&chr5:180645270-180645342:strand=-]&SOURCE=UCSC&SOURCE-ACCESSION=chr3.tRNA2-ValAAC&GENOME=hg19_Fragment_2	NAME=TRNAValCAC&LOCI=[chr6:27248049-27248121:strand=-]&SOURCE=UCSC&SOURCE-ACCESSION=chr6.tRNA152-ValCAC&GENOME=hg19_Fragment_3	NAME=TRNAValCAC&LOCI=[chr1:149298555-149298627:strand=-]&SOURCE=UCSC&SOURCE-ACCESSION=chr1.tRNA98-ValCAC&GENOME=hg19_Fragment_3	NAME=TRNAValCAC&LOCI=[chr5:180649395-180649467:strand=-&chr5:180529253-180529325:strand=-&chr6:26538282-26538354:strand=+&chr1:161369490-161369562:strand=-&chr5:180524070-180524142:strand=+&chr5:180600650-180600722:strand=+]&SOURCE=UCSC&SOURCE-ACCESSION=chr5.tRNA2-ValCAC&GENOME=hg19_Fragment_3	NAME=TRNAValAAC&LOCI=[chr5:180615416-180615488:strand=-]&SOURCE=UCSC&SOURCE-ACCESSION=chr5.tRNA15-ValAAC&GENOME=hg19_Fragment_2	NAME=TRNAValAAC&LOCI=[chr6:27203288-27203360:strand=+]&SOURCE=UCSC&SOURCE-ACCESSION=chr6.tRNA37-ValAAC&GENOME=hg19_Fragment_2	NAME=TRNAValCAC&LOCI=[chr19:4724647-4724719:strand=-]&SOURCE=UCSC&SOURCE-ACCESSION=chr19.tRNA13-ValCAC&GENOME=hg19_Fragment_3					37..54	37..54	37..54	37..54	37..54	37..54	37..54	37..54					GTTTCCGTAGTGGAGTGGTTATCACGTTCGCCTCACACGCGAAAGGTCCCCGGTTTGAAACCAGGCGGAAACACCA	GTTTCCGTAGTGTAGTGGTTATCACGTTCGCCTAACACGCGAAAGGTCCCCGGTTCGAAACCGGGCGGAAACACCA	GCTTCTGTAGTGTAGTGGTTATCACGTTCGCCTCACACGCGAAAGGTCCCCGGTTCGAAACCGGGCAGAAGCACCA	GTTTCCGTAGTGTAGTGGTTATCACGTTCGCCTCACACGCGAAAGGTCCCCGGTTCGAAACTGGGCGGAAACACCA	GTTTCCGTAGTGTAGTGGTTATCACGTTCGCCTCACACGCGAAAGGTCCCCGGTTCGAAACCGGGCGGAAACACCA	GTTTCCGTAGTGTAGTGGTCATCACGTTCGCCTAACACGCGAAAGGTCCCCGGTTCGAAACCGGGCGGAAACACCA	GTTTCCGTAGTGTAGTGGTTATCACGTTTGCCTAACACGCGAAAGGTCCCCGGTTCGAAACCGGGCAGAAACACCA	GTTTCCGTAGTGTAGCGGTTATCACATTCGCCTCACACGCGAAAGGTCCCCGGTTCGATCCCGGGCGGAAACACCA
tRF-29	ACGCGGGAGACCGGGGTTCAATTCCCCGACGG	NAME=TRNAAspGTC&LOCI=[chr12:98897281-98897352:strand=+]&SOURCE=UCSC&SOURCE-ACCESSION=chr12.tRNA5-AspGTC&GENOME=hg19_Fragment_2												37..68												TCCTCGTTAGTATAGTGGTTAGTATCCCCGCCTGTCACGCGGGAGACCGGGGTTCAATTCCCCGACGGGGAGCCA
tRF-30	ACGCGGGAGACCGGGGTTCGATTCCCCGACGG	NAME=TRNAAspGTC&LOCI=[chr6:27551236-27551307:strand=-]&SOURCE=UCSC&SOURCE-ACCESSION=chr6.tRNA144-AspGTC&GENOME=hg19_Fragment_2	NAME=TRNAAspGTC&LOCI=[chr1:161410615-161410686:strand=-&chr6:27447453-27447524:strand=+&chr1:161432824-161432895:strand=-&chr1:161440205-161440276:strand=-&chr1:161418033-161418104:strand=-&chr1:161425414-161425485:strand=-&chr6:27471523-27471594:strand=+&chr12:125424193-125424264:strand=-&chr17:8125556-8125627:strand=-&chr12:125411891-125411962:strand=-&chr12:96429799-96429870:strand=+]&SOURCE=U…											37..68	37..68											TCCTCGTTAGTATAGTGGTGAGTGTCCCCGTCTGTCACGCGGGAGACCGGGGTTCGATTCCCCGACGGGGAGCCA	TCCTCGTTAGTATAGTGGTGAGTATCCCCGCCTGTCACGCGGGAGACCGGGGTTCGATTCCCCGACGGGGAGCCA
tRF-31	ACGGATCAGAAGATT	NAME=TRNAArgACG&LOCI=[chr14:23398910-23398982:strand=+&chr6:26328368-26328440:strand=+&chr6:26537726-26537798:strand=+]&SOURCE=UCSC&SOURCE-ACCESSION=chr6.tRNA6-ArgACG&GENOME=hg19_Fragment_5												34..48												GGGCCAGTGGCGCAATGGATAACGCGTCTGACTACGGATCAGAAGATTCCAGGTTCGACTCCTGGCTGGCTCGCCA
tRF-32	ACGGATCAGAAGATTCTAGGTT	NAME=TRNAArgACG&LOCI=[chr6:27182952-27183024:strand=+&chr6:27181623-27181695:strand=-&chr6:27638344-27638416:strand=-&chr3:45730491-45730563:strand=-]&SOURCE=UCSC&SOURCE-ACCESSION=chr3.tRNA11-ArgACG&GENOME=hg19_Fragment_3												34..55												GGGCCAGTGGCGCAATGGATAACGCGTCTGACTACGGATCAGAAGATTCTAGGTTCGACTCCTGGCTGGCTCGCCA
tRF-33	ACTTTTAATCTGAGGGT	NAME=TRNALysTTT&LOCI=[chr6:27543846-27543918:strand=+]&SOURCE=UCSC&SOURCE-ACCESSION=chr6.tRNA53-LysTTT&GENOME=hg19_Fragment_2												31..47												ACCTGGGTAGCTCAGTAGGTAGAACATCAGACTTTTAATCTGAGGGTCTAGGGTTCAAGTCCCTGTCCAGGCGCCA
tRF-34	AGAAGATTCTAGGTTCGACTC	NAME=TRNAArgACG&LOCI=[chr6:27182952-27183024:strand=+&chr6:27181623-27181695:strand=-&chr6:27638344-27638416:strand=-&chr3:45730491-45730563:strand=-]&SOURCE=UCSC&SOURCE-ACCESSION=chr3.tRNA11-ArgACG&GENOME=hg19_Fragment_5												41..61												GGGCCAGTGGCGCAATGGATAACGCGTCTGACTACGGATCAGAAGATTCTAGGTTCGACTCCTGGCTGGCTCGCCA
tRF-35	AGAAGATTGAGGGTTCG	NAME=TRNAArgCCG&LOCI=[chr16:3200675-3200747:strand=+&chr6:28849165-28849237:strand=+&chr6:28710729-28710801:strand=-]&SOURCE=UCSC&SOURCE-ACCESSION=chr16.tRNA1-ArgCCG&GENOME=hg19_Fragment_3	NAME=TRNAArgTCG&LOCI=[chr17:73031208-73031280:strand=+]&SOURCE=UCSC&SOURCE-ACCESSION=chr17.tRNA19-ArgTCG&GENOME=hg19_Fragment_3	NAME=TRNAArgTCG&LOCI=[chr6:26323046-26323118:strand=+]&SOURCE=UCSC&SOURCE-ACCESSION=chr6.tRNA4-ArgTCG&GENOME=hg19_Fragment_3	NAME=TRNAArgTCG&LOCI=[chr6:28510891-28510963:strand=-]&SOURCE=UCSC&SOURCE-ACCESSION=chr6.tRNA124-ArgTCG&GENOME=hg19_Fragment_3	NAME=TRNAArgTCG&LOCI=[chr6:26299905-26299977:strand=+]&SOURCE=UCSC&SOURCE-ACCESSION=chr6.tRNA3-ArgTCG&GENOME=hg19_Fragment_3								41..57	41..57	41..57	41..57	41..57								GGCCGCGTGGCCTAATGGATAAGGCGTCTGATTCCGGATCAGAAGATTGAGGGTTCGAGTCCCTTCGTGGTCGCCA	GACCGCGTGGCCTAATGGATAAGGCGTCTGACTTCGGATCAGAAGATTGAGGGTTCGAGTCCCTTCGTGGTCGCCA	GACCACGTGGCCTAATGGATAAGGCGTCTGACTTCGGATCAGAAGATTGAGGGTTCGAATCCCTCCGTGGTTACCA	GACCACGTGGCCTAATGGATAAGGCGTCTGACTTCGGATCAGAAGATTGAGGGTTCGAATCCCTTCGTGGTTGCCA	GACCACGTGGCCTAATGGATAAGGCGTCTGACTTCGGATCAGAAGATTGAGGGTTCGAATCCCTTCGTGGTTACCA
tRF-36	AGACTCAAGTTCTGGTCTCC	NAME=TRNALeuCAA&LOCI=[chr6:28908830-28908934:strand=+&chr6:28864000-28864105:strand=-]&SOURCE=UCSC&SOURCE-ACCESSION=chr6.tRNA74-LeuCAA&GENOME=hg19_Fragment_4	NAME=TRNALeuCAA&LOCI=[chr1:249168054-249168159:strand=+]&SOURCE=UCSC&SOURCE-ACCESSION=chr1.tRNA58-LeuCAA&GENOME=hg19_Fragment_4	NAME=TRNALeuCAA&LOCI=[chr6:27573417-27573524:strand=-]&SOURCE=UCSC&SOURCE-ACCESSION=chr6.tRNA140-LeuCAA&GENOME=hg19_Fragment_4	NAME=TRNALeuCAA&LOCI=[chr6:27570348-27570454:strand=-]&SOURCE=UCSC&SOURCE-ACCESSION=chr6.tRNA141-LeuCAA&GENOME=hg19_Fragment_4									30..49	30..49	30..49	30..49									GTCAGGATGGCCGAGTGGTCTAAGGCGCCAGACTCAAGTTCTGGTCTCCAATGGAGGCGTGGGTTCGAATCCCACTTCTGACACCA	GTCAGGATGGCCGAGTGGTCTAAGGCGCCAGACTCAAGTTCTGGTCTCCGGATGGAGGCGTGGGTTCGAATCCCACTTCTGACACCA	GTCAGGATGGCCGAGTGGTCTAAGGCGCCAGACTCAAGTTCTGGTCTCCGTATGGAGGCGTGGGTTCGAATCCCACTTCTGACACCA	GTCAGGATGGCCGAGTGGTCTAAGGCGCCAGACTCAAGTTCTGGTCTCCGCATGGAGGCGTGGGTTCGAATCCCACTTCTGACACCA
tRF-37	AGAGCACTGGTCTTGTAA	NAME=TRNAThrTGT&LOCI=[chr5:180618687-180618758:strand=-]&SOURCE=UCSC&SOURCE-ACCESSION=chr5.tRNA13-ThrTGT&GENOME=hg19_Fragment_3	NAME=TRNAThrTGT&LOCI=[chr14:21099319-21099391:strand=-]&SOURCE=UCSC&SOURCE-ACCESSION=chr14.tRNA20-ThrTGT&GENOME=hg19_Fragment_4	NAME=TRNAThrTGT&LOCI=[chr1:222638347-222638419:strand=+]&SOURCE=UCSC&SOURCE-ACCESSION=chr1.tRNA56-ThrTGT&GENOME=hg19_Fragment_2	NAME=TRNAThrTGT&LOCI=[chr14:21149849-21149921:strand=+]&SOURCE=UCSC&SOURCE-ACCESSION=chr14.tRNA4-ThrTGT&GENOME=hg19_Fragment_3									21..38	21..38	21..38	21..38									GGCTCCATAGCTCAGGGGTTAGAGCACTGGTCTTGTAAACCAGGGTCGCGAGTTCAAATCTCGCTGGGGCCTCCA	GGCTCCATAGCTCAGGGGTTAGAGCACTGGTCTTGTAAACCAGGGGTCGCGAGTTCAAATCTCGCTGGGGCCTCCA	GGCTCCATAGCTCAGTGGTTAGAGCACTGGTCTTGTAAACCAGGGGTCGCGAGTTCGATCCTCGCTGGGGCCTCCA	GGCCCTATAGCTCAGGGGTTAGAGCACTGGTCTTGTAAACCAGGGGTCGCGAGTTCAAATCTCGCTGGGGCCTCCA
tRF-38	AGAGCATCAGACTTT	NAME=TRNALysTTT&LOCI=[chr16:73512216-73512288:strand=-]&SOURCE=UCSC&SOURCE-ACCESSION=chr16.tRNA23-LysTTT&GENOME=hg19_Fragment_3	NAME=TRNALysTTT&LOCI=[chr19:41748142-41748214:strand=-]&SOURCE=UCSC&SOURCE-ACCESSION=chr19.tRNA9-LysTTT&GENOME=hg19_Fragment_1	NAME=TRNALysTTT&LOCI=[chr1:205443271-205443343:strand=+]&SOURCE=UCSC&SOURCE-ACCESSION=chr1.tRNA55-LysTTT&GENOME=hg19_Fragment_1	NAME=TRNALysTTT&LOCI=[chr11:122430655-122430727:strand=+]&SOURCE=UCSC&SOURCE-ACCESSION=chr11.tRNA11-LysTTT&GENOME=hg19_Fragment_3	NAME=TRNALysTTT&LOCI=[chr14:74055529-74055601:strand=-]&SOURCE=UCSC&SOURCE-ACCESSION=chr14.tRNA12-LysTTT&GENOME=hg19_Fragment_2	NAME=TRNALysTTT&LOCI=[chr12:27843306-27843378:strand=+]&SOURCE=UCSC&SOURCE-ACCESSION=chr12.tRNA1-LysTTT&GENOME=hg19_Fragment_1							21..35	21..35	21..35	21..35	21..35	21..35							GCCTGGATAGCTCAGTTGGTAGAGCATCAGACTTTTAATCTGAGGGTCCAGGGTTCAAGTCCCTGTTCAGGCACCA	GCCAGGATAGTTCAGGTGGTAGAGCATCAGACTTTTAACCTGAGGGTTCAGGGTTCAAGTCTCTGTTTGGGCGCCA	GCCCGGAGAGCTCAGTGGGTAGAGCATCAGACTTTTAATCTGAGGGTCCAGGGTTCAAGTCCTCGTTCGGGCACCA	GCCTGGATAGCTCAGTTGGTAGAGCATCAGACTTTTAATCTGAGGGTCCAGGGTTCAAGTCCCTGTTCAGGCGCCA	ACCCAGATAGCTCAGTTGATAGAGCATCAGACTTTTAATCTGAGGGTCCAGGGTTCATGTCCCTGTTCCTTAACCA	ACCCAGATAGCTCAGTCAGTAGAGCATCAGACTTTTAATCTGAGGGTCCAAGGTTCATGTCCCTTTTTGGGTGCCA
tRF-39	AGAGCATCAGACTTTTAATCTGAGGGT	NAME=TRNALysTTT&LOCI=[chr11:59323902-59323974:strand=+]&SOURCE=UCSC&SOURCE-ACCESSION=chr11.tRNA5-LysTTT&GENOME=hg19_Fragment_4												21..47												GCCCGGATAGCTCAGTCGGTAGAGCATCAGACTTTTAATCTGAGGGTCCGGGGTTCAAGTCCCTGTTCGGGCGCCA
tRF-40	AGAGCATCAGACTTTTAATCTGAGGGTCCA	NAME=TRNALysTTT&LOCI=[chr6:27559593-27559665:strand=-]&SOURCE=UCSC&SOURCE-ACCESSION=chr6.tRNA143-LysTTT&GENOME=hg19_Fragment_4	NAME=TRNALysTTT&LOCI=[chr11:59327808-59327880:strand=-&chr1:204475655-204475727:strand=+&chr17:8022473-8022545:strand=+&chr6:28918806-28918878:strand=+&chr1:204476158-204476230:strand=-]&SOURCE=UCSC&SOURCE-ACCESSION=chr17.tRNA2-LysTTT&GENOME=hg19_Fragment_4	NAME=TRNALysTTT&LOCI=[chr6:27302769-27302841:strand=-]&SOURCE=UCSC&SOURCE-ACCESSION=chr6.tRNA149-LysTTT&GENOME=hg19_Fragment_4										21..50	21..50	21..50										GCCTGGATAGCTCAGTCGGTAGAGCATCAGACTTTTAATCTGAGGGTCCAGGGTTCAAGTCCCTGTTCAGGCGCCA	GCCCGGATAGCTCAGTCGGTAGAGCATCAGACTTTTAATCTGAGGGTCCAGGGTTCAAGTCCCTGTTCGGGCGCCA	GCCTGGGTAGCTCAGTCGGTAGAGCATCAGACTTTTAATCTGAGGGTCCAGGGTTCAAGTCCCTGTCCAGGCGCCA
tRF-41	AGAGCATGAGACTCTT	NAME=TRNALysCTT&LOCI=[chr16:3230555-3230627:strand=-]&SOURCE=UCSC&SOURCE-ACCESSION=chr16.tRNA30-LysCTT&GENOME=hg19_Fragment_3												21..36												GCCCGGCTAGCTCAGTCGATAGAGCATGAGACTCTTAATCTCAGGGTCGTGGGTTCGAGCCGCACGTTGGGCGCCA
tRF-42	AGAGCATGGGACTCTT	NAME=TRNALysCTT&LOCI=[chr15:76674765-76674838:strand=-]&SOURCE=UCSC&SOURCE-ACCESSION=chr15.tRNA6-LysCTT&GENOME=hg19_Fragment_1												21..36												GCCTGGCTACCTCAGTTGGTAGAGCATGGGACTCTTAATCCCAGAGTCAGTGGGTTCAAGCCTCACATTGAGTGCCA
tRF-43	AGAGCATGGGACTCTTAATCC	NAME=TRNALysCTT&LOCI=[chr18:43669271-43669343:strand=-]&SOURCE=UCSC&SOURCE-ACCESSION=chr18.tRNA4-LysCTT&GENOME=hg19_Fragment_2												21..41												GACGAGCTAGCTCAGTCGGTAGAGCATGGGACTCTTAATCCCAGGGTCGTGGGTTTGAGCCCCATGTTGGGCACCA
tRF-44	AGAGCATTGGACTTTTA	NAME=TRNALysTTT&LOCI=[chr19:50037933-50038005:strand=-]&SOURCE=UCSC&SOURCE-ACCESSION=chr19.tRNA7-LysTTT&GENOME=hg19_Fragment_1												21..37												ACCTGGGTAGCTTAGTTGGTAGAGCATTGGACTTTTAATTTGAGGGCCCAGGTTTCAAGTCCCTGTTTGGGTGCCA
tRF-45	AGAGCATTTGACTGCA	NAME=TRNACysGCA&LOCI=[chr17:36989975-36990046:strand=-]&SOURCE=UCSC&SOURCE-ACCESSION=chr17.tRNA30-CysGCA&GENOME=hg19_Fragment_2												20..35												GGGGGTAGGGCTCAGGGATAGAGCATTTGACTGCAGATCAAGAGGTCCCCGGTTCGAATCTAGGTGCCCCCTCCA
tRF-46	AGAGCATTTGACTGCAGAT	NAME=TRNACysGCA&LOCI=[chr3:17741392-17741464:strand=-]&SOURCE=UCSC&SOURCE-ACCESSION=chr3.tRNA12-CysGCA&GENOME=hg19_Fragment_3												21..39												GGGGGTATATCTCAGGGGGCAGAGCATTTGACTGCAGATCAAGAGGTCCCCGGTTGAAATCCGGGTGCTGGATCCA
tRF-47	AGAGCGTGGTGCTAATAACGC	NAME=TRNAIleAAT&LOCI=[chr6:26721221-26721294:strand=-&chr6:26780832-26780905:strand=+]&SOURCE=UCSC&SOURCE-ACCESSION=chr6.tRNA28-IleAAT&GENOME=hg19_Fragment_5	NAME=TRNAIleAAT&LOCI=[chr6:27241739-27241812:strand=+]&SOURCE=UCSC&SOURCE-ACCESSION=chr6.tRNA38-IleAAT&GENOME=hg19_Fragment_4	NAME=TRNAIleAAT&LOCI=[chr6:26554350-26554423:strand=+&chr14:102783429-102783502:strand=+&chr6:27205350-27205423:strand=-&chr17:8090911-8090984:strand=+&chr6:27144994-27145067:strand=-]&SOURCE=UCSC&SOURCE-ACCESSION=chr17.tRNA9-IleAAT&GENOME=hg19_Fragment_6	NAME=TRNAIleAAT&LOCI=[chr6:27242990-27243063:strand=-]&SOURCE=UCSC&SOURCE-ACCESSION=chr6.tRNA153-IleAAT&GENOME=hg19_Fragment_5	NAME=TRNAIleAAT&LOCI=[chr17:8130309-8130382:strand=-]&SOURCE=UCSC&SOURCE-ACCESSION=chr17.tRNA34-IleAAT&GENOME=hg19_Fragment_4	NAME=TRNAIleAAT&LOCI=[chr6:26745255-26745328:strand=-]&SOURCE=UCSC&SOURCE-ACCESSION=chr6.tRNA163-IleAAT&GENOME=hg19_Fragment_4	NAME=TRNAIleAAT&LOCI=[chr6:27636362-27636435:strand=+]&SOURCE=UCSC&SOURCE-ACCESSION=chr6.tRNA57-IleAAT&GENOME=hg19_Fragment_5	NAME=TRNAIleAAT&LOCI=[chr6:27655967-27656040:strand=+]&SOURCE=UCSC&SOURCE-ACCESSION=chr6.tRNA59-IleAAT&GENOME=hg19_Fragment_5					22..42	22..42	22..42	22..42	22..42	22..42	22..42	22..42					GGCCGGTTAGCTCAGTTGGTCAGAGCGTGGTGCTAATAACGCCAAGGTCGCGGGTTCGATCCCCGTACGGGCCACCA	GGCTGGTTAGTTCAGTTGGTTAGAGCGTGGTGCTAATAACGCCAAGGTCGTGGGTTCGATCCCCATATCGGCCACCA	GGCCGGTTAGCTCAGTTGGTTAGAGCGTGGTGCTAATAACGCCAAGGTCGCGGGTTCGATCCCCGTACGGGCCACCA	GGCTGGTTAGCTCAGTTGGTTAGAGCGTGGTGCTAATAACGCCAAGGTCGCGGGTTCGATCCCCGTACTGGCCACCA	GGCCGGTTAGCTCAGTTGGTTAGAGCGTGGTGCTAATAACGCCAAGGTCGCGGGTTCGAACCCCGTACGGGCCACCA	GGCCGGTTAGCTCAGTTGGTTAGAGCGTGGTGCTAATAACGCTAAGGTCGCGGGTTCGATCCCCGTACTGGCCACCA	GGCCGGTTAGCTCAGTCGGCTAGAGCGTGGTGCTAATAACGCCAAGGTCGCGGGTTCGATCCCCGTACGGGCCACCA	GGCCGGTTAGCTCAGTTGGTTAGAGCGTGGTGCTAATAACGCCAAGGTCGCGGGTTCGATCCCCGTACTGGCCACCA
tRF-48	AGAGCGTGGTGCTGATAA	NAME=TRNAIleGAT&LOCI=[chrX:3833271-3833344:strand=-&chrX:3756418-3756491:strand=-&chrX:3794842-3794915:strand=-]&SOURCE=UCSC&SOURCE-ACCESSION=chrX.tRNA5-IleGAT&GENOME=hg19_Fragment_2												22..39												GGCCGGTTAGCTCAGTTGGTAAGAGCGTGGTGCTGATAACACCAAGGTCGCGGGCTCGACTCCCGCACCGGCCACCA
tRF-49	AGAGCGTTCGGCTGTTA	NAME=TRNAAsnGTT&LOCI=[chr1:149211948-149212021:strand=-]&SOURCE=UCSC&SOURCE-ACCESSION=chr1.tRNA104-AsnGTT&GENOME=hg19_Fragment_2												22..38												GTCTCTGTGGCACAATCGGTTAGAGCGTTCGGCTGTTAATCTAAAGGTTGGTGGCTAGAACCCACTGAGGGACGCCA
tRF-50	AGAGGTCCCGGGTTCAAAT	NAME=TRNAProAGG&LOCI=[chr16:3210386-3210480:strand=+]&SOURCE=UCSC&SOURCE-ACCESSION=chr16.tRNA4-ProAGG&GENOME=hg19_Fragment_3												48..66												GGCTCGTTGGTCTAGGGGTGTGGTTCTCGCTTAGGGCGGGAGACCCAAGAGGTCCCGGGTTCAAATCCCGGACGAGCCCCCA
tRF-51	AGATCAAGAGGTCCC	NAME=TRNACysGCA&LOCI=[chr17:37025545-37025616:strand=-]&SOURCE=UCSC&SOURCE-ACCESSION=chr17.tRNA28-CysGCA&GENOME=hg19_Fragment_4	NAME=TRNASerAGA&LOCI=[chr7:149305467-149305538:strand=+]&SOURCE=UCSC&SOURCE-ACCESSION=chr7.tRNA12-SerAGA&GENOME=hg19_Fragment_2	NAME=TRNACysGCA&LOCI=[chr3:131947944-131948015:strand=-]&SOURCE=UCSC&SOURCE-ACCESSION=chr3.tRNA7-CysGCA&GENOME=hg19_Fragment_4	NAME=TRNACysGCA&LOCI=[chr7:149074601-149074672:strand=-]&SOURCE=UCSC&SOURCE-ACCESSION=chr7.tRNA22-CysGCA&GENOME=hg19_Fragment_3	NAME=TRNACysGCA&LOCI=[chr7:149072850-149072921:strand=-]&SOURCE=UCSC&SOURCE-ACCESSION=chr7.tRNA23-CysGCA&GENOME=hg19_Fragment_3	NAME=TRNACysGCA&LOCI=[chr7:149007281-149007352:strand=+]&SOURCE=UCSC&SOURCE-ACCESSION=chr7.tRNA5-CysGCA&GENOME=hg19_Fragment_4	NAME=TRNACysGCA&LOCI=[chr7:149028220-149028291:strand=+&chr7:149404760-149404831:strand=+&chr7:149332778-149332849:strand=+&chr3:131950642-131950713:strand=-]&SOURCE=UCSC&SOURCE-ACCESSION=chr3.tRNA6-CysGCA&GENOME=hg19_Fragment_4	NAME=TRNACysGCA&LOCI=[chr7:149286164-149286235:strand=-]&SOURCE=UCSC&SOURCE-ACCESSION=chr7.tRNA20-CysGCA&GENOME=hg19_Fragment_3	NAME=TRNATyrGTA&LOCI=[chr7:149053745-149053820:strand=-]&SOURCE=UCSC&SOURCE-ACCESSION=chr7.tRNA24-TyrGTA&GENOME=hg19_Fragment_2				35..49	35..49	35..49	35..49	35..49	35..49	35..49	35..49	35..49				GGGGGTATAGCTCAGTGGTAGAGCATTTGACTGCAGATCAAGAGGTCCCTGGTTCAAATCCGGGTGCCCCCTCCA	GGGTGTATGGCTCAGGGGTAGAGAATTTGACTAGAGATCAAGAGGTCCCTGGTTCAAATCCAGGTGCCCCCTCCA	GGGGGTGTAGCTCAGTGGTAGAGCATTTGACTGCAGATCAAGAGGTCCCTGGTTCAAATCCAGGTGCCCCCTCCA	GGGGGTATAGCTCAGGGGTAGAGCATTTGACTGCAGATCAAGAGGTCCCTGGTTCAAATCCAGGTGCCCCCCCCA	GGGGGTATAGTTCAGGGGTAGAGCATTTGACTGCAGATCAAGAGGTCCCTGGTTCAAATCCAGGTGCCCCCTCCA	GGGGGCATAGCTCAGTGGTAGAGCATTTGACTGCAGATCAAGAGGTCCCTGGTTCAAATCCAGGTGCCCCCTCCA	GGGGGTATAGCTCAGGGGTAGAGCATTTGACTGCAGATCAAGAGGTCCCTGGTTCAAATCCAGGTGCCCCCTCCA	GGGGGTATAGCTCAGGGGTAGAGCACTTGACTGCAGATCAAGAGGTCCCTGGTTCAAATCCAGGTGCCCCCTCCA	TCAATTATAGCTCAGTGGTAGAGCATTTAACTGTAGATCAAGAGGTCCCTGGATCAACTCTGGGTGCCCCCTTTAACCA
tRF-52	AGATCAAGAGGTCCCCAGT	NAME=TRNACysGCA&LOCI=[chr7:149253802-149253873:strand=+]&SOURCE=UCSC&SOURCE-ACCESSION=chr7.tRNA8-CysGCA&GENOME=hg19_Fragment_2	NAME=TRNACysGCA&LOCI=[chr7:149052766-149052837:strand=-]&SOURCE=UCSC&SOURCE-ACCESSION=chr7.tRNA25-CysGCA&GENOME=hg19_Fragment_3	NAME=TRNACysGCA&LOCI=[chr7:149295046-149295117:strand=+]&SOURCE=UCSC&SOURCE-ACCESSION=chr7.tRNA11-CysGCA&GENOME=hg19_Fragment_2										35..53	35..53	35..53										GGGCGTATAGCTCAGGGGTAGAGCATTTGACTGCAGATCAAGAGGTCCCCAGTTCAAATCTGGGTGCCCACTCCA	GGGGGTATAGCTCAGGGGTAGAGCATTTGACTGCAGATCAAGAGGTCCCCAGTTCAAATCTGGGTGCCCCCTCCA	GGGCGTATAGCTCAGGGGTAGAGCATTTGACTGCAGATCAAGAGGTCCCCAGTTCAAATCTGGGTGCCCCCTCCA
tRF-53	AGATCAAGAGGTCCCCGGT	NAME=TRNACysGCA&LOCI=[chr7:149361915-149361986:strand=+]&SOURCE=UCSC&SOURCE-ACCESSION=chr7.tRNA14-CysGCA&GENOME=hg19_Fragment_1	NAME=TRNACysGCA&LOCI=[chr1:93981834-93981906:strand=-]&SOURCE=UCSC&SOURCE-ACCESSION=chr1.tRNA127-CysGCA&GENOME=hg19_Fragment_2	NAME=TRNACysGCA&LOCI=[chr14:73429679-73429750:strand=+]&SOURCE=UCSC&SOURCE-ACCESSION=chr14.tRNA8-CysGCA&GENOME=hg19_Fragment_3	NAME=TRNACysGCA&LOCI=[chr15:80036997-80037069:strand=+]&SOURCE=UCSC&SOURCE-ACCESSION=chr15.tRNA3-CysGCA&GENOME=hg19_Fragment_3	NAME=TRNACysGCA&LOCI=[chr7:149292305-149292376:strand=-]&SOURCE=UCSC&SOURCE-ACCESSION=chr7.tRNA19-CysGCA&GENOME=hg19_Fragment_1	NAME=TRNACysGCA&LOCI=[chr7:149388272-149388343:strand=-]&SOURCE=UCSC&SOURCE-ACCESSION=chr7.tRNA16-CysGCA&GENOME=hg19_Fragment_2	NAME=TRNACysGCA&LOCI=[chr3:17741392-17741464:strand=-]&SOURCE=UCSC&SOURCE-ACCESSION=chr3.tRNA12-CysGCA&GENOME=hg19_Fragment_1	NAME=TRNACysGCA&LOCI=[chr4:124430005-124430076:strand=-&chr17:37310744-37310815:strand=-&chr17:37309987-37310058:strand=-&chr17:37023898-37023969:strand=+]&SOURCE=UCSC&SOURCE-ACCESSION=chr4.tRNA3-CysGCA&GENOME=hg19_Fragment_4	NAME=TRNACysGCA&LOCI=[chr7:149112229-149112300:strand=-]&SOURCE=UCSC&SOURCE-ACCESSION=chr7.tRNA21-CysGCA&GENOME=hg19_Fragment_2	NAME=TRNACysGCA&LOCI=[chr17:36989975-36990046:strand=-]&SOURCE=UCSC&SOURCE-ACCESSION=chr17.tRNA30-CysGCA&GENOME=hg19_Fragment_1			35..53	36..54	35..53	36..54	35..53	35..53	36..54	35..53	35..53	35..53			GGGGGTATAGCTCACAGGTAGAGCATTTGACTGCAGATCAAGAGGTCCCCGGTTCAAATCTGGGTGCCCCCTCCA	GGGGGTATAGCTCAGGTGGTAGAGCATTTGACTGCAGATCAAGAGGTCCCCGGTTCAAATCCGGGTGCCCCCTCCA	GGGGGTATAGCTCAGGGGTAGAGCATTTGACTGCAGATCAAGAGGTCCCCGGTTCAAATCCGGGTGCCCCCTCCA	GGGGGTATAGCTCAGTGGGTAGAGCATTTGACTGCAGATCAAGAGGTCCCCGGTTCAAATCCGGGTGCCCCCTCCA	GGGGGTATAGCTCACAGGTAGAGCATTTGACTGCAGATCAAGAGGTCCCCGGTTCAAATCCGGTTACTCCCTCCA	GGGGATATAGCTCAGGGGTAGAGCATTTGACTGCAGATCAAGAGGTCCCCGGTTCAAATCCGGGTGCCCCCCCCA	GGGGGTATATCTCAGGGGGCAGAGCATTTGACTGCAGATCAAGAGGTCCCCGGTTGAAATCCGGGTGCTGGATCCA	GGGGGTATAGCTCAGTGGTAGAGCATTTGACTGCAGATCAAGAGGTCCCCGGTTCAAATCCGGGTGCCCCCTCCA	GGGGGTATAGCTTAGCGGTAGAGCATTTGACTGCAGATCAAGAGGTCCCCGGTTCAAATCCGGGTGCCCCCTCCA	GGGGGTAGGGCTCAGGGATAGAGCATTTGACTGCAGATCAAGAGGTCCCCGGTTCGAATCTAGGTGCCCCCTCCA
tRF-54	AGATCAAGAGGTCTCTGGTTC	NAME=TRNACysGCA&LOCI=[chr7:149281816-149281887:strand=+]&SOURCE=UCSC&SOURCE-ACCESSION=chr7.tRNA10-CysGCA&GENOME=hg19_Fragment_3												35..55												GGGGGTATAGCTCAGGGGTAGAGCATTTGACTGCAGATCAAGAGGTCTCTGGTTCAAATCCAGGTGCCCCCTCCA
tRF-55	AGATCAGAAGGTTGCGTGTT	NAME=TRNATrpCCA&LOCI=[chr7:99067307-99067378:strand=+]&SOURCE=UCSC&SOURCE-ACCESSION=chr7.tRNA1-TrpCCA&GENOME=hg19_Fragment_2	NAME=TRNATrpCCA&LOCI=[chr6:26319330-26319401:strand=-&chr6:26331672-26331743:strand=-&chr17:8089676-8089747:strand=+]&SOURCE=UCSC&SOURCE-ACCESSION=chr17.tRNA6-TrpCCA&GENOME=hg19_Fragment_2	NAME=TRNATrpCCA&LOCI=[chr17:8124187-8124258:strand=-]&SOURCE=UCSC&SOURCE-ACCESSION=chr17.tRNA39-TrpCCA&GENOME=hg19_Fragment_2										35..54	35..54	35..54										GACCTCGTGGCGCAACGGCAGCGCGTCTGACTCCAGATCAGAAGGTTGCGTGTTCAAATCACGTCGGGGTCACCA	GACCTCGTGGCGCAACGGTAGCGCGTCTGACTCCAGATCAGAAGGTTGCGTGTTCAAATCACGTCGGGGTCACCA	GGCCTCGTGGCGCAACGGTAGCGCGTCTGACTCCAGATCAGAAGGTTGCGTGTTCAAATCACGTCGGGGTCACCA
tRF-56	AGATCAGAAGGTTGCGTGTTCAAGTC	NAME=TRNATrpCCA&LOCI=[chr17:19411494-19411565:strand=+]&SOURCE=UCSC&SOURCE-ACCESSION=chr17.tRNA12-TrpCCA&GENOME=hg19_Fragment_3												35..60												GACCTCGTGGCGCAATGGTAGCGCGTCTGACTCCAGATCAGAAGGTTGCGTGTTCAAGTCACGTCGGGGTCACCA
tRF-57	AGATTCCAGGTTCGACTC	NAME=TRNAArgACG&LOCI=[chr14:23398910-23398982:strand=+&chr6:26328368-26328440:strand=+&chr6:26537726-26537798:strand=+]&SOURCE=UCSC&SOURCE-ACCESSION=chr6.tRNA6-ArgACG&GENOME=hg19_Fragment_3												44..61												GGGCCAGTGGCGCAATGGATAACGCGTCTGACTACGGATCAGAAGATTCCAGGTTCGACTCCTGGCTGGCTCGCCA
tRF-58	AGATTCCCATTCTTGCGACCCGGGTTCGATTC	NAME=TRNAGlyCCC&LOCI=[chr2:70476123-70476193:strand=-&chr16:686736-686806:strand=-]&SOURCE=UCSC&SOURCE-ACCESSION=chr2.tRNA27-GlyCCC&GENOME=hg19_Fragment_4												28..59												GCGCCGCTGGTGTAGTGGTATCATGCAAGATTCCCATTCTTGCGACCCGGGTTCGATTCCCGGGCGGCGCACCA
tRF-59	AGCACCCTGGACTCTGA	NAME=TRNAGlnCTG&LOCI=[chr12:74851182-74851254:strand=+]&SOURCE=UCSC&SOURCE-ACCESSION=chr12.tRNA3-GlnCTG&GENOME=hg19_Fragment_2	NAME=TRNAGlnCTG&LOCI=[chr1:147825689-147825760:strand=+]&SOURCE=UCSC&SOURCE-ACCESSION=chr1.tRNA23-GlnCTG&GENOME=hg19_Fragment_4											21..37	21..37											GGTTCCATGGTGTAATGGTAAGCACCCTGGACTCTGAATCCAGCAACCAGAGTTCCAGTCTCAGCGTGGACCTCCA	GGTTCCATGGGTTAATGGTGAGCACCCTGGACTCTGAATCAAGCGATCCGAGTTCAAATCTCGGTGGTACCTCCA
tRF-60	AGCACTCTGGACTCTGA	NAME=TRNAGlnCTG&LOCI=[chr1:145963304-145963375:strand=+&chr1:147505038-147505109:strand=+]&SOURCE=UCSC&SOURCE-ACCESSION=chr1.tRNA15-GlnCTG&GENOME=hg19_Fragment_3	NAME=TRNAGlnCTG&LOCI=[chr1:147800937-147801008:strand=+]&SOURCE=UCSC&SOURCE-ACCESSION=chr1.tRNA22-GlnCTG&GENOME=hg19_Fragment_2	NAME=TRNAGlnCTG&LOCI=[chr1:147737382-147737453:strand=-&chr1:149186125-149186196:strand=+]&SOURCE=UCSC&SOURCE-ACCESSION=chr1.tRNA28-GlnCTG&GENOME=hg19_Fragment_3	NAME=TRNAGlnCTG&LOCI=[chr6:27759135-27759206:strand=-]&SOURCE=UCSC&SOURCE-ACCESSION=chr6.tRNA131-GlnCTG&GENOME=hg19_Fragment_2									21..37	21..37	21..37	21..37									GGTTCCATGGTGTAATGGTGAGCACTCTGGACTCTGAATCCAGCGATCCGAGTTCGAGTCTCGGTGGAACCTCCA	GGTTCCATGGTGTAATGGTAAGCACTCTGGACTCTGAATCCAGCCATCTGAGTTCGAGTCTCTGTGGAACCTCCA	GGTTCCATGGTGTAATGGTAAGCACTCTGGACTCTGAATCCAGCGATCCGAGTTCGAGTCTCGGTGGAACCTCCA	GGCCCCATGGTGTAATGGTCAGCACTCTGGACTCTGAATCCAGCGATCCGAGTTCAAATCTCGGTGGGACCCCCA
tRF-61	AGCACTCTGGACTCTGAATCC	NAME=TRNAGlnCTG&LOCI=[chr6:27515531-27515602:strand=-]&SOURCE=UCSC&SOURCE-ACCESSION=chr6.tRNA146-GlnCTG&GENOME=hg19_Fragment_3	NAME=TRNAGlnCTG&LOCI=[chr6:28909378-28909449:strand=-&chr17:8023070-8023141:strand=+&chr15:66161400-66161471:strand=-&chr6:27487308-27487379:strand=+&chr6:18836402-18836473:strand=+]&SOURCE=UCSC&SOURCE-ACCESSION=chr6.tRNA1-GlnCTG&GENOME=hg19_Fragment_3	NAME=TRNAGlnCTG&LOCI=[chr6:27263212-27263283:strand=+]&SOURCE=UCSC&SOURCE-ACCESSION=chr6.tRNA42-GlnCTG&GENOME=hg19_Fragment_2										21..41	21..41	21..41										GGTTCCATGGTGTAATGGTTAGCACTCTGGACTCTGAATCCAGCGATCCGAGTTCAAGTCTCGGTGGAACCTCCA	GGTTCCATGGTGTAATGGTTAGCACTCTGGACTCTGAATCCAGCGATCCGAGTTCAAATCTCGGTGGAACCTCCA	GGTTCCATGGTGTAATGGTTAGCACTCTGGACTCTGAATCCGGTAATCCGAGTTCAAATCTCGGTGGAACCTCCA
tRF-62	AGCAGAGTGGCGCAGCGGAAGCGTGCTGG	NAME=TRNAMetCAT&LOCI=[chr6:27745664-27745735:strand=+]&SOURCE=UCSC&SOURCE-ACCESSION=chr6.tRNA61-MetCAT&GENOME=hg19_Fragment_1	NAME=TRNAMetCAT&LOCI=[chr6:26286754-26286825:strand=+&chr6:27300764-27300835:strand=-&chr1:153643726-153643797:strand=+&chr6:27870271-27870342:strand=-&chr17:80452597-80452668:strand=-&chr6:27560600-27560671:strand=-&chr6:26313352-26313423:strand=-&chr6:26330529-26330600:strand=-]&SOURCE=UCSC&SOURCE-ACCESSION=chr6.tRNA2-MetCAT&GENOME=hg19_Fragment_1											1..29	1..29											AGCAGAGTGGCGCAGCGGAAGCGTGCTGGGCCCATAACCCAGAGGTCGATGGATCTAAACCATCCTCTGCTACCA	AGCAGAGTGGCGCAGCGGAAGCGTGCTGGGCCCATAACCCAGAGGTCGATGGATCGAAACCATCCTCTGCTACCA
tRF-63	AGCAGAGTGGTGCAGTGG	NAME=TRNAMetCAT&LOCI=[chr9:19403996-19404070:strand=+]&SOURCE=UCSC&SOURCE-ACCESSION=chr9.tRNA1-MetCAT&GENOME=hg19_Fragment_2												1..18												AGCAGAGTGGTGCAGTGGAAGCATACCTATGGGCCCATAACCCAGAGGTTGATGGATGGAAACCATCCTCTGCTACCA
tRF-64	AGCATGAGACTCTTAATCT	NAME=TRNALysCTT&LOCI=[chr16:3214939-3215011:strand=+]&SOURCE=UCSC&SOURCE-ACCESSION=chr16.tRNA5-LysCTT&GENOME=hg19_Fragment_2												23..41												GCCTGGCTAGCTCAGTCGGCAAAGCATGAGACTCTTAATCTCAGGGTCGTGGGCTCGAGCTCCATGTTGGGCGCCA
tRF-65	AGCATGCACGAGGCCCCGGGT	NAME=TRNAAlaAGC&LOCI=[chr6:28687481-28687552:strand=+]&SOURCE=UCSC&SOURCE-ACCESSION=chr6.tRNA68-AlaAGC&GENOME=hg19_Fragment_2	NAME=TRNAAlaAGC&LOCI=[chr6:28831462-28831533:strand=-&chr6:28806221-28806292:strand=-]&SOURCE=UCSC&SOURCE-ACCESSION=chr6.tRNA101-AlaAGC&GENOME=hg19_Fragment_2											33..53	33..53											GGGGGTGTAGCTCAGTGGTAGAGCGCGTGCTTAGCATGCACGAGGCCCCGGGTTCAATCCCTGGCACCTCCACCA	GGGGGTGTAGCTCAGTGGTAGAGCGCGTGCTTAGCATGCACGAGGCCCCGGGTTCAATCCCCGGCACCTCCACCA
tRF-66	AGCATGCACGAGGTCCTGGGT	NAME=TRNAAlaAGC&LOCI=[chr6:28763741-28763812:strand=-]&SOURCE=UCSC&SOURCE-ACCESSION=chr6.tRNA108-AlaAGC&GENOME=hg19_Fragment_3	NAME=TRNAAlaAGC&LOCI=[chr6:28779849-28779920:strand=-]&SOURCE=UCSC&SOURCE-ACCESSION=chr6.tRNA105-AlaAGC&GENOME=hg19_Fragment_3											33..53	33..53											GGGGGTATAGCTCAGTGGTAGAGCGCGTGCTTAGCATGCACGAGGTCCTGGGTTCGATCCCCAGTACCTCCACCA	GGGGGTATAGCTCAGCGGTAGAGCGCGTGCTTAGCATGCACGAGGTCCTGGGTTCAATCCCCAATACCTCCACCA
tRF-67	AGCATGCATGAGGTCCC	NAME=TRNAAlaAGC&LOCI=[chr6:28626014-28626085:strand=-]&SOURCE=UCSC&SOURCE-ACCESSION=chr6.tRNA120-AlaAGC&GENOME=hg19_Fragment_4												33..49												GGGGATGTAGCTCAGTGGTAGAGCGCATGCTTAGCATGCATGAGGTCCCGGGTTCGATCCCCAGCATCTCCACCA
tRF-68	AGCCAGGGATTGTGGGT	NAME=TRNAArgCCT&LOCI=[chr16:3243918-3243990:strand=+]&SOURCE=UCSC&SOURCE-ACCESSION=chr16.tRNA12-ArgCCT&GENOME=hg19_Fragment_1	NAME=TRNAArgCCT&LOCI=[chr7:139025446-139025518:strand=+]&SOURCE=UCSC&SOURCE-ACCESSION=chr7.tRNA3-ArgCCT&GENOME=hg19_Fragment_3	NAME=TRNAArgCCT&LOCI=[chr16:3202901-3202973:strand=+]&SOURCE=UCSC&SOURCE-ACCESSION=chr16.tRNA2-ArgCCT&GENOME=hg19_Fragment_2	NAME=TRNAArgCCT&LOCI=[chr17:73030001-73030073:strand=+]&SOURCE=UCSC&SOURCE-ACCESSION=chr17.tRNA18-ArgCCT&GENOME=hg19_Fragment_3	NAME=TRNAArgCCT&LOCI=[chr17:73030526-73030598:strand=-]&SOURCE=UCSC&SOURCE-ACCESSION=chr17.tRNA21-ArgCCT&GENOME=hg19_Fragment_3								38..54	38..54	38..54	38..54	38..54								GCCCCAGTGGCCTGATGGATAAGGTACTGGCCTCCTAAGCCAGGGATTGTGGGTTCGAGTTCCACCTGGGGTACCA	GCCCCAGTGGCCTAATGGATAAGGCATTGGCCTCCTAAGCCAGGGATTGTGGGTTCGAGTCCCATCTGGGGTGCCA	GCCCCGGTGGCCTAATGGATAAGGCATTGGCCTCCTAAGCCAGGGATTGTGGGTTCGAGTCCCACCCGGGGTACCA	GCCCCAGTGGCCTAATGGATAAGGCACTGGCCTCCTAAGCCAGGGATTGTGGGTTCGAGTCCCACCTGGGGTACCA	GCCCCAGTGGCCTAATGGATAAGGCACTGGCCTCCTAAGCCAGGGATTGTGGGTTCGAGTCCCACCTGGGGTGCCA
tRF-69	AGCGACAGAGTGGTTCAATT	NAME=TRNASeC(e)TCA&LOCI=[chr19:45981860-45981945:strand=-]&SOURCE=UCSC&SOURCE-ACCESSION=chr19.tRNA8-SeC(e)TCA&GENOME=hg19_Fragment_2												54..73												GCCCGGATGATCCTCAGTGGTCTGGGGTGCAGGCTTCAAACCTGTAGCTGTCTAGCGACAGAGTGGTTCAATTCCACCTTTCGGGCCCA
tRF-70	AGCGATCCGAGTTCA	NAME=TRNAGlnCTG&LOCI=[chr1:147825689-147825760:strand=+]&SOURCE=UCSC&SOURCE-ACCESSION=chr1.tRNA23-GlnCTG&GENOME=hg19_Fragment_3												42..56												GGTTCCATGGGTTAATGGTGAGCACCCTGGACTCTGAATCAAGCGATCCGAGTTCAAATCTCGGTGGTACCTCCA
tRF-71	AGCGCATTGGACTTCTAATTCAAAGGTTG	NAME=TRNAArgTCT&LOCI=[chr17:8024243-8024330:strand=+]&SOURCE=UCSC&SOURCE-ACCESSION=chr17.tRNA4-ArgTCT&GENOME=hg19_Fragment_5	NAME=TRNAArgTCT&LOCI=[chr6:27529963-27530049:strand=+]&SOURCE=UCSC&SOURCE-ACCESSION=chr6.tRNA52-ArgTCT&GENOME=hg19_Fragment_3	NAME=TRNAArgTCT&LOCI=[chr9:131102355-131102445:strand=-&chr11:59318767-59318852:strand=+]&SOURCE=UCSC&SOURCE-ACCESSION=chr11.tRNA3-ArgTCT&GENOME=hg19_Fragment_6										21..49	21..49	21..49										GGCTCTGTGGCGCAATGGATAGCGCATTGGACTTCTAATTCAAAGGTTGTGGGTTCGAATCCCACCAGAGTCGCCA	GGCTCTGTGGCGCAATGGATAGCGCATTGGACTTCTAATTCAAAGGTTGCGGGTTCGAGTCCCTCCAGAGTCGCCA	GGCTCTGTGGCGCAATGGATAGCGCATTGGACTTCTAATTCAAAGGTTGTGGGTTCGAGTCCCACCAGAGTCGCCA
tRF-72	AGCGCGCGGTACTTAT	NAME=TRNAIleTAT&LOCI=[chr6:26988125-26988218:strand=+&chr2:43037676-43037768:strand=+&chr6:27599200-27599293:strand=+]&SOURCE=UCSC&SOURCE-ACCESSION=chr2.tRNA5-IleTAT&GENOME=hg19_Fragment_3	NAME=TRNAIleTAT&LOCI=[chr6:28505367-28505460:strand=+]&SOURCE=UCSC&SOURCE-ACCESSION=chr6.tRNA63-IleTAT&GENOME=hg19_Fragment_3	NAME=TRNAIleTAT&LOCI=[chr19:39902808-39902900:strand=-]&SOURCE=UCSC&SOURCE-ACCESSION=chr19.tRNA10-IleTAT&GENOME=hg19_Fragment_3										22..37	22..37	22..37										GCTCCAGTGGCGCAATCGGTTAGCGCGCGGTACTTATAATGCCGAGGTTGTGAGTTCGAGCCTCACCTGGAGCACCA	GCTCCAGTGGCGCAATCGGTTAGCGCGCGGTACTTATAATGCCGAGGTTGTGAGTTCAAGCCTCACCTGGAGCACCA	GCTCCAGTGGCGCAATCGGTTAGCGCGCGGTACTTATAATGCCGAGGTTGTGAGTTCGATCCTCACCTGGAGCACCA
tRF-73	AGCGCGTCAGTCTCATA	NAME=TRNAMetCAT&LOCI=[chr16:71460396-71460468:strand=+]&SOURCE=UCSC&SOURCE-ACCESSION=chr16.tRNA20-MetCAT&GENOME=hg19_Fragment_2	NAME=TRNAMetCAT&LOCI=[chr6:26766444-26766516:strand=+&chr6:26758550-26758622:strand=-&chr6:26735574-26735646:strand=-]&SOURCE=UCSC&SOURCE-ACCESSION=chr6.tRNA27-MetCAT&GENOME=hg19_Fragment_2	NAME=TRNAMetCAT&LOCI=[chr6:28921042-28921114:strand=-&chr6:28912352-28912424:strand=+]&SOURCE=UCSC&SOURCE-ACCESSION=chr6.tRNA75-MetCAT&GENOME=hg19_Fragment_3	NAME=TRNAMetCAT&LOCI=[chr6:26701712-26701784:strand=+]&SOURCE=UCSC&SOURCE-ACCESSION=chr6.tRNA21-MetCAT&GENOME=hg19_Fragment_2	NAME=TRNAMetCAT&LOCI=[chr16:87417628-87417700:strand=-]&SOURCE=UCSC&SOURCE-ACCESSION=chr16.tRNA22-MetCAT&GENOME=hg19_Fragment_3								21..37	21..37	21..37	21..37	21..37								GCCCTCTTAGCGCAGTGGGCAGCGCGTCAGTCTCATAATCTGAAGGTCCTGAGTTCGAGCCTCAGAGAGGGCACCA	GCCCTCTTAGCGCAGCGGGCAGCGCGTCAGTCTCATAATCTGAAGGTCCTGAGTTCGAGCCTCAGAGAGGGCACCA	GCCTCCTTAGCGCAGTAGGCAGCGCGTCAGTCTCATAATCTGAAGGTCCTGAGTTCGAACCTCAGAGGGGGCACCA	GCCCTCTTAGCGCAGCTGGCAGCGCGTCAGTCTCATAATCTGAAGGTCCTGAGTTCAAGCCTCAGAGAGGGCACCA	GCCTCGTTAGCGCAGTAGGCAGCGCGTCAGTCTCATAATCTGAAGGTCGTGAGTTCGAGCCTCACACGGGGCACCA
tRF-74	AGCGCGTCTGACTCCAGA	NAME=TRNATrpCCA&LOCI=[chr7:99067307-99067378:strand=+]&SOURCE=UCSC&SOURCE-ACCESSION=chr7.tRNA1-TrpCCA&GENOME=hg19_Fragment_3												20..37												GACCTCGTGGCGCAACGGCAGCGCGTCTGACTCCAGATCAGAAGGTTGCGTGTTCAAATCACGTCGGGGTCACCA
tRF-75	AGCGCTTTGGACTCTGA	NAME=TRNAGlnCTG&LOCI=[chr1:17180900-17180971:strand=-]&SOURCE=UCSC&SOURCE-ACCESSION=chr1.tRNA129-GlnCTG&GENOME=hg19_Fragment_1												21..37												GGTTCCATGATGTAATGGTGAGCGCTTTGGACTCTGAGTACGGTGATCAGCGTTCAAGTCTCAGTGGGACCTCCA
tRF-76	AGCGGGATCGATGCCCGCATCCTCC	NAME=TRNAAlaAGC&LOCI=[chr8:67026424-67026496:strand=+&chr2:27274082-27274154:strand=+]&SOURCE=UCSC&SOURCE-ACCESSION=chr2.tRNA3-AlaAGC&GENOME=hg19_Fragment_2												48..72												GGGGGATTAGCTCAAATGGTAGAGCGCTCGCTTAGCATGCGAGAGGTAGCGGGATCGATGCCCGCATCCTCCACCA
tRF-77	AGCGGTTAGGATTCCTGGTTTT	NAME=TRNAGluTTC&LOCI=[chr15:26327381-26327452:strand=-&chr13:45492062-45492133:strand=-]&SOURCE=UCSC&SOURCE-ACCESSION=chr13.tRNA3-GluTTC&GENOME=hg19_Fragment_4	NAME=TRNAGluTTC&LOCI=[chr2:131094701-131094772:strand=-&chr13:41634874-41634945:strand=-]&SOURCE=UCSC&SOURCE-ACCESSION=chr13.tRNA5-GluTTC&GENOME=hg19_Fragment_4											14..35	14..35											TCCCACATGGTCTAGCGGTTAGGATTCCTGGTTTTCACCCAGGCGGCCCGGGTTCGACTCCCGGTGTGGGAACCA	TCCCATATGGTCTAGCGGTTAGGATTCCTGGTTTTCACCCAGGTGGCCCGGGTTCGACTCCCGGTATGGGAACCA
tRF-78	AGGAGATCCTGGGTTCGA	NAME=TRNAThrAGT&LOCI=[chr6:28693795-28693868:strand=+]&SOURCE=UCSC&SOURCE-ACCESSION=chr6.tRNA69-ThrAGT&GENOME=hg19_Fragment_2	NAME=TRNAThrCGT&LOCI=[chr6:28456770-28456843:strand=-]&SOURCE=UCSC&SOURCE-ACCESSION=chr6.tRNA125-ThrCGT&GENOME=hg19_Fragment_1											42..59	42..59											GGCTCCGTAGCTTAGTTGGTTAAAGCGCCTGTCTAGTAAACAGGAGATCCTGGGTTCGACTCCCAGCGGGGCCTCCA	GGCTCTATGGCTTAGTTGGTTAAAGCGCCTGTCTCGTAAACAGGAGATCCTGGGTTCGACTCCCAGTGGGGCCTCCA
tRF-79	AGGAGATCCTGGGTTCGAAT	NAME=TRNAThrAGT&LOCI=[chr6:27694473-27694546:strand=+]&SOURCE=UCSC&SOURCE-ACCESSION=chr6.tRNA60-ThrAGT&GENOME=hg19_Fragment_1	NAME=TRNAThrAGT&LOCI=[chr6:27652474-27652547:strand=-&chr6:26533145-26533218:strand=-]&SOURCE=UCSC&SOURCE-ACCESSION=chr6.tRNA135-ThrAGT&GENOME=hg19_Fragment_3	NAME=TRNAThrCGT&LOCI=[chr6:28615984-28616057:strand=-]&SOURCE=UCSC&SOURCE-ACCESSION=chr6.tRNA121-ThrCGT&GENOME=hg19_Fragment_2	NAME=TRNAThrAGT&LOCI=[chr17:8042770-8042843:strand=-]&SOURCE=UCSC&SOURCE-ACCESSION=chr17.tRNA40-ThrAGT&GENOME=hg19_Fragment_3	NAME=TRNAThrTGT&LOCI=[chr6:28442329-28442402:strand=-]&SOURCE=UCSC&SOURCE-ACCESSION=chr6.tRNA127-ThrTGT&GENOME=hg19_Fragment_1	NAME=TRNAThrAGT&LOCI=[chr6:27130050-27130123:strand=+]&SOURCE=UCSC&SOURCE-ACCESSION=chr6.tRNA34-ThrAGT&GENOME=hg19_Fragment_2	NAME=TRNAThrAGT&LOCI=[chr19:33667963-33668036:strand=+&chr17:8090478-8090551:strand=+&chr17:8129553-8129626:strand=-]&SOURCE=UCSC&SOURCE-ACCESSION=chr19.tRNA4-ThrAGT&GENOME=hg19_Fragment_3						42..61	42..61	42..61	42..61	42..61	42..61	42..61						GGCTTCGTGGCTTAGCTGGTTAAAGCGCCTGTCTAGTAAACAGGAGATCCTGGGTTCGAATCCCAGCGAGGCCTCCA	GGCTCCGTGGCTTAGCTGGTTAAAGCGCCTGTCTAGTAAACAGGAGATCCTGGGTTCGAATCCCAGCGGGGCCTCCA	GGCTCTGTGGCTTAGTTGGCTAAAGCGCCTGTCTCGTAAACAGGAGATCCTGGGTTCGAATCCCAGCGGGGCCTCCA	GGCGCCGTGGCTTAGCTGGTTAAAGCGCCTGTCTAGTAAACAGGAGATCCTGGGTTCGAATCCCAGCGGTGCCTCCA	GGCTCTATGGCTTAGTTGGTTAAAGCGCCTGTCTTGTAAACAGGAGATCCTGGGTTCGAATCCCAGTAGAGCCTCCA	GGCCCTGTGGCTTAGCTGGTCAAAGCGCCTGTCTAGTAAACAGGAGATCCTGGGTTCGAATCCCAGCGGGGCCTCCA	GGCGCCGTGGCTTAGTTGGTTAAAGCGCCTGTCTAGTAAACAGGAGATCCTGGGTTCGAATCCCAGCGGTGCCTCCA
tRF-80	AGGATTCAGCGCTCCCA	NAME=TRNAGlyCCC&LOCI=[chr2:11691827-11691898:strand=+]&SOURCE=UCSC&SOURCE-ACCESSION=chr2.tRNA1-GlyCCC&GENOME=hg19_Fragment_3												21..37												TACTCAGTGGTCTAGTGGTTAGGATTCAGCGCTCCCACCGCCGCAGCCCGGGTTCGATTCCCGGTCATGGAACCA
tRF-81	AGGATTCGGCGCTCT	NAME=TRNAGluCTC&LOCI=[chr3:103879524-103879595:strand=-]&SOURCE=UCSC&SOURCE-ACCESSION=chr3.tRNA10-GluCTC&GENOME=hg19_Fragment_1												21..35												TTATTATTATACCTGTGGTTAGGATTCGGCGCTCTCACCGCCACGACCCGGGTTCAATTCCCGGTCAGGGAACCA
tRF-82	AGGATTCGGCGCTCTCA	NAME=TRNAGluCTC&LOCI=[chr1:249168447-249168518:strand=+]&SOURCE=UCSC&SOURCE-ACCESSION=chr1.tRNA59-GluCTC&GENOME=hg19_Fragment_3	NAME=TRNAGluCTC&LOCI=[chr6:28949976-28950047:strand=+&chr1:161417018-161417089:strand=-&chr1:161439189-161439260:strand=-&chr1:145399233-145399304:strand=-&chr1:161424398-161424469:strand=-&chr6:126101393-126101464:strand=-&chr1:161431809-161431880:strand=-]&SOURCE=UCSC&SOURCE-ACCESSION=chr1.tRNA71-GluCTC&GENOME=hg19_Fragment_3	NAME=TRNAGluCTC&LOCI=[chr2:71273488-71273560:strand=-]&SOURCE=UCSC&SOURCE-ACCESSION=chr2.tRNA25-GluCTC&GENOME=hg19_Fragment_2										21..37	21..37	21..37										TCCCTGGTGGTCTAGTGGTTAGGATTCGGCGCTCTCACCGCCGCGGCCCGGGTTCGATTCCCGGTCAGGAAACCA	TCCCTGGTGGTCTAGTGGTTAGGATTCGGCGCTCTCACCGCCGCGGCCCGGGTTCGATTCCCGGTCAGGGAACCA	CCCCTGGCGGTCTAGTGGTTAGGATTCGGCGCTCTCATCCACCGCGGCCTGGGTTCGACTCGTGGTCAGAGTGCCA
tRF-83	AGGATTCGGCGCTTTCA	NAME=TRNAGluTTC&LOCI=[chr1:149664355-149664427:strand=-]&SOURCE=UCSC&SOURCE-ACCESSION=chr1.tRNA94-GluTTC&GENOME=hg19_Fragment_3	NAME=TRNAGluTTC&LOCI=[chr1:17199078-17199149:strand=+]&SOURCE=UCSC&SOURCE-ACCESSION=chr1.tRNA5-GluTTC&GENOME=hg19_Fragment_3	NAME=TRNAGluTTC&LOCI=[chr1:16861774-16861845:strand=-&chr1:161391883-161391954:strand=-]&SOURCE=UCSC&SOURCE-ACCESSION=chr1.tRNA84-GluTTC&GENOME=hg19_Fragment_4	NAME=TRNAGluTTC&LOCI=[chr1:149278785-149278857:strand=-]&SOURCE=UCSC&SOURCE-ACCESSION=chr1.tRNA102-GluTTC&GENOME=hg19_Fragment_2									21..37	21..37	21..37	21..37									TCCCTGGTGGTCTAGTGGCTAGGATTCGGCGCTTTCACCGCCTGCAGCTCGAGTTCGATTCCTGGTCAGGGAACCA	TCCCTGGTGGTCTAGTGGCTAGGATTCGGCGCTTTCACCGCCGCGGCCCGGGTTCGATTCCCGGCCAGGGAACCA	TCCCTGGTGGTCTAGTGGCTAGGATTCGGCGCTTTCACCGCCGCGGCCCGGGTTCGATTCCCGGTCAGGGAACCA	TCCGTGGTGGTCTAGTGGCTAGGATTCGGCGCTTTCACCGCCTGCAGCTCGAGTTCGATTCCTGGTCAGGGAACCA
tRF-84	AGGATTCGGTGCTCTCA	NAME=TRNAGluCTC&LOCI=[chr13:42030061-42030132:strand=-]&SOURCE=UCSC&SOURCE-ACCESSION=chr13.tRNA4-GluCTC&GENOME=hg19_Fragment_1												21..37												CCCCTGGTGGTCTAGTGCTTAGGATTCGGTGCTCTCACCGCTGCTGCCTGCGTTCGATTCCCGGTCAGGGAACCA
tRF-85	AGGATTCGGTGCTTT	NAME=TRNAGluTTC&LOCI=[chr1:147781030-147781101:strand=-]&SOURCE=UCSC&SOURCE-ACCESSION=chr1.tRNA110-GluTTC&GENOME=hg19_Fragment_3												21..35												TCCTTGGTGGTCTAGTGGCTAGGATTCGGTGCTTTCACCTGTGCGGCCCGGGTTCAATTCCCGATGAAGGAACCA
tRF-86	AGGATTTGGCGCTTTCA	NAME=TRNAGluTTC&LOCI=[chr1:149161628-149161699:strand=-]&SOURCE=UCSC&SOURCE-ACCESSION=chr1.tRNA105-GluTTC&GENOME=hg19_Fragment_3												21..37												TGTCTGGTGGTCAAGTGGCTAGGATTTGGCGCTTTCACTGCCGCGGCCCGCGTTCGATTCCCGGTCAGGGAACCA
tRF-87	AGGATTTGGTGCTCTCA	NAME=TRNAGluCTC&LOCI=[chr8:59504798-59504868:strand=+]&SOURCE=UCSC&SOURCE-ACCESSION=chr8.tRNA3-GluCTC&GENOME=hg19_Fragment_3												20..36												TCCTTGATGTCTAGTGGTTAGGATTTGGTGCTCTCACTGCAGCAGCCTGGGTTCATTTCTCAGTCAGGGAACCA
tRF-88	AGGCCCGGGTTCGATTC	NAME=TRNAGlyGCC&LOCI=[chr21:18827107-18827177:strand=-&chr1:161420467-161420537:strand=+&chr1:161413094-161413164:strand=+&chr1:161427898-161427968:strand=+&chr1:161435258-161435328:strand=+]&SOURCE=UCSC&SOURCE-ACCESSION=chr21.tRNA2-GlyGCC&GENOME=hg19_Fragment_5												43..59												GCATGGGTGGTTCAGTGGTAGAATTCTCGCCTGCCACGCGGGAGGCCCGGGTTCGATTCCCGGCCCATGCACCA
tRF-89	AGGCGGCCCGGGTTCGACTCCCGGTGTGGGA	NAME=TRNAGluTTC&LOCI=[chr15:26327381-26327452:strand=-&chr13:45492062-45492133:strand=-]&SOURCE=UCSC&SOURCE-ACCESSION=chr13.tRNA3-GluTTC&GENOME=hg19_Fragment_2												41..71												TCCCACATGGTCTAGCGGTTAGGATTCCTGGTTTTCACCCAGGCGGCCCGGGTTCGACTCCCGGTGTGGGAACCA
tRF-90	AGGGATGGGTTCAATTC	NAME=TRNAGlnTTG&LOCI=[chr2:131029911-131029982:strand=-]&SOURCE=UCSC&SOURCE-ACCESSION=chr2.tRNA22-GlnTTG&GENOME=hg19_Fragment_1	NAME=TRNAGlnTTG&LOCI=[chr2:132143133-132143204:strand=+]&SOURCE=UCSC&SOURCE-ACCESSION=chr2.tRNA11-GlnTTG&GENOME=hg19_Fragment_2											44..60	44..60											TAGGACGTGGTGTGATAGGTAGCATGGAGAATTTTGGATTCTCAGGGATGGGTTCAATTCCTATAGTCCTAGCCA	TAGGACGTGGTGTGATAGGTAGCACGGAGAATTTTGGATTCTCAGGGATGGGTTCAATTCCTGTAGTTCTAGCCA
tRF-91	AGGGGTAGAGCATTTGA	NAME=TRNACysGCA&LOCI=[chr7:149072850-149072921:strand=-]&SOURCE=UCSC&SOURCE-ACCESSION=chr7.tRNA23-CysGCA&GENOME=hg19_Fragment_1	NAME=TRNACysGCA&LOCI=[chr7:149388272-149388343:strand=-]&SOURCE=UCSC&SOURCE-ACCESSION=chr7.tRNA16-CysGCA&GENOME=hg19_Fragment_3	NAME=TRNACysGCA&LOCI=[chr7:149344046-149344117:strand=-]&SOURCE=UCSC&SOURCE-ACCESSION=chr7.tRNA17-CysGCA&GENOME=hg19_Fragment_1	NAME=TRNACysGCA&LOCI=[chr7:149295046-149295117:strand=+]&SOURCE=UCSC&SOURCE-ACCESSION=chr7.tRNA11-CysGCA&GENOME=hg19_Fragment_1	NAME=TRNACysGCA&LOCI=[chr7:149253802-149253873:strand=+]&SOURCE=UCSC&SOURCE-ACCESSION=chr7.tRNA8-CysGCA&GENOME=hg19_Fragment_1								14..30	14..30	14..30	14..30	14..30								GGGGGTATAGTTCAGGGGTAGAGCATTTGACTGCAGATCAAGAGGTCCCTGGTTCAAATCCAGGTGCCCCCTCCA	GGGGATATAGCTCAGGGGTAGAGCATTTGACTGCAGATCAAGAGGTCCCCGGTTCAAATCCGGGTGCCCCCCCCA	GGGGGTATAGCTTAGGGGTAGAGCATTTGACTGCAGATCAAAAGGTCCCTGGTTCAAATCCAGGTGCCCCTTCCA	GGGCGTATAGCTCAGGGGTAGAGCATTTGACTGCAGATCAAGAGGTCCCCAGTTCAAATCTGGGTGCCCCCTCCA	GGGCGTATAGCTCAGGGGTAGAGCATTTGACTGCAGATCAAGAGGTCCCCAGTTCAAATCTGGGTGCCCACTCCA
tRF-92	AGGGGTAGAGCATTTGACT	NAME=TRNACysGCA&LOCI=[chr7:149028220-149028291:strand=+&chr7:149404760-149404831:strand=+&chr7:149332778-149332849:strand=+&chr3:131950642-131950713:strand=-]&SOURCE=UCSC&SOURCE-ACCESSION=chr3.tRNA6-CysGCA&GENOME=hg19_Fragment_3	NAME=TRNACysGCA&LOCI=[chr7:149074601-149074672:strand=-]&SOURCE=UCSC&SOURCE-ACCESSION=chr7.tRNA22-CysGCA&GENOME=hg19_Fragment_2	NAME=TRNACysGCA&LOCI=[chr7:149281816-149281887:strand=+]&SOURCE=UCSC&SOURCE-ACCESSION=chr7.tRNA10-CysGCA&GENOME=hg19_Fragment_2	NAME=TRNACysGCA&LOCI=[chr7:149052766-149052837:strand=-]&SOURCE=UCSC&SOURCE-ACCESSION=chr7.tRNA25-CysGCA&GENOME=hg19_Fragment_2	NAME=TRNACysGCA&LOCI=[chr7:149310156-149310227:strand=-]&SOURCE=UCSC&SOURCE-ACCESSION=chr7.tRNA18-CysGCA&GENOME=hg19_Fragment_2	NAME=TRNACysGCA&LOCI=[chr17:37017937-37018008:strand=-]&SOURCE=UCSC&SOURCE-ACCESSION=chr17.tRNA29-CysGCA&GENOME=hg19_Fragment_3	NAME=TRNACysGCA&LOCI=[chr14:73429679-73429750:strand=+]&SOURCE=UCSC&SOURCE-ACCESSION=chr14.tRNA8-CysGCA&GENOME=hg19_Fragment_4						14..32	14..32	14..32	14..32	14..32	14..32	14..32						GGGGGTATAGCTCAGGGGTAGAGCATTTGACTGCAGATCAAGAGGTCCCTGGTTCAAATCCAGGTGCCCCCTCCA	GGGGGTATAGCTCAGGGGTAGAGCATTTGACTGCAGATCAAGAGGTCCCTGGTTCAAATCCAGGTGCCCCCCCCA	GGGGGTATAGCTCAGGGGTAGAGCATTTGACTGCAGATCAAGAGGTCTCTGGTTCAAATCCAGGTGCCCCCTCCA	GGGGGTATAGCTCAGGGGTAGAGCATTTGACTGCAGATCAAGAGGTCCCCAGTTCAAATCTGGGTGCCCCCTCCA	GGGGGTATAGCTCAGGGGTAGAGCATTTGACTGCAAATCAAGAGGTCCCTGATTCAAATCCAGGTGCCCCCTCCA	GGGGGTATAGCTCAGGGGTAGAGCATTTGACTGCAGATCAAGAAGTCCCCGGTTCAAATCCGGGTGCCCCCTCCA	GGGGGTATAGCTCAGGGGTAGAGCATTTGACTGCAGATCAAGAGGTCCCCGGTTCAAATCCGGGTGCCCCCTCCA
tRF-93	AGGGGTATGATTCTCGCT	NAME=TRNAProTGG&LOCI=[chr16:3234133-3234204:strand=-&chr16:3238094-3238165:strand=+&chr16:3208923-3208994:strand=+&chr14:21152175-21152246:strand=+&chr5:180615854-180615925:strand=-]&SOURCE=UCSC&SOURCE-ACCESSION=chr16.tRNA3-ProTGG&GENOME=hg19_Fragment_2	NAME=TRNAProCGG&LOCI=[chr6:27059521-27059592:strand=+]&SOURCE=UCSC&SOURCE-ACCESSION=chr6.tRNA30-ProCGG&GENOME=hg19_Fragment_2	NAME=TRNAProAGG&LOCI=[chr16:3241989-3242060:strand=+]&SOURCE=UCSC&SOURCE-ACCESSION=chr16.tRNA11-ProAGG&GENOME=hg19_Fragment_2	NAME=TRNAProCGG&LOCI=[chr1:167683962-167684033:strand=+&chr17:8126151-8126222:strand=-&chr16:3222049-3222120:strand=+]&SOURCE=UCSC&SOURCE-ACCESSION=chr16.tRNA6-ProCGG&GENOME=hg19_Fragment_2	NAME=TRNAProAGG&LOCI=[chr14:21081560-21081631:strand=-&chr6:26555498-26555569:strand=+&chr11:75946557-75946628:strand=+&chr16:3239634-3239705:strand=+&chr14:21077495-21077566:strand=-&chr16:3232635-3232706:strand=-&chr7:128423504-128423575:strand=+&chr1:167684725-167684796:strand=-]&SOURCE=UCSC&SOURCE-ACCESSION=chr7.tRNA2-ProAGG&GENOME=hg19_Fragment_2								14..31	14..31	14..31	14..31	14..31								GGCTCGTTGGTCTAGGGGTATGATTCTCGCTTTGGGTGCGAGAGGTCCCGGGTTCAAATCCCGGACGAGCCCCCA	GGCTCGTTGGTCTAGGGGTATGATTCTCGCTTCGGGTGTGAGAGGTCCCGGGTTCAAATCCCGGACGAGCCCCCA	GGCTCGTTGGTCTAGGGGTATGATTCTCGCTTAGGATGCGAGAGGTCCCGGGTTCAAATCCCGGACGAGCCCCCA	GGCTCGTTGGTCTAGGGGTATGATTCTCGCTTCGGGTGCGAGAGGTCCCGGGTTCAAATCCCGGACGAGCCCCCA	GGCTCGTTGGTCTAGGGGTATGATTCTCGCTTAGGGTGCGAGAGGTCCCGGGTTCAAATCCCGGACGAGCCCCCA
tRF-94	AGGGGTATGATTCTCGGT	NAME=TRNAProTGG&LOCI=[chr11:75946869-75946940:strand=-]&SOURCE=UCSC&SOURCE-ACCESSION=chr11.tRNA12-ProTGG&GENOME=hg19_Fragment_1												14..31												GGCTCGTTGGTCTAGGGGTATGATTCTCGGTTTGGGTCCGAGAGGTCCCGGGTTCAAATCCCGGACGAGCCCCCA
tRF-95	AGGGGTGTGGTTCTCGCT	NAME=TRNAProAGG&LOCI=[chr16:3210386-3210480:strand=+]&SOURCE=UCSC&SOURCE-ACCESSION=chr16.tRNA4-ProAGG&GENOME=hg19_Fragment_4												14..31												GGCTCGTTGGTCTAGGGGTGTGGTTCTCGCTTAGGGCGGGAGACCCAAGAGGTCCCGGGTTCAAATCCCGGACGAGCCCCCA
tRF-96	AGGGGTTAGAGCACTGG	NAME=TRNAThrTGT&LOCI=[chr14:21149849-21149921:strand=+]&SOURCE=UCSC&SOURCE-ACCESSION=chr14.tRNA4-ThrTGT&GENOME=hg19_Fragment_4	NAME=TRNAThrTGT&LOCI=[chr14:21099319-21099391:strand=-]&SOURCE=UCSC&SOURCE-ACCESSION=chr14.tRNA20-ThrTGT&GENOME=hg19_Fragment_5	NAME=TRNAThrTGT&LOCI=[chr5:180618687-180618758:strand=-]&SOURCE=UCSC&SOURCE-ACCESSION=chr5.tRNA13-ThrTGT&GENOME=hg19_Fragment_4										14..30	14..30	14..30										GGCCCTATAGCTCAGGGGTTAGAGCACTGGTCTTGTAAACCAGGGGTCGCGAGTTCAAATCTCGCTGGGGCCTCCA	GGCTCCATAGCTCAGGGGTTAGAGCACTGGTCTTGTAAACCAGGGGTCGCGAGTTCAAATCTCGCTGGGGCCTCCA	GGCTCCATAGCTCAGGGGTTAGAGCACTGGTCTTGTAAACCAGGGTCGCGAGTTCAAATCTCGCTGGGGCCTCCA
tRF-97	AGGGTCCAGGGTTCAAG	NAME=TRNALysTTT&LOCI=[chr6:27302769-27302841:strand=-]&SOURCE=UCSC&SOURCE-ACCESSION=chr6.tRNA149-LysTTT&GENOME=hg19_Fragment_5	NAME=TRNALysTTT&LOCI=[chr1:205443271-205443343:strand=+]&SOURCE=UCSC&SOURCE-ACCESSION=chr1.tRNA55-LysTTT&GENOME=hg19_Fragment_4											43..59	43..59											GCCTGGGTAGCTCAGTCGGTAGAGCATCAGACTTTTAATCTGAGGGTCCAGGGTTCAAGTCCCTGTCCAGGCGCCA	GCCCGGAGAGCTCAGTGGGTAGAGCATCAGACTTTTAATCTGAGGGTCCAGGGTTCAAGTCCTCGTTCGGGCACCA
tRF-98	AGGGTCGTGGGTTCGAGCC	NAME=TRNALysCTT&LOCI=[chr16:3230555-3230627:strand=-]&SOURCE=UCSC&SOURCE-ACCESSION=chr16.tRNA30-LysCTT&GENOME=hg19_Fragment_4												43..61												GCCCGGCTAGCTCAGTCGATAGAGCATGAGACTCTTAATCTCAGGGTCGTGGGTTCGAGCCGCACGTTGGGCGCCA
tRF-99	AGGTAGCACGGAGAATTTT	NAME=TRNAGlnTTG&LOCI=[chr2:132143133-132143204:strand=+]&SOURCE=UCSC&SOURCE-ACCESSION=chr2.tRNA11-GlnTTG&GENOME=hg19_Fragment_1												17..35												TAGGACGTGGTGTGATAGGTAGCACGGAGAATTTTGGATTCTCAGGGATGGGTTCAATTCCTGTAGTTCTAGCCA
tRF-100	AGGTCCCCGGTTC	NAME=TRNAValCAC&LOCI=[chr1:149684088-149684161:strand=-]&SOURCE=UCSC&SOURCE-ACCESSION=chr1.tRNA90-ValCAC&GENOME=hg19_Fragment_3												45..57												GTTTCCGTAGTGTAGTGGTTATCACGTTCGCCTCACACGCGTAAAGGTCCCCGGTTCGAAACCGGGCGGAAACACCA
tRF-101	AGGTCCCCGGTTCGAAA	NAME=TRNAValCAC&LOCI=[chr6:27248049-27248121:strand=-]&SOURCE=UCSC&SOURCE-ACCESSION=chr6.tRNA152-ValCAC&GENOME=hg19_Fragment_5	NAME=TRNAValAAC&LOCI=[chr6:27203288-27203360:strand=+]&SOURCE=UCSC&SOURCE-ACCESSION=chr6.tRNA37-ValAAC&GENOME=hg19_Fragment_3	NAME=TRNAValCAC&LOCI=[chr1:149298555-149298627:strand=-]&SOURCE=UCSC&SOURCE-ACCESSION=chr1.tRNA98-ValCAC&GENOME=hg19_Fragment_4										44..60	44..60	44..60										GCTTCTGTAGTGTAGTGGTTATCACGTTCGCCTCACACGCGAAAGGTCCCCGGTTCGAAACCGGGCAGAAGCACCA	GTTTCCGTAGTGTAGTGGTTATCACGTTTGCCTAACACGCGAAAGGTCCCCGGTTCGAAACCGGGCAGAAACACCA	GTTTCCGTAGTGTAGTGGTTATCACGTTCGCCTCACACGCGAAAGGTCCCCGGTTCGAAACTGGGCGGAAACACCA
tRF-102	AGGTCCCTGGTTCAATCC	NAME=TRNAAlaCGC&LOCI=[chr6:28663709-28663780:strand=-]&SOURCE=UCSC&SOURCE-ACCESSION=chr6.tRNA117-AlaCGC&GENOME=hg19_Fragment_3												43..60												GGGGGTGTAGATCAGTGGTAGAGCGCATGCTTCGCATGTACGAGGTCCCTGGTTCAATCCCTGGTACCTCCACCA
tRF-103	AGGTCCCTGGTTCGATCCCGG	NAME=TRNAPheGAA&LOCI=[chr6:28732164-28732236:strand=+]&SOURCE=UCSC&SOURCE-ACCESSION=chr6.tRNA72-PheGAA&GENOME=hg19_Fragment_3												44..64												GCCAAAATTGCTCAGTTGGGAGAGCGTTAGACTGAAGATCTAAAGGTCCCTGGTTCGATCCCGGGTTTCACCACCA
tRF-104	AGGTCGCGGGTTCGATCC	NAME=TRNAIleAAT&LOCI=[chr6:27655967-27656040:strand=+]&SOURCE=UCSC&SOURCE-ACCESSION=chr6.tRNA59-IleAAT&GENOME=hg19_Fragment_2	NAME=TRNAIleAAT&LOCI=[chr6:27242990-27243063:strand=-]&SOURCE=UCSC&SOURCE-ACCESSION=chr6.tRNA153-IleAAT&GENOME=hg19_Fragment_1	NAME=TRNAIleAAT&LOCI=[chr6:26745255-26745328:strand=-]&SOURCE=UCSC&SOURCE-ACCESSION=chr6.tRNA163-IleAAT&GENOME=hg19_Fragment_2										45..62	45..62	45..62										GGCCGGTTAGCTCAGTTGGTTAGAGCGTGGTGCTAATAACGCCAAGGTCGCGGGTTCGATCCCCGTACTGGCCACCA	GGCTGGTTAGCTCAGTTGGTTAGAGCGTGGTGCTAATAACGCCAAGGTCGCGGGTTCGATCCCCGTACTGGCCACCA	GGCCGGTTAGCTCAGTTGGTTAGAGCGTGGTGCTAATAACGCTAAGGTCGCGGGTTCGATCCCCGTACTGGCCACCA
tRF-105	AGGTCGCTGGTTCGATTC	NAME=TRNATyrGTA&LOCI=[chr14:21125623-21125716:strand=-]&SOURCE=UCSC&SOURCE-ACCESSION=chr14.tRNA18-TyrGTA&GENOME=hg19_Fragment_1												44..61												CCTTCGATAGCTCAGCTGGTAGAGCGGAGGACTGTAGATCCTTAGGTCGCTGGTTCGATTCCAGCTCGAAGGACCA
tRF-106	AGGTGGCATGGAGAATTTT	NAME=TRNAGlnTTG&LOCI=[chr17:19506587-19506658:strand=-]&SOURCE=UCSC&SOURCE-ACCESSION=chr17.tRNA33-GlnTTG&GENOME=hg19_Fragment_2												17..35												TAGGATGTGGTGTAATAGGTGGCATGGAGAATTTTGGATTATCAGGGGTAGGTTCAATTCCTATAGTTCTAGCCA
tRF-107	AGGTGGCCCGGGTTCGACTCC	NAME=TRNAGluTTC&LOCI=[chr2:131094701-131094772:strand=-&chr13:41634874-41634945:strand=-]&SOURCE=UCSC&SOURCE-ACCESSION=chr13.tRNA5-GluTTC&GENOME=hg19_Fragment_2												41..61												TCCCATATGGTCTAGCGGTTAGGATTCCTGGTTTTCACCCAGGTGGCCCGGGTTCGACTCCCGGTATGGGAACCA
tRF-108	AGGTTCCGGGTTCGAGTC	NAME=TRNAArgTCT&LOCI=[chr1:159111401-159111474:strand=-]&SOURCE=UCSC&SOURCE-ACCESSION=chr1.tRNA86-ArgTCT&GENOME=hg19_Fragment_2												45..62												GTCTCTGTGGCGCAATGGACGAGCGCGCTGGACTTCTAATCCAGAGGTTCCGGGTTCGAGTCCCGGCAGAGATGCCA
tRF-109	AGGTTCCGGGTTCGAGTCCCGGCGGAGTCGCCA	NAME=TRNAArgTCT&LOCI=[chr1:94313129-94313213:strand=+]&SOURCE=UCSC&SOURCE-ACCESSION=chr1.tRNA9-ArgTCT&GENOME=hg19_Fragment_4												44..76												GGCTCCGTGGCGCAATGGATAGCGCATTGGACTTCTAATTCAAAGGTTCCGGGTTCGAGTCCCGGCGGAGTCGCCA
tRF-110	AGGTTGGTGGTTCGAGC	NAME=TRNAAsnGTT&LOCI=[chr1:149230570-149230643:strand=-]&SOURCE=UCSC&SOURCE-ACCESSION=chr1.tRNA103-AsnGTT&GENOME=hg19_Fragment_1												45..61												GTCTCTGTGGCGCAATGGGTTAGCGCGTTCGGCTGTTAACCGAAAGGTTGGTGGTTCGAGCCCATCCAGGGACGCCA
tRF-111	AGTAAACAGGAGATCCT	NAME=TRNAThrAGT&LOCI=[chr17:62526918-62526991:strand=-]&SOURCE=UCSC&SOURCE-ACCESSION=chr17.tRNA24-ThrAGT&GENOME=hg19_Fragment_1	NAME=TRNAThrAGT&LOCI=[chr6:28693795-28693868:strand=+]&SOURCE=UCSC&SOURCE-ACCESSION=chr6.tRNA69-ThrAGT&GENOME=hg19_Fragment_3											35..51	35..51											AGCACCATGGCTTAGCTGGTTAAAGCACCTGTCTAGTAAACAGGAGATCCTGAGTTTCAATTCCAATGGTGCCTCCA	GGCTCCGTAGCTTAGTTGGTTAAAGCGCCTGTCTAGTAAACAGGAGATCCTGGGTTCGACTCCCAGCGGGGCCTCCA
tRF-112	AGTAAACAGGAGATCCTGGGT	NAME=TRNAThrAGT&LOCI=[chr6:27652474-27652547:strand=-&chr6:26533145-26533218:strand=-]&SOURCE=UCSC&SOURCE-ACCESSION=chr6.tRNA135-ThrAGT&GENOME=hg19_Fragment_4	NAME=TRNAThrAGT&LOCI=[chr17:8042770-8042843:strand=-]&SOURCE=UCSC&SOURCE-ACCESSION=chr17.tRNA40-ThrAGT&GENOME=hg19_Fragment_4	NAME=TRNAThrAGT&LOCI=[chr19:33667963-33668036:strand=+&chr17:8090478-8090551:strand=+&chr17:8129553-8129626:strand=-]&SOURCE=UCSC&SOURCE-ACCESSION=chr19.tRNA4-ThrAGT&GENOME=hg19_Fragment_4	NAME=TRNAThrAGT&LOCI=[chr6:27694473-27694546:strand=+]&SOURCE=UCSC&SOURCE-ACCESSION=chr6.tRNA60-ThrAGT&GENOME=hg19_Fragment_2	NAME=TRNAThrAGT&LOCI=[chr6:27130050-27130123:strand=+]&SOURCE=UCSC&SOURCE-ACCESSION=chr6.tRNA34-ThrAGT&GENOME=hg19_Fragment_3								35..55	35..55	35..55	35..55	35..55								GGCTCCGTGGCTTAGCTGGTTAAAGCGCCTGTCTAGTAAACAGGAGATCCTGGGTTCGAATCCCAGCGGGGCCTCCA	GGCGCCGTGGCTTAGCTGGTTAAAGCGCCTGTCTAGTAAACAGGAGATCCTGGGTTCGAATCCCAGCGGTGCCTCCA	GGCGCCGTGGCTTAGTTGGTTAAAGCGCCTGTCTAGTAAACAGGAGATCCTGGGTTCGAATCCCAGCGGTGCCTCCA	GGCTTCGTGGCTTAGCTGGTTAAAGCGCCTGTCTAGTAAACAGGAGATCCTGGGTTCGAATCCCAGCGAGGCCTCCA	GGCCCTGTGGCTTAGCTGGTCAAAGCGCCTGTCTAGTAAACAGGAGATCCTGGGTTCGAATCCCAGCGGGGCCTCCA
tRF-113	AGTACTCTGCGTTGT	NAME=TRNAHisGTG&LOCI=[chr9:14433938-14434009:strand=-&chr1:145396881-145396952:strand=-&chr1:146544773-146544844:strand=+&chr15:45492611-45492682:strand=-&chr1:147774845-147774916:strand=-&chr15:45493349-45493420:strand=+&chr6:27125906-27125977:strand=+&chr15:45490804-45490875:strand=-&chr1:147753471-147753542:strand=+]&SOURCE=UCSC&SOURCE-ACCESSION=chr15.tRNA1-HisGTG&GENOME=hg19_Fragment_4												21..35												GCCGTGATCGTATAGTGGTTAGTACTCTGCGTTGTGGCCGCAGCAACCTCGGTTCGAATCCGAGTCACGGCACCA
tRF-114	AGTAGGTAGCGCATCAGTCT	NAME=TRNALeuCAA&LOCI=[chr11:9296790-9296863:strand=+]&SOURCE=UCSC&SOURCE-ACCESSION=chr11.tRNA1-LeuCAA&GENOME=hg19_Fragment_1												14..33												GCCTCCTTAGTGCAGTAGGTAGCGCATCAGTCTCAAAATCTGAATGGTCCTGAGTTCAAGCCTCAGAGGGGGCACCA
tRF-115	AGTAGGTAGCGCGTCAGTCTCAT	NAME=TRNAMetCAT&LOCI=[chr8:124169470-124169542:strand=-]&SOURCE=UCSC&SOURCE-ACCESSION=chr8.tRNA10-MetCAT&GENOME=hg19_Fragment_3												14..36												GCCTCGTTAGCGCAGTAGGTAGCGCGTCAGTCTCATAATCTGAAGGTCGTGAGTTCGATCCTCACACGGGGCACCA
tRF-116	AGTATCCCCGCCTGT	NAME=TRNAAspGTC&LOCI=[chr12:98897281-98897352:strand=+]&SOURCE=UCSC&SOURCE-ACCESSION=chr12.tRNA5-AspGTC&GENOME=hg19_Fragment_4												21..35												TCCTCGTTAGTATAGTGGTTAGTATCCCCGCCTGTCACGCGGGAGACCGGGGTTCAATTCCCCGACGGGGAGCCA
tRF-117	AGTCCCATCTGGGGT	NAME=TRNAArgCCT&LOCI=[chr7:139025446-139025518:strand=+]&SOURCE=UCSC&SOURCE-ACCESSION=chr7.tRNA3-ArgCCT&GENOME=hg19_Fragment_5												58..72												GCCCCAGTGGCCTAATGGATAAGGCATTGGCCTCCTAAGCCAGGGATTGTGGGTTCGAGTCCCATCTGGGGTGCCA
tRF-118	AGTCGGTAGAGCATCAGAC	NAME=TRNALysTTT&LOCI=[chr6:27559593-27559665:strand=-]&SOURCE=UCSC&SOURCE-ACCESSION=chr6.tRNA143-LysTTT&GENOME=hg19_Fragment_2	NAME=TRNALysTTT&LOCI=[chr6:27302769-27302841:strand=-]&SOURCE=UCSC&SOURCE-ACCESSION=chr6.tRNA149-LysTTT&GENOME=hg19_Fragment_1	NAME=TRNALysTTT&LOCI=[chr11:59327808-59327880:strand=-&chr1:204475655-204475727:strand=+&chr17:8022473-8022545:strand=+&chr6:28918806-28918878:strand=+&chr1:204476158-204476230:strand=-]&SOURCE=UCSC&SOURCE-ACCESSION=chr17.tRNA2-LysTTT&GENOME=hg19_Fragment_3	NAME=TRNALysTTT&LOCI=[chr11:59323902-59323974:strand=+]&SOURCE=UCSC&SOURCE-ACCESSION=chr11.tRNA5-LysTTT&GENOME=hg19_Fragment_2									14..32	14..32	14..32	14..32									GCCTGGATAGCTCAGTCGGTAGAGCATCAGACTTTTAATCTGAGGGTCCAGGGTTCAAGTCCCTGTTCAGGCGCCA	GCCTGGGTAGCTCAGTCGGTAGAGCATCAGACTTTTAATCTGAGGGTCCAGGGTTCAAGTCCCTGTCCAGGCGCCA	GCCCGGATAGCTCAGTCGGTAGAGCATCAGACTTTTAATCTGAGGGTCCAGGGTTCAAGTCCCTGTTCGGGCGCCA	GCCCGGATAGCTCAGTCGGTAGAGCATCAGACTTTTAATCTGAGGGTCCGGGGTTCAAGTCCCTGTTCGGGCGCCA
tRF-119	AGTCGGTAGAGCATGAGAC	NAME=TRNALysCTT&LOCI=[chr1:55423542-55423614:strand=-]&SOURCE=UCSC&SOURCE-ACCESSION=chr1.tRNA128-LysCTT&GENOME=hg19_Fragment_1	NAME=TRNALysCTT&LOCI=[chr19:52425396-52425468:strand=-]&SOURCE=UCSC&SOURCE-ACCESSION=chr19.tRNA6-LysCTT&GENOME=hg19_Fragment_1											14..32	14..32											GCCCAGCTAGCTCAGTCGGTAGAGCATGAGACTCTTAATCTCAGGGTCATGGGTTTGAGCCCCACGTTTGGTGCCA	CTGCAGCTAGCTCAGTCGGTAGAGCATGAGACTCTTAATCTCAGGGTCATGGGTTCGTGCCCCATGTTGGGTGCCA
tRF-120	AGTCGGTAGAGCATGAGACTCTTAATCT	NAME=TRNALysCTT&LOCI=[chr1:145395522-145395594:strand=-&chr6:26556774-26556846:strand=+&chr5:180648979-180649051:strand=-&chr5:180634755-180634827:strand=+&chr16:3225692-3225764:strand=+]&SOURCE=UCSC&SOURCE-ACCESSION=chr16.tRNA7-LysCTT&GENOME=hg19_Fragment_4												14..41												GCCCGGCTAGCTCAGTCGGTAGAGCATGAGACTCTTAATCTCAGGGTCGTGGGTTCGAGCCCCACGTTGGGCGCCA
tRF-121	AGTGACAGAGTGGTTCAA	NAME=TRNASeC(e)TCA&LOCI=[chr22:44546537-44546622:strand=+]&SOURCE=UCSC&SOURCE-ACCESSION=chr22.tRNA1-SeC(e)TCA&GENOME=hg19_Fragment_4												54..71												GCTCGGATGATCCTCAGTGGTCTGGGGTGCAGGCTTCAAACCTGTAGCTGTCTAGTGACAGAGTGGTTCAATTCCACCTTTGTAGGCCA
tRF-122	AGTGGCTAGGATTCGGCG	NAME=TRNAGluTTC&LOCI=[chr1:17199078-17199149:strand=+]&SOURCE=UCSC&SOURCE-ACCESSION=chr1.tRNA5-GluTTC&GENOME=hg19_Fragment_2	NAME=TRNAGluTTC&LOCI=[chr1:149664355-149664427:strand=-]&SOURCE=UCSC&SOURCE-ACCESSION=chr1.tRNA94-GluTTC&GENOME=hg19_Fragment_2	NAME=TRNAGluTTC&LOCI=[chr1:149278785-149278857:strand=-]&SOURCE=UCSC&SOURCE-ACCESSION=chr1.tRNA102-GluTTC&GENOME=hg19_Fragment_1	NAME=TRNAGluTTC&LOCI=[chr1:16861774-16861845:strand=-&chr1:161391883-161391954:strand=-]&SOURCE=UCSC&SOURCE-ACCESSION=chr1.tRNA84-GluTTC&GENOME=hg19_Fragment_2									14..31	14..31	14..31	14..31									TCCCTGGTGGTCTAGTGGCTAGGATTCGGCGCTTTCACCGCCGCGGCCCGGGTTCGATTCCCGGCCAGGGAACCA	TCCCTGGTGGTCTAGTGGCTAGGATTCGGCGCTTTCACCGCCTGCAGCTCGAGTTCGATTCCTGGTCAGGGAACCA	TCCGTGGTGGTCTAGTGGCTAGGATTCGGCGCTTTCACCGCCTGCAGCTCGAGTTCGATTCCTGGTCAGGGAACCA	TCCCTGGTGGTCTAGTGGCTAGGATTCGGCGCTTTCACCGCCGCGGCCCGGGTTCGATTCCCGGTCAGGGAACCA
tRF-123	AGTGGCTAGGATTTGGCG	NAME=TRNAGluTTC&LOCI=[chr1:149161628-149161699:strand=-]&SOURCE=UCSC&SOURCE-ACCESSION=chr1.tRNA105-GluTTC&GENOME=hg19_Fragment_1												14..31												TGTCTGGTGGTCAAGTGGCTAGGATTTGGCGCTTTCACTGCCGCGGCCCGCGTTCGATTCCCGGTCAGGGAACCA
tRF-124	AGTGGTAAGGCGTCGGTCTCGTAAA	NAME=TRNAThrCGT&LOCI=[chr16:14379750-14379821:strand=+]&SOURCE=UCSC&SOURCE-ACCESSION=chr16.tRNA15-ThrCGT&GENOME=hg19_Fragment_3	NAME=TRNAThrCGT&LOCI=[chr17:29877093-29877164:strand=+]&SOURCE=UCSC&SOURCE-ACCESSION=chr17.tRNA14-ThrCGT&GENOME=hg19_Fragment_3											14..38	14..38											GGCGCGGTGGCCAAGTGGTAAGGCGTCGGTCTCGTAAACCGAAGATCACGGGTTCGAACCCCGTCCGTGCCTCCA	GGCGCGGTGGCCAAGTGGTAAGGCGTCGGTCTCGTAAACCGAAGATCGCGGGTTCGAACCCCGTCCGTGCCTCCA
tRF-125	AGTGGTAGAATTC	NAME=TRNAGlyCCC&LOCI=[chr1:17004766-17004836:strand=-]&SOURCE=UCSC&SOURCE-ACCESSION=chr1.tRNA131-GlyCCC&GENOME=hg19_Fragment_2	NAME=TRNAGlyCCC&LOCI=[chr1:17053780-17053850:strand=+]&SOURCE=UCSC&SOURCE-ACCESSION=chr1.tRNA2-GlyCCC&GENOME=hg19_Fragment_2											14..26	14..26											GCGTTGGTGGTTTAGTGGTAGAATTCTCGCCTCCCATGCGGGAGACCCGGGTTCAATTCCCGGCCACTGCACCA	GCCTTGGTGGTGCAGTGGTAGAATTCTCGCCTCCCACGTGGGAGACCCGGGTTCAATTCCCGGCCAATGCACCA
tRF-126	AGTGGTAGAATTCTCGCCTTT	NAME=TRNAGluTTC&LOCI=[chr2:204229131-204229201:strand=-]&SOURCE=UCSC&SOURCE-ACCESSION=chr2.tRNA17-GluTTC&GENOME=hg19_Fragment_2												14..34												GCAATGGTGGTTCAGTGGTAGAATTCTCGCCTTTCACACAGGAGACCCGGGTTCAATTCCTGACCCATGTACCA
tRF-127	AGTGGTAGAATTTTCACCTG	NAME=TRNAGlyGCC&LOCI=[chr6:142578776-142578846:strand=+]&SOURCE=UCSC&SOURCE-ACCESSION=chr6.tRNA82-GlyGCC&GENOME=hg19_Fragment_2												14..33												GCATGGGTGATTCAGTGGTAGAATTTTCACCTGCCATGCAGGAGGTCCAGGTTCATTTCCTGGCCTATGCACCA
tRF-128	AGTGGTAGAGCATTTGA	NAME=TRNACysGCA&LOCI=[chr4:124430005-124430076:strand=-&chr17:37310744-37310815:strand=-&chr17:37309987-37310058:strand=-&chr17:37023898-37023969:strand=+]&SOURCE=UCSC&SOURCE-ACCESSION=chr4.tRNA3-CysGCA&GENOME=hg19_Fragment_3	NAME=TRNACysACA&LOCI=[chr5:151988596-151988771:strand=+]&SOURCE=UCSC&SOURCE-ACCESSION=chr5.tRNA1-CysACA&GENOME=hg19_Fragment_1	NAME=TRNACysGCA&LOCI=[chr7:149007281-149007352:strand=+]&SOURCE=UCSC&SOURCE-ACCESSION=chr7.tRNA5-CysGCA&GENOME=hg19_Fragment_1	NAME=TRNACysGCA&LOCI=[chr17:37025545-37025616:strand=-]&SOURCE=UCSC&SOURCE-ACCESSION=chr17.tRNA28-CysGCA&GENOME=hg19_Fragment_3	NAME=TRNACysGCA&LOCI=[chr3:131947944-131948015:strand=-]&SOURCE=UCSC&SOURCE-ACCESSION=chr3.tRNA7-CysGCA&GENOME=hg19_Fragment_2								14..30	14..30	14..30	14..30	14..30								GGGGGTATAGCTCAGTGGTAGAGCATTTGACTGCAGATCAAGAGGTCCCCGGTTCAAATCCGGGTGCCCCCTCCA	GGCTGTATAGCTCAGTGGTAGAGCATTTGACTACAGGTCATATGTAGCTGGGTTCAAATCCTGTTTCTGCCACCA	GGGGGCATAGCTCAGTGGTAGAGCATTTGACTGCAGATCAAGAGGTCCCTGGTTCAAATCCAGGTGCCCCCTCCA	GGGGGTATAGCTCAGTGGTAGAGCATTTGACTGCAGATCAAGAGGTCCCTGGTTCAAATCCGGGTGCCCCCTCCA	GGGGGTGTAGCTCAGTGGTAGAGCATTTGACTGCAGATCAAGAGGTCCCTGGTTCAAATCCAGGTGCCCCCTCCA
tRF-129	AGTGGTAGAGCGCATGC	NAME=TRNAAlaTGC&LOCI=[chr6:28785012-28785083:strand=-]&SOURCE=UCSC&SOURCE-ACCESSION=chr6.tRNA104-AlaTGC&GENOME=hg19_Fragment_2	NAME=TRNAAlaTGC&LOCI=[chr6:28757547-28757618:strand=-]&SOURCE=UCSC&SOURCE-ACCESSION=chr6.tRNA110-AlaTGC&GENOME=hg19_Fragment_2	NAME=TRNAAlaCGC&LOCI=[chr6:28663709-28663780:strand=-]&SOURCE=UCSC&SOURCE-ACCESSION=chr6.tRNA117-AlaCGC&GENOME=hg19_Fragment_2	NAME=TRNAAlaTGC&LOCI=[chr6:28770577-28770647:strand=-]&SOURCE=UCSC&SOURCE-ACCESSION=chr6.tRNA107-AlaTGC&GENOME=hg19_Fragment_2									14..30	14..30	14..30	14..30									GGGGGTGTAGCTCAGTGGTAGAGCGCATGCTTTGCATGTATGAGGCCTCGGGTTCGATCCCCGACACCTCCACCA	GGGGGTGTAGCTCAGTGGTAGAGCGCATGCTTTGCATGTATGAGGTCCCGGGTTCGATCCCCGGCACCTCCACCA	GGGGGTGTAGATCAGTGGTAGAGCGCATGCTTCGCATGTACGAGGTCCCTGGTTCAATCCCTGGTACCTCCACCA	GGGGGTGTAGCTCAGTGGTAGAGCGCATGCTTTGCATGTATGAGGCCTCGGTTCGATCCCCGACACCTCCACCA
tRF-130	AGTGGTCTGGGGTGCAG	NAME=TRNASeC(e)TCA&LOCI=[chr22:44546537-44546622:strand=+]&SOURCE=UCSC&SOURCE-ACCESSION=chr22.tRNA1-SeC(e)TCA&GENOME=hg19_Fragment_2	NAME=TRNASeC(e)TCA&LOCI=[chr19:45981860-45981945:strand=-]&SOURCE=UCSC&SOURCE-ACCESSION=chr19.tRNA8-SeC(e)TCA&GENOME=hg19_Fragment_5											16..32	16..32											GCTCGGATGATCCTCAGTGGTCTGGGGTGCAGGCTTCAAACCTGTAGCTGTCTAGTGACAGAGTGGTTCAATTCCACCTTTGTAGGCCA	GCCCGGATGATCCTCAGTGGTCTGGGGTGCAGGCTTCAAACCTGTAGCTGTCTAGCGACAGAGTGGTTCAATTCCACCTTTCGGGCCCA
tRF-131	AGTGGTTAGAATTCTGCG	NAME=TRNAGluCTC&LOCI=[chr2:96217194-96217265:strand=-]&SOURCE=UCSC&SOURCE-ACCESSION=chr2.tRNA24-GluCTC&GENOME=hg19_Fragment_2												14..31												CCCCTTGTAGTCTAGTGGTTAGAATTCTGCGGTCTCACAGCCGCGGCCCGGGTTCGATTCCCATTCCGGGAACCA
tRF-132	AGTGGTTAGGATTCCGCG	NAME=TRNAUndet???&LOCI=[chr1:7990339-7990408:strand=-]&SOURCE=UCSC&SOURCE-ACCESSION=chr1.tRNA137-Undet???&GENOME=hg19_Fragment_1												14..31												TCCCTGGTAGTCTAGTGGTTAGGATTCCGCGCTCGCCATCACGACCCGGGTTCGATTCCTGGTCAGGGAACCA
tRF-133	AGTGGTTAGGATTCGGCG	NAME=TRNAGluCTC&LOCI=[chr2:71273488-71273560:strand=-]&SOURCE=UCSC&SOURCE-ACCESSION=chr2.tRNA25-GluCTC&GENOME=hg19_Fragment_1	NAME=TRNAGluCTC&LOCI=[chr6:28949976-28950047:strand=+&chr1:161417018-161417089:strand=-&chr1:161439189-161439260:strand=-&chr1:145399233-145399304:strand=-&chr1:161424398-161424469:strand=-&chr6:126101393-126101464:strand=-&chr1:161431809-161431880:strand=-]&SOURCE=UCSC&SOURCE-ACCESSION=chr1.tRNA71-GluCTC&GENOME=hg19_Fragment_1	NAME=TRNAGluCTC&LOCI=[chr1:249168447-249168518:strand=+]&SOURCE=UCSC&SOURCE-ACCESSION=chr1.tRNA59-GluCTC&GENOME=hg19_Fragment_1										14..31	14..31	14..31										CCCCTGGCGGTCTAGTGGTTAGGATTCGGCGCTCTCATCCACCGCGGCCTGGGTTCGACTCGTGGTCAGAGTGCCA	TCCCTGGTGGTCTAGTGGTTAGGATTCGGCGCTCTCACCGCCGCGGCCCGGGTTCGATTCCCGGTCAGGGAACCA	TCCCTGGTGGTCTAGTGGTTAGGATTCGGCGCTCTCACCGCCGCGGCCCGGGTTCGATTCCCGGTCAGGAAACCA
tRF-134	AGTGGTTAGGATTTGGT	NAME=TRNAGluCTC&LOCI=[chr8:59504798-59504868:strand=+]&SOURCE=UCSC&SOURCE-ACCESSION=chr8.tRNA3-GluCTC&GENOME=hg19_Fragment_2												13..29												TCCTTGATGTCTAGTGGTTAGGATTTGGTGCTCTCACTGCAGCAGCCTGGGTTCATTTCTCAGTCAGGGAACCA
tRF-135	AGTGGTTATCACATTCGCCT	NAME=TRNAValTAC&LOCI=[chr6:27258405-27258477:strand=+]&SOURCE=UCSC&SOURCE-ACCESSION=chr6.tRNA40-ValTAC&GENOME=hg19_Fragment_2												14..33												GTTTCCGTGGTGTAGTGGTTATCACATTCGCCTTACACGCGAAAGGTCCTCGGGTCGAAACCGAGCGGAAACACCA
tRF-136	AGTGGTTCAATTCCACCTTTC	NAME=TRNASeC(e)TCA&LOCI=[chr19:45981860-45981945:strand=-]&SOURCE=UCSC&SOURCE-ACCESSION=chr19.tRNA8-SeC(e)TCA&GENOME=hg19_Fragment_3												62..82												GCCCGGATGATCCTCAGTGGTCTGGGGTGCAGGCTTCAAACCTGTAGCTGTCTAGCGACAGAGTGGTTCAATTCCACCTTTCGGGCCCA
tRF-137	AGTTCGATCCTCGCTGGGGCC	NAME=TRNAThrTGT&LOCI=[chr1:222638347-222638419:strand=+]&SOURCE=UCSC&SOURCE-ACCESSION=chr1.tRNA56-ThrTGT&GENOME=hg19_Fragment_3												52..72												GGCTCCATAGCTCAGTGGTTAGAGCACTGGTCTTGTAAACCAGGGGTCGCGAGTTCGATCCTCGCTGGGGCCTCCA
tRF-138	AGTTGGGAGAGCGTTAGA	NAME=TRNAPheGAA&LOCI=[chr6:28791093-28791166:strand=-]&SOURCE=UCSC&SOURCE-ACCESSION=chr6.tRNA103-PheGAA&GENOME=hg19_Fragment_3												14..31												GCCGAAATAGCTCAGTTGGGAGAGCGTTAGACCGAAGATCTTAAAGGTCCCTGGTTCAATCCCGGGTTTCGGCACCA
tRF-139	AGTTGGTAGAGCATCAGAC	NAME=TRNASupTTA&LOCI=[chr17:58863593-58863663:strand=+]&SOURCE=UCSC&SOURCE-ACCESSION=chr17.tRNA17-SupTTA&GENOME=hg19_Fragment_3												14..32												GCCCGGATAGTTCAGTTGGTAGAGCATCAGACTTAATCAGAGGGTCCAGGGTTCAAGTCCCTGTTTGGGTGCCA
tRF-140	AGTTGGTAGAGCGGAGGAC	NAME=TRNATyrGTA&LOCI=[chr2:27273650-27273738:strand=+]&SOURCE=UCSC&SOURCE-ACCESSION=chr2.tRNA2-TyrGTA&GENOME=hg19_Fragment_4	NAME=TRNATyrGTA&LOCI=[chr6:26575798-26575887:strand=+]&SOURCE=UCSC&SOURCE-ACCESSION=chr6.tRNA15-TyrGTA&GENOME=hg19_Fragment_2	NAME=TRNATyrGTA&LOCI=[chr6:26577332-26577420:strand=+]&SOURCE=UCSC&SOURCE-ACCESSION=chr6.tRNA16-TyrGTA&GENOME=hg19_Fragment_2	NAME=TRNATyrGTA&LOCI=[chr6:26569086-26569176:strand=+]&SOURCE=UCSC&SOURCE-ACCESSION=chr6.tRNA14-TyrGTA&GENOME=hg19_Fragment_3									14..32	14..32	14..32	14..32									CCTTCGATAGCTCAGTTGGTAGAGCGGAGGACTGTAGATCCTTAGGTCGCTGGTTCGATTCCGGCTCGAAGGACCA	CTTTCGATAGCTCAGTTGGTAGAGCGGAGGACTGTAGATCCTTAGGTCGCTGGTTCGAATCCGGCTCGAAGGACCA	CCTTCGATAGCTCAGTTGGTAGAGCGGAGGACTGTAGATCCTTAGGTCGCTGGTTCGAATCCGGCTCGGAGGACCA	CCTTCGATAGCTCAGTTGGTAGAGCGGAGGACTGTAGATCCTTAGGTCGCTGGTTCGAATCCGGCTCGAAGGACCA
tRF-141	ATAACGCCAAGGTCGCGGGT	NAME=TRNAIleAAT&LOCI=[chr6:27242990-27243063:strand=-]&SOURCE=UCSC&SOURCE-ACCESSION=chr6.tRNA153-IleAAT&GENOME=hg19_Fragment_2	NAME=TRNAIleAAT&LOCI=[chr17:8130309-8130382:strand=-]&SOURCE=UCSC&SOURCE-ACCESSION=chr17.tRNA34-IleAAT&GENOME=hg19_Fragment_2	NAME=TRNAIleAAT&LOCI=[chr6:27655967-27656040:strand=+]&SOURCE=UCSC&SOURCE-ACCESSION=chr6.tRNA59-IleAAT&GENOME=hg19_Fragment_3										36..55	36..55	36..55										GGCTGGTTAGCTCAGTTGGTTAGAGCGTGGTGCTAATAACGCCAAGGTCGCGGGTTCGATCCCCGTACTGGCCACCA	GGCCGGTTAGCTCAGTTGGTTAGAGCGTGGTGCTAATAACGCCAAGGTCGCGGGTTCGAACCCCGTACGGGCCACCA	GGCCGGTTAGCTCAGTTGGTTAGAGCGTGGTGCTAATAACGCCAAGGTCGCGGGTTCGATCCCCGTACTGGCCACCA
tRF-142	ATAACGCCAAGGTCGCGGGTTCGATCC	NAME=TRNAIleAAT&LOCI=[chr6:58149254-58149327:strand=+]&SOURCE=UCSC&SOURCE-ACCESSION=chr6.tRNA80-IleAAT&GENOME=hg19_Fragment_3	NAME=TRNAIleAAT&LOCI=[chr6:26721221-26721294:strand=-&chr6:26780832-26780905:strand=+]&SOURCE=UCSC&SOURCE-ACCESSION=chr6.tRNA28-IleAAT&GENOME=hg19_Fragment_3	NAME=TRNAIleAAT&LOCI=[chr6:27636362-27636435:strand=+]&SOURCE=UCSC&SOURCE-ACCESSION=chr6.tRNA57-IleAAT&GENOME=hg19_Fragment_3	NAME=TRNAIleAAT&LOCI=[chr6:26554350-26554423:strand=+&chr14:102783429-102783502:strand=+&chr6:27205350-27205423:strand=-&chr17:8090911-8090984:strand=+&chr6:27144994-27145067:strand=-]&SOURCE=UCSC&SOURCE-ACCESSION=chr17.tRNA9-IleAAT&GENOME=hg19_Fragment_3									36..62	36..62	36..62	36..62									GGCCGGTTAGCTCAGTTGGTTAGAGCGTGGCGCTAATAACGCCAAGGTCGCGGGTTCGATCCCCGTACGGGCCACCA	GGCCGGTTAGCTCAGTTGGTCAGAGCGTGGTGCTAATAACGCCAAGGTCGCGGGTTCGATCCCCGTACGGGCCACCA	GGCCGGTTAGCTCAGTCGGCTAGAGCGTGGTGCTAATAACGCCAAGGTCGCGGGTTCGATCCCCGTACGGGCCACCA	GGCCGGTTAGCTCAGTTGGTTAGAGCGTGGTGCTAATAACGCCAAGGTCGCGGGTTCGATCCCCGTACGGGCCACCA
tRF-143	ATAGGTAGCACAGAGAATTCTG	NAME=TRNAGlnCTG&LOCI=[chr10:20036608-20036682:strand=-]&SOURCE=UCSC&SOURCE-ACCESSION=chr10.tRNA5-GlnCTG&GENOME=hg19_Fragment_1												16..37												CTAGGACGTGGTGTAATAGGTAGCACAGAGAATTCTGGATTCTCAGGGGTAGGTTCAATTCCTATAGAACCTAGGCCA
tRF-144	ATCATGCAAGATTCCCATTCT	NAME=TRNAGlyCCC&LOCI=[chr2:70476123-70476193:strand=-&chr16:686736-686806:strand=-]&SOURCE=UCSC&SOURCE-ACCESSION=chr2.tRNA27-GlyCCC&GENOME=hg19_Fragment_5												20..40												GCGCCGCTGGTGTAGTGGTATCATGCAAGATTCCCATTCTTGCGACCCGGGTTCGATTCCCGGGCGGCGCACCA
tRF-145	ATCCCACCAGAGTCGCCA	NAME=TRNAArgTCT&LOCI=[chr17:8024243-8024330:strand=+]&SOURCE=UCSC&SOURCE-ACCESSION=chr17.tRNA4-ArgTCT&GENOME=hg19_Fragment_3												59..76												GGCTCTGTGGCGCAATGGATAGCGCATTGGACTTCTAATTCAAAGGTTGTGGGTTCGAATCCCACCAGAGTCGCCA
tRF-146	ATCCCACTTCTGACACCA	NAME=TRNALeuCAA&LOCI=[chr6:27573417-27573524:strand=-]&SOURCE=UCSC&SOURCE-ACCESSION=chr6.tRNA140-LeuCAA&GENOME=hg19_Fragment_2	NAME=TRNALeuCAA&LOCI=[chr1:249168054-249168159:strand=+]&SOURCE=UCSC&SOURCE-ACCESSION=chr1.tRNA58-LeuCAA&GENOME=hg19_Fragment_3	NAME=TRNALeuCAA&LOCI=[chr6:27570348-27570454:strand=-]&SOURCE=UCSC&SOURCE-ACCESSION=chr6.tRNA141-LeuCAA&GENOME=hg19_Fragment_2	NAME=TRNALeuCAA&LOCI=[chr6:28908830-28908934:strand=+&chr6:28864000-28864105:strand=-]&SOURCE=UCSC&SOURCE-ACCESSION=chr6.tRNA74-LeuCAA&GENOME=hg19_Fragment_2									70..87	70..87	70..87	69..86									GTCAGGATGGCCGAGTGGTCTAAGGCGCCAGACTCAAGTTCTGGTCTCCGTATGGAGGCGTGGGTTCGAATCCCACTTCTGACACCA	GTCAGGATGGCCGAGTGGTCTAAGGCGCCAGACTCAAGTTCTGGTCTCCGGATGGAGGCGTGGGTTCGAATCCCACTTCTGACACCA	GTCAGGATGGCCGAGTGGTCTAAGGCGCCAGACTCAAGTTCTGGTCTCCGCATGGAGGCGTGGGTTCGAATCCCACTTCTGACACCA	GTCAGGATGGCCGAGTGGTCTAAGGCGCCAGACTCAAGTTCTGGTCTCCAATGGAGGCGTGGGTTCGAATCCCACTTCTGACACCA
tRF-147	ATCCCCAGCATCTCC	NAME=TRNAAlaAGC&LOCI=[chr6:28626014-28626085:strand=-]&SOURCE=UCSC&SOURCE-ACCESSION=chr6.tRNA120-AlaAGC&GENOME=hg19_Fragment_2												57..71												GGGGATGTAGCTCAGTGGTAGAGCGCATGCTTAGCATGCATGAGGTCCCGGGTTCGATCCCCAGCATCTCCACCA
tRF-148	ATCCCGGACGAGCCCCCA	NAME=TRNAProAGG&LOCI=[chr16:3210386-3210480:strand=+]&SOURCE=UCSC&SOURCE-ACCESSION=chr16.tRNA4-ProAGG&GENOME=hg19_Fragment_1												65..82												GGCTCGTTGGTCTAGGGGTGTGGTTCTCGCTTAGGGCGGGAGACCCAAGAGGTCCCGGGTTCAAATCCCGGACGAGCCCCCA
tRF-149	ATCCTTAGGTCGCTGGTTC	NAME=TRNATyrGTA&LOCI=[chr14:21128117-21128210:strand=-]&SOURCE=UCSC&SOURCE-ACCESSION=chr14.tRNA17-TyrGTA&GENOME=hg19_Fragment_4	NAME=TRNATyrGTA&LOCI=[chr6:26575798-26575887:strand=+]&SOURCE=UCSC&SOURCE-ACCESSION=chr6.tRNA15-TyrGTA&GENOME=hg19_Fragment_4	NAME=TRNATyrGTA&LOCI=[chr6:26577332-26577420:strand=+]&SOURCE=UCSC&SOURCE-ACCESSION=chr6.tRNA16-TyrGTA&GENOME=hg19_Fragment_5	NAME=TRNATyrGTA&LOCI=[chr6:26569086-26569176:strand=+]&SOURCE=UCSC&SOURCE-ACCESSION=chr6.tRNA14-TyrGTA&GENOME=hg19_Fragment_5	NAME=TRNATyrGTA&LOCI=[chr6:26595102-26595190:strand=+]&SOURCE=UCSC&SOURCE-ACCESSION=chr6.tRNA17-TyrGTA&GENOME=hg19_Fragment_5								38..56	38..56	38..56	38..56	38..56								CCTTCGATAGCTCAGCTGGTAGAGCGGAGGACTGTAGATCCTTAGGTCGCTGGTTCAATTCCGGCTCGAAGGACCA	CTTTCGATAGCTCAGTTGGTAGAGCGGAGGACTGTAGATCCTTAGGTCGCTGGTTCGAATCCGGCTCGAAGGACCA	CCTTCGATAGCTCAGTTGGTAGAGCGGAGGACTGTAGATCCTTAGGTCGCTGGTTCGAATCCGGCTCGGAGGACCA	CCTTCGATAGCTCAGTTGGTAGAGCGGAGGACTGTAGATCCTTAGGTCGCTGGTTCGAATCCGGCTCGAAGGACCA	CCTTCGATAGCTCAGCTGGTAGAGCGGAGGACTGTAGATCCTTAGGTCGCTGGTTCGAATCCGGCTCGGAGGACCA
tRF-150	ATCCTTAGGTCGCTGGTTCGATTC	NAME=TRNATyrGTA&LOCI=[chr2:27273650-27273738:strand=+]&SOURCE=UCSC&SOURCE-ACCESSION=chr2.tRNA2-TyrGTA&GENOME=hg19_Fragment_3	NAME=TRNATyrGTA&LOCI=[chr8:67026223-67026311:strand=+&chr14:21121258-21121351:strand=-&chr8:67025602-67025694:strand=+&chr14:21131351-21131444:strand=-&chr14:21151432-21151520:strand=+]&SOURCE=UCSC&SOURCE-ACCESSION=chr8.tRNA5-TyrGTA&GENOME=hg19_Fragment_2											38..61	38..61											CCTTCGATAGCTCAGTTGGTAGAGCGGAGGACTGTAGATCCTTAGGTCGCTGGTTCGATTCCGGCTCGAAGGACCA	CCTTCGATAGCTCAGCTGGTAGAGCGGAGGACTGTAGATCCTTAGGTCGCTGGTTCGATTCCGGCTCGAAGGACCA
tRF-151	ATCGGTCAGAGCGTTCGGCT	NAME=TRNAAsnATT&LOCI=[chr1_gl000192_random:468370-468443:strand=+&chr1:147719029-147719102:strand=+]&SOURCE=UCSC&SOURCE-ACCESSION=chr1_gl000192_random.tRNA1-AsnATT&GENOME=hg19_Fragment_2												15..34												GTCTCTGTGGCGCAATCGGTCAGAGCGTTCGGCTATTAACCGAACGGTGAGTAGTTCAAGACCACCCAGGGACGCCA
tRF-152	ATCGTATAGTGGTTAGTA	NAME=TRNAHisGTG&LOCI=[chr1:149155828-149155899:strand=-]&SOURCE=UCSC&SOURCE-ACCESSION=chr1.tRNA106-HisGTG&GENOME=hg19_Fragment_3												7..24												GCCATGATCGTATAGTGGTTAGTACTCTGCGCTGTGGCCGCAGCAACCTCGGTTCGAATCCGAGTCACGGCACCA
tRF-153	ATCTAAAGGTCCCTGGTTC	NAME=TRNAPheGAA&LOCI=[chr6:28775610-28775682:strand=-]&SOURCE=UCSC&SOURCE-ACCESSION=chr6.tRNA106-PheGAA&GENOME=hg19_Fragment_3	NAME=TRNAPheGAA&LOCI=[chr11:59333853-59333925:strand=-]&SOURCE=UCSC&SOURCE-ACCESSION=chr11.tRNA13-PheGAA&GENOME=hg19_Fragment_4											38..56	38..56											GCCGAGATAGCTCAGTTGGGAGAGCGTTAGACTGAAGATCTAAAGGTCCCTGGTTCAATCCCGGGTTTCGGCACCA	GCCGAAATAGCTCAGTTGGGAGAGCGTTAGACTGAAGATCTAAAGGTCCCTGGTTCAATCCCGGGTTTCGGCACCA
tRF-154	ATCTAAAGGTCCCTGGTTCGAT	NAME=TRNAPheGAA&LOCI=[chr11:59324970-59325042:strand=-&chr13:95201904-95201976:strand=-&chr6:28949449-28949521:strand=-&chr19:1383361-1383433:strand=-&chr6:28758499-28758571:strand=-&chr12:125412389-125412461:strand=-]&SOURCE=UCSC&SOURCE-ACCESSION=chr13.tRNA1-PheGAA&GENOME=hg19_Fragment_4	NAME=TRNAPheGAA&LOCI=[chr6:28732164-28732236:strand=+]&SOURCE=UCSC&SOURCE-ACCESSION=chr6.tRNA72-PheGAA&GENOME=hg19_Fragment_2											38..59	38..59											GCCGAAATAGCTCAGTTGGGAGAGCGTTAGACTGAAGATCTAAAGGTCCCTGGTTCGATCCCGGGTTTCGGCACCA	GCCAAAATTGCTCAGTTGGGAGAGCGTTAGACTGAAGATCTAAAGGTCCCTGGTTCGATCCCGGGTTTCACCACCA
tRF-155	ATCTAAAGGTCTCTGGTTT	NAME=TRNAPheGAA&LOCI=[chr6:79668010-79668082:strand=-]&SOURCE=UCSC&SOURCE-ACCESSION=chr6.tRNA88-PheGAA&GENOME=hg19_Fragment_2												38..56												GCCAAAATAGCTCAGCTGGGAGAGCATTAGACTGAAGATCTAAAGGTCTCTGGTTTGATCCTGGGTTTCAGAACCA
tRF-156	ATCTGAGGGTCCAGGGTT	NAME=TRNALysTTT&LOCI=[chr2:224186315-224186387:strand=-]&SOURCE=UCSC&SOURCE-ACCESSION=chr2.tRNA16-LysTTT&GENOME=hg19_Fragment_1												38..55												GTTGGGGTAACTCAGTTGGTAGAGTAGCAGACTTTTCATCTGAGGGTCCAGGGTTTAAGTCCATGTCCAGGCACCA
tRF-157	ATCTGAGGGTCCAGGGTTCAAGTCCTCGTTC	NAME=TRNALysTTT&LOCI=[chr1:205443271-205443343:strand=+]&SOURCE=UCSC&SOURCE-ACCESSION=chr1.tRNA55-LysTTT&GENOME=hg19_Fragment_5												38..68												GCCCGGAGAGCTCAGTGGGTAGAGCATCAGACTTTTAATCTGAGGGTCCAGGGTTCAAGTCCTCGTTCGGGCACCA
tRF-158	ATGGATAAGGCATCAGCCTCCG	NAME=TRNAArgCCG&LOCI=[chr17:66016013-66016085:strand=-]&SOURCE=UCSC&SOURCE-ACCESSION=chr17.tRNA23-ArgCCG&GENOME=hg19_Fragment_5												15..36												GACCCAGTGGCCTAATGGATAAGGCATCAGCCTCCGGAGCTGGGGATTGTGGGTTCGAGTCCCATCTGGGTCGCCA
tRF-159	ATGGATAAGGCATTGGCCT	NAME=TRNAArgCCT&LOCI=[chr16:3202901-3202973:strand=+]&SOURCE=UCSC&SOURCE-ACCESSION=chr16.tRNA2-ArgCCT&GENOME=hg19_Fragment_1	NAME=TRNAArgCCT&LOCI=[chr7:139025446-139025518:strand=+]&SOURCE=UCSC&SOURCE-ACCESSION=chr7.tRNA3-ArgCCT&GENOME=hg19_Fragment_1											15..33	15..33											GCCCCGGTGGCCTAATGGATAAGGCATTGGCCTCCTAAGCCAGGGATTGTGGGTTCGAGTCCCACCCGGGGTACCA	GCCCCAGTGGCCTAATGGATAAGGCATTGGCCTCCTAAGCCAGGGATTGTGGGTTCGAGTCCCATCTGGGGTGCCA
tRF-160	ATGGATAAGGCGTCTGA	NAME=TRNAArgCCG&LOCI=[chr16:3200675-3200747:strand=+&chr6:28849165-28849237:strand=+&chr6:28710729-28710801:strand=-]&SOURCE=UCSC&SOURCE-ACCESSION=chr16.tRNA1-ArgCCG&GENOME=hg19_Fragment_2	NAME=TRNAArgTCG&LOCI=[chr15:89878304-89878376:strand=+]&SOURCE=UCSC&SOURCE-ACCESSION=chr15.tRNA4-ArgTCG&GENOME=hg19_Fragment_2	NAME=TRNAArgTCG&LOCI=[chr17:73031208-73031280:strand=+]&SOURCE=UCSC&SOURCE-ACCESSION=chr17.tRNA19-ArgTCG&GENOME=hg19_Fragment_2	NAME=TRNAArgTCG&LOCI=[chr9:112960803-112960875:strand=+]&SOURCE=UCSC&SOURCE-ACCESSION=chr9.tRNA2-ArgTCG&GENOME=hg19_Fragment_1	NAME=TRNAArgTCG&LOCI=[chr6:26299905-26299977:strand=+]&SOURCE=UCSC&SOURCE-ACCESSION=chr6.tRNA3-ArgTCG&GENOME=hg19_Fragment_2	NAME=TRNAArgTCG&LOCI=[chr6:26323046-26323118:strand=+]&SOURCE=UCSC&SOURCE-ACCESSION=chr6.tRNA4-ArgTCG&GENOME=hg19_Fragment_2	NAME=TRNAArgTCG&LOCI=[chr6:28510891-28510963:strand=-]&SOURCE=UCSC&SOURCE-ACCESSION=chr6.tRNA124-ArgTCG&GENOME=hg19_Fragment_2						15..31	15..31	15..31	15..31	15..31	15..31	15..31						GGCCGCGTGGCCTAATGGATAAGGCGTCTGATTCCGGATCAGAAGATTGAGGGTTCGAGTCCCTTCGTGGTCGCCA	GGCCGCGTGGCCTAATGGATAAGGCGTCTGACTTCGGATCAGAAGATTGCAGGTTCGAGTCCTGCCGCGGTCGCCA	GACCGCGTGGCCTAATGGATAAGGCGTCTGACTTCGGATCAGAAGATTGAGGGTTCGAGTCCCTTCGTGGTCGCCA	GGCCGTGTGGCCTAATGGATAAGGCGTCTGACTTCGGATCAAAAGATTGCAGGTTTGAGTTCTGCCACGGTCGCCA	GACCACGTGGCCTAATGGATAAGGCGTCTGACTTCGGATCAGAAGATTGAGGGTTCGAATCCCTTCGTGGTTACCA	GACCACGTGGCCTAATGGATAAGGCGTCTGACTTCGGATCAGAAGATTGAGGGTTCGAATCCCTCCGTGGTTACCA	GACCACGTGGCCTAATGGATAAGGCGTCTGACTTCGGATCAGAAGATTGAGGGTTCGAATCCCTTCGTGGTTGCCA
tRF-161	ATGGATAGCGCATTGGACTT	NAME=TRNAArgTCT&LOCI=[chr17:8024243-8024330:strand=+]&SOURCE=UCSC&SOURCE-ACCESSION=chr17.tRNA4-ArgTCT&GENOME=hg19_Fragment_1	NAME=TRNAArgTCT&LOCI=[chr9:131102355-131102445:strand=-&chr11:59318767-59318852:strand=+]&SOURCE=UCSC&SOURCE-ACCESSION=chr11.tRNA3-ArgTCT&GENOME=hg19_Fragment_1	NAME=TRNAArgTCT&LOCI=[chr6:27529963-27530049:strand=+]&SOURCE=UCSC&SOURCE-ACCESSION=chr6.tRNA52-ArgTCT&GENOME=hg19_Fragment_1	NAME=TRNAArgTCT&LOCI=[chr1:94313129-94313213:strand=+]&SOURCE=UCSC&SOURCE-ACCESSION=chr1.tRNA9-ArgTCT&GENOME=hg19_Fragment_2									15..34	15..34	15..34	15..34									GGCTCTGTGGCGCAATGGATAGCGCATTGGACTTCTAATTCAAAGGTTGTGGGTTCGAATCCCACCAGAGTCGCCA	GGCTCTGTGGCGCAATGGATAGCGCATTGGACTTCTAATTCAAAGGTTGTGGGTTCGAGTCCCACCAGAGTCGCCA	GGCTCTGTGGCGCAATGGATAGCGCATTGGACTTCTAATTCAAAGGTTGCGGGTTCGAGTCCCTCCAGAGTCGCCA	GGCTCCGTGGCGCAATGGATAGCGCATTGGACTTCTAATTCAAAGGTTCCGGGTTCGAGTCCCGGCGGAGTCGCCA
tRF-162	ATGGATCGAAGCCATCCTT	NAME=TRNAThrCGT&LOCI=[chr6:27271568-27271639:strand=-]&SOURCE=UCSC&SOURCE-ACCESSION=chr6.tRNA151-ThrCGT&GENOME=hg19_Fragment_2												49..67												GGCAGAGTGGTGCAGCGGAAGCGTGCTGGGCCCGTAACCCAGAGGTCAATGGATCGAAGCCATCCTTGGCTACCA
tRF-163	ATGGATGGAAACCATCCTCTGCT	NAME=TRNAMetCAT&LOCI=[chr9:19403996-19404070:strand=+]&SOURCE=UCSC&SOURCE-ACCESSION=chr9.tRNA1-MetCAT&GENOME=hg19_Fragment_1												52..74												AGCAGAGTGGTGCAGTGGAAGCATACCTATGGGCCCATAACCCAGAGGTTGATGGATGGAAACCATCCTCTGCTACCA
tRF-164	ATGGTAGAGCGCTCGC	NAME=TRNAAlaAGC&LOCI=[chr6:26572092-26572164:strand=-]&SOURCE=UCSC&SOURCE-ACCESSION=chr6.tRNA166-AlaAGC&GENOME=hg19_Fragment_4												16..31												GGGGAATTAGCTCAAATGGTAGAGCGCTCGCTTAGCATGCGAGAGGTAGCGGGATCGATGCCCGCATTCTCCACCA
tRF-165	ATGGTTAGCACTCTGGACTTTGAATC	NAME=TRNAGlnTTG&LOCI=[chr17:47269890-47269961:strand=+]&SOURCE=UCSC&SOURCE-ACCESSION=chr17.tRNA16-GlnTTG&GENOME=hg19_Fragment_5	NAME=TRNAGlnTTG&LOCI=[chr6:27763640-27763711:strand=-&chr6:26311424-26311495:strand=-&chr6:26311975-26312046:strand=-]&SOURCE=UCSC&SOURCE-ACCESSION=chr6.tRNA130-GlnTTG&GENOME=hg19_Fragment_5	NAME=TRNAGlnTTG&LOCI=[chr6:28557156-28557227:strand=+]&SOURCE=UCSC&SOURCE-ACCESSION=chr6.tRNA64-GlnTTG&GENOME=hg19_Fragment_3										15..40	15..40	15..40										GGTCCCATGGTGTAATGGTTAGCACTCTGGACTTTGAATCCAGCGATCCGAGTTCAAATCTCGGTGGGACCTCCA	GGCCCCATGGTGTAATGGTTAGCACTCTGGACTTTGAATCCAGCGATCCGAGTTCAAATCTCGGTGGGACCTCCA	GGTCCCATGGTGTAATGGTTAGCACTCTGGACTTTGAATCCAGCAATCCGAGTTCGAATCTCGGTGGGACCTCCA
tRF-166	ATTAAGGCTCCAGTCTCT	NAME=TRNALeuAAG&LOCI=[chr6:28956779-28956860:strand=+]&SOURCE=UCSC&SOURCE-ACCESSION=chr6.tRNA78-LeuAAG&GENOME=hg19_Fragment_6	NAME=TRNALeuAAG&LOCI=[chr14:21078291-21078372:strand=+&chr5:180614701-180614782:strand=+&chr6:28911399-28911480:strand=-&chr16:22308461-22308542:strand=+]&SOURCE=UCSC&SOURCE-ACCESSION=chr14.tRNA1-LeuAAG&GENOME=hg19_Fragment_6	NAME=TRNALeuAAG&LOCI=[chr6:28446400-28446481:strand=-]&SOURCE=UCSC&SOURCE-ACCESSION=chr6.tRNA126-LeuAAG&GENOME=hg19_Fragment_3	NAME=TRNALeuAAG&LOCI=[chr5:180524474-180524555:strand=-&chr5:180528840-180528921:strand=+&chr5:180601044-180601125:strand=-]&SOURCE=UCSC&SOURCE-ACCESSION=chr5.tRNA3-LeuAAG&GENOME=hg19_Fragment_6									32..49	32..49	32..49	32..49									GGTAGCGTGGCCGAGCGGTCTAAGGCGCTGGATTAAGGCTCCAGTCTCTTCGGGGGCGTGGGTTCAAATCCCACCGCTGCCACCA	GGTAGCGTGGCCGAGCGGTCTAAGGCGCTGGATTAAGGCTCCAGTCTCTTCGGGGGCGTGGGTTCGAATCCCACCGCTGCCACCA	GGTAGCGTGGCCGAGTGGTCTAAGACGCTGGATTAAGGCTCCAGTCTCTTCGGGGGCGTGGGTTTGAATCCCACCGCTGCCACCA	GGTAGCGTGGCCGAGCGGTCTAAGGCGCTGGATTAAGGCTCCAGTCTCTTCGGAGGCGTGGGTTCGAATCCCACCGCTGCCACCA
tRF-167	ATTCAAAGGTTCCGGGTTCGAGTC	NAME=TRNAArgTCT&LOCI=[chr1:94313129-94313213:strand=+]&SOURCE=UCSC&SOURCE-ACCESSION=chr1.tRNA9-ArgTCT&GENOME=hg19_Fragment_5												38..61												GGCTCCGTGGCGCAATGGATAGCGCATTGGACTTCTAATTCAAAGGTTCCGGGTTCGAGTCCCGGCGGAGTCGCCA
tRF-168	ATTCAAAGGTTGTGGGTT	NAME=TRNAArgTCT&LOCI=[chr17:8024243-8024330:strand=+]&SOURCE=UCSC&SOURCE-ACCESSION=chr17.tRNA4-ArgTCT&GENOME=hg19_Fragment_4												38..55												GGCTCTGTGGCGCAATGGATAGCGCATTGGACTTCTAATTCAAAGGTTGTGGGTTCGAATCCCACCAGAGTCGCCA
tRF-169	ATTCAAAGGTTGTGGGTTCGAGTCCCA	NAME=TRNAArgTCT&LOCI=[chr9:131102355-131102445:strand=-&chr11:59318767-59318852:strand=+]&SOURCE=UCSC&SOURCE-ACCESSION=chr11.tRNA3-ArgTCT&GENOME=hg19_Fragment_4												38..64												GGCTCTGTGGCGCAATGGATAGCGCATTGGACTTCTAATTCAAAGGTTGTGGGTTCGAGTCCCACCAGAGTCGCCA
tRF-170	ATTCATATCCGCGTGGGTT	NAME=TRNALeuTAA&LOCI=[chr11:59319228-59319310:strand=+]&SOURCE=UCSC&SOURCE-ACCESSION=chr11.tRNA4-LeuTAA&GENOME=hg19_Fragment_4												47..65												ACCAGAATGGCCGAGTGGTTAAGGCGTTGGACTTAAGATCCAATGGATTCATATCCGCGTGGGTTCGAACCCCACTTCTGGTACCA
tRF-171	ATTCCTTCCTTTTTT	NAME=TRNASerTGA&LOCI=[chr17:22028179-22028247:strand=-]&SOURCE=UCSC&SOURCE-ACCESSION=chr17.tRNA32-SerTGA&GENOME=hg19_Fragment_1												54..68												GAAAAAGTCATAGGGGTTATGAGGCTGGCTTGAAACCAGCCTTAGGAGGTTCAATTCCTTCCTTTTTTGCCA
tRF-172	ATTTAGGCTCCAGTCTCT	NAME=TRNALeuTAG&LOCI=[chr14:21145178-21145259:strand=-]&SOURCE=UCSC&SOURCE-ACCESSION=chr14.tRNA15-LeuTAG&GENOME=hg19_Fragment_1												32..49												GGTAGTGTGGTTGAATGGTCTAAGGCACTGAATTTAGGCTCCAGTCTCTTTGGGGACGTGGGTTTAAATCCCACTGCTGCAACCA
tRF-173	ATTTAGGCTCCAGTCTCTTCGG	NAME=TRNALeuTAG&LOCI=[chr17:8023632-8023713:strand=-]&SOURCE=UCSC&SOURCE-ACCESSION=chr17.tRNA42-LeuTAG&GENOME=hg19_Fragment_6												32..53												GGTAGCGTGGCCGAGCGGTCTAAGGCGCTGGATTTAGGCTCCAGTCTCTTCGGAGGCGTGGGTTCGAATCCCACCGCTGCCACCA
tRF-174	ATTTCGATGGCGTGGGT	NAME=TRNALeuTAG&LOCI=[chr16:22207032-22207113:strand=-]&SOURCE=UCSC&SOURCE-ACCESSION=chr16.tRNA27-LeuTAG&GENOME=hg19_Fragment_2												47..63												GGTAGCGTGGCCGAGTGGTCTAAGGCGCTGGATTTAGGCTCCAGTCATTTCGATGGCGTGGGTTCGAATCCCACCGCTGCCACCA
tRF-175	ATTTGACTGCAGATC	NAME=TRNACysGCA&LOCI=[chr4:124430005-124430076:strand=-&chr17:37310744-37310815:strand=-&chr17:37309987-37310058:strand=-&chr17:37023898-37023969:strand=+]&SOURCE=UCSC&SOURCE-ACCESSION=chr4.tRNA3-CysGCA&GENOME=hg19_Fragment_5												25..39												GGGGGTATAGCTCAGTGGTAGAGCATTTGACTGCAGATCAAGAGGTCCCCGGTTCAAATCCGGGTGCCCCCTCCA
tRF-176	ATTTGACTGCAGATCAAGA	NAME=TRNACysGCA&LOCI=[chr15:80036997-80037069:strand=+]&SOURCE=UCSC&SOURCE-ACCESSION=chr15.tRNA3-CysGCA&GENOME=hg19_Fragment_6	NAME=TRNACysGCA&LOCI=[chr1:93981834-93981906:strand=-]&SOURCE=UCSC&SOURCE-ACCESSION=chr1.tRNA127-CysGCA&GENOME=hg19_Fragment_6	NAME=TRNACysGCA&LOCI=[chr7:149361915-149361986:strand=+]&SOURCE=UCSC&SOURCE-ACCESSION=chr7.tRNA14-CysGCA&GENOME=hg19_Fragment_5	NAME=TRNACysGCA&LOCI=[chr7:149112229-149112300:strand=-]&SOURCE=UCSC&SOURCE-ACCESSION=chr7.tRNA21-CysGCA&GENOME=hg19_Fragment_4	NAME=TRNACysGCA&LOCI=[chr7:149292305-149292376:strand=-]&SOURCE=UCSC&SOURCE-ACCESSION=chr7.tRNA19-CysGCA&GENOME=hg19_Fragment_5								26..44	26..44	25..43	25..43	25..43								GGGGGTATAGCTCAGTGGGTAGAGCATTTGACTGCAGATCAAGAGGTCCCCGGTTCAAATCCGGGTGCCCCCTCCA	GGGGGTATAGCTCAGGTGGTAGAGCATTTGACTGCAGATCAAGAGGTCCCCGGTTCAAATCCGGGTGCCCCCTCCA	GGGGGTATAGCTCACAGGTAGAGCATTTGACTGCAGATCAAGAGGTCCCCGGTTCAAATCTGGGTGCCCCCTCCA	GGGGGTATAGCTTAGCGGTAGAGCATTTGACTGCAGATCAAGAGGTCCCCGGTTCAAATCCGGGTGCCCCCTCCA	GGGGGTATAGCTCACAGGTAGAGCATTTGACTGCAGATCAAGAGGTCCCCGGTTCAAATCCGGTTACTCCCTCCA
tRF-177	CAATCGGTTAGCGCGT	NAME=TRNAAsnGTT&LOCI=[chr1:144301611-144301684:strand=+&chr1:149615617-149615690:strand=-]&SOURCE=UCSC&SOURCE-ACCESSION=chr1.tRNA11-AsnGTT&GENOME=hg19_Fragment_3	NAME=TRNAAsnGTT&LOCI=[chr1:144481840-144481913:strand=+]&SOURCE=UCSC&SOURCE-ACCESSION=chr1.tRNA12-AsnGTT&GENOME=hg19_Fragment_2	NAME=TRNAAsnGTT&LOCI=[chr1:143663558-143663631:strand=-]&SOURCE=UCSC&SOURCE-ACCESSION=chr1.tRNA125-AsnGTT&GENOME=hg19_Fragment_3	NAME=TRNAAsnGTT&LOCI=[chr1:16858893-16858966:strand=-]&SOURCE=UCSC&SOURCE-ACCESSION=chr1.tRNA135-AsnGTT&GENOME=hg19_Fragment_3	NAME=TRNAAsnGTT&LOCI=[chr1:17201958-17202031:strand=+]&SOURCE=UCSC&SOURCE-ACCESSION=chr1.tRNA6-AsnGTT&GENOME=hg19_Fragment_3								13..28	13..28	13..28	13..28	13..28								GTCTCTGTGGTGCAATCGGTTAGCGCGTTCCGCTGTTAACCGAAAGCTTGGTGGTTCGAGCCCACCCAGGGATGCCA	GTCTCTGTGGTGCAATCGGTTAGCGCGTTCCGCTGTTAACCGAAAGCTTGGTGGTTTGAGCCCACCCAGGGATGCCA	GTCTCTGTGGCACAATCGGTTAGCGCGTTCGGCTGTTAATCTAGAGGTTGGTGGTTAGAGCCCACTGAGGGATGCCA	GTCTCTGTGGTGCAATCGGTTAGCGCGTTCGGCTGTTAACCATAAGGTTGGTGGTTACAGACCACCCAGGGACGCCA	GTCTCTGTGGTGCAATCGGTTAGCGCGTTCGGCTGTTAACCATAAGGTTGGTGGTTAGAGACCACCCAGGGACGCCA
tRF-178	CACGGGTTCGAACCCCGTCCGTGCC	NAME=TRNAThrCGT&LOCI=[chr16:14379750-14379821:strand=+]&SOURCE=UCSC&SOURCE-ACCESSION=chr16.tRNA15-ThrCGT&GENOME=hg19_Fragment_2												47..71												GGCGCGGTGGCCAAGTGGTAAGGCGTCGGTCTCGTAAACCGAAGATCACGGGTTCGAACCCCGTCCGTGCCTCCA
tRF-179	CAGAAGATTGAGGGTT	NAME=TRNASeCTCA&LOCI=[chr17:38273553-38273626:strand=-]&SOURCE=UCSC&SOURCE-ACCESSION=chr17.tRNA25-SeCTCA&GENOME=hg19_Fragment_1												41..56												GACCGTGTGGCCTTAATGGATAAGGTGTCTGACTTCAGATCAGAAGATTGAGGGTTTGAGTCCCTTTGTGGTCACCA
tRF-180	CAGAAGATTGAGGGTTC	NAME=TRNAGlnTTG&LOCI=[chr4:40908743-40908815:strand=-]&SOURCE=UCSC&SOURCE-ACCESSION=chr4.tRNA4-GlnTTG&GENOME=hg19_Fragment_1												40..56												GACCATGTGGCCTAAGGGAAAAGACATCTCACTTTGGGTCAGAAGATTGAGGGTTCAAGTCCTTTCATGGTCACCA
tRF-181	CAGAAGATTGCAGGTTCG	NAME=TRNAArgTCG&LOCI=[chr15:89878304-89878376:strand=+]&SOURCE=UCSC&SOURCE-ACCESSION=chr15.tRNA4-ArgTCG&GENOME=hg19_Fragment_4												40..57												GGCCGCGTGGCCTAATGGATAAGGCGTCTGACTTCGGATCAGAAGATTGCAGGTTCGAGTCCTGCCGCGGTCGCCA
tRF-182	CAGGGTTCAAGTCCCTGTTC	NAME=TRNALysTTT&LOCI=[chr6:28715521-28715593:strand=+]&SOURCE=UCSC&SOURCE-ACCESSION=chr6.tRNA71-LysTTT&GENOME=hg19_Fragment_2												49..68												GCCTGGATAGCTCAGTTGGTAGAACATCAGACTTTTAATCTGACGGTGCAGGGTTCAAGTCCCTGTTCAGGCGCCA
tRF-183	CAGGTTCGATTCCTGGCCAATGC	NAME=TRNAGlyCCC&LOCI=[chr17:19764175-19764245:strand=+]&SOURCE=UCSC&SOURCE-ACCESSION=chr17.tRNA13-GlyCCC&GENOME=hg19_Fragment_3												48..70												GCATTGGTGGTTCAATGGTAGAATTCTCGCCTCCCACGCAGGAGACCCAGGTTCGATTCCTGGCCAATGCACCA
tRF-184	CAGTCGGTAGAGCAT	NAME=TRNALysCTT&LOCI=[chr19:36066750-36066822:strand=+]&SOURCE=UCSC&SOURCE-ACCESSION=chr19.tRNA5-LysCTT&GENOME=hg19_Fragment_2												13..27												GCCCAGCTAGCTCAGTCGGTAGAGCATAAGACTCTTAATCTCAGGGTTGTGGATTCGTGCCCCATGCTGGGTGCCA
tRF-185	CAGTCGGTAGAGCATGGGAC	NAME=TRNALysCTT&LOCI=[chr18:43669271-43669343:strand=-]&SOURCE=UCSC&SOURCE-ACCESSION=chr18.tRNA4-LysCTT&GENOME=hg19_Fragment_1												13..32												GACGAGCTAGCTCAGTCGGTAGAGCATGGGACTCTTAATCCCAGGGTCGTGGGTTTGAGCCCCATGTTGGGCACCA
tRF-186	CAGTCGGTAGAGCATGGGACTCTTAATCC	NAME=TRNALysCTT&LOCI=[chr15:79152904-79152976:strand=+&chr14:58706613-58706685:strand=-]&SOURCE=UCSC&SOURCE-ACCESSION=chr15.tRNA2-LysCTT&GENOME=hg19_Fragment_3												13..41												GCCCGGCTAGCTCAGTCGGTAGAGCATGGGACTCTTAATCCCAGGGTCGTGGGTTCGAGCCCCACGTTGGGCGCCA
tRF-187	CAGTCGGTGGAGCATGG	NAME=TRNALysCTT&LOCI=[chr5:26198539-26198611:strand=-]&SOURCE=UCSC&SOURCE-ACCESSION=chr5.tRNA24-LysCTT&GENOME=hg19_Fragment_3												13..29												GCCCGACTACCTCAGTCGGTGGAGCATGGGACTCTTCATCCCAGGGTTGTGGGTTCGAGCCCCACATTGGGCACCA
tRF-188	CAGTGGTAGAGCACATGC	NAME=TRNAAlaTGC&LOCI=[chr6:28726141-28726212:strand=-]&SOURCE=UCSC&SOURCE-ACCESSION=chr6.tRNA113-AlaTGC&GENOME=hg19_Fragment_3												13..30												GGGGGTGTAGCTCAGTGGTAGAGCACATGCTTTGCATGTGTGAGGCCCCGGGTTCGATCCCCGGCACCTCCACCA
tRF-189	CAGTGGTAGAGCATT	NAME=TRNATyrGTA&LOCI=[chr7:149053745-149053820:strand=-]&SOURCE=UCSC&SOURCE-ACCESSION=chr7.tRNA24-TyrGTA&GENOME=hg19_Fragment_1												13..27												TCAATTATAGCTCAGTGGTAGAGCATTTAACTGTAGATCAAGAGGTCCCTGGATCAACTCTGGGTGCCCCCTTTAACCA
tRF-190	CAGTGGTAGAGCGCGTGC	NAME=TRNAAlaAGC&LOCI=[chr6:28763741-28763812:strand=-]&SOURCE=UCSC&SOURCE-ACCESSION=chr6.tRNA108-AlaAGC&GENOME=hg19_Fragment_2												13..30												GGGGGTATAGCTCAGTGGTAGAGCGCGTGCTTAGCATGCACGAGGTCCTGGGTTCGATCCCCAGTACCTCCACCA
tRF-191	CAGTTGGTTAGAGCGTG	NAME=TRNAIleAAT&LOCI=[chr6:58149254-58149327:strand=+]&SOURCE=UCSC&SOURCE-ACCESSION=chr6.tRNA80-IleAAT&GENOME=hg19_Fragment_4	NAME=TRNASerACT&LOCI=[chr6:27261671-27261744:strand=+]&SOURCE=UCSC&SOURCE-ACCESSION=chr6.tRNA41-SerACT&GENOME=hg19_Fragment_2											13..29	13..29											GGCCGGTTAGCTCAGTTGGTTAGAGCGTGGCGCTAATAACGCCAAGGTCGCGGGTTCGATCCCCGTACGGGCCACCA	GGCCGGTTAGCTCAGTTGGTTAGAGCGTGCTGCTACTAATGCCAGGGTCGAGGTTTCGATCCCCGTACGGGCCTCCA
tRF-192	CATAATCTGAAGGTCGTGAGT	NAME=TRNAMetCAT&LOCI=[chr8:124169470-124169542:strand=-]&SOURCE=UCSC&SOURCE-ACCESSION=chr8.tRNA10-MetCAT&GENOME=hg19_Fragment_4	NAME=TRNAMetCAT&LOCI=[chr16:87417628-87417700:strand=-]&SOURCE=UCSC&SOURCE-ACCESSION=chr16.tRNA22-MetCAT&GENOME=hg19_Fragment_2											34..54	34..54											GCCTCGTTAGCGCAGTAGGTAGCGCGTCAGTCTCATAATCTGAAGGTCGTGAGTTCGATCCTCACACGGGGCACCA	GCCTCGTTAGCGCAGTAGGCAGCGCGTCAGTCTCATAATCTGAAGGTCGTGAGTTCGAGCCTCACACGGGGCACCA
tRF-193	CATAGCTGCCTTCCAAG	NAME=TRNAGlyTCC&LOCI=[chr17:8124866-8124937:strand=+]&SOURCE=UCSC&SOURCE-ACCESSION=chr17.tRNA10-GlyTCC&GENOME=hg19_Fragment_4	NAME=TRNAGlyTCC&LOCI=[chr19:4724082-4724153:strand=+]&SOURCE=UCSC&SOURCE-ACCESSION=chr19.tRNA2-GlyTCC&GENOME=hg19_Fragment_4											23..39	23..39											GCGTTGGTGGTATAGTGGTAAGCATAGCTGCCTTCCAAGCAGTTGACCCGGGTTCGATTCCCGGCCAACGCACCA	GCGTTGGTGGTATAGTGGTTAGCATAGCTGCCTTCCAAGCAGTTGACCCGGGTTCGATTCCCGGCCAACGCACCA
tRF-194	CATGGAGGCGTGGGT	NAME=TRNALeuCAA&LOCI=[chr6:27570348-27570454:strand=-]&SOURCE=UCSC&SOURCE-ACCESSION=chr6.tRNA141-LeuCAA&GENOME=hg19_Fragment_3												51..65												GTCAGGATGGCCGAGTGGTCTAAGGCGCCAGACTCAAGTTCTGGTCTCCGCATGGAGGCGTGGGTTCGAATCCCACTTCTGACACCA
tRF-195	CATGGGCTCTAGAGCCAGACT	NAME=TRNASupCTA&LOCI=[chr14:78700838-78700910:strand=-]&SOURCE=UCSC&SOURCE-ACCESSION=chr14.tRNA11-SupCTA&GENOME=hg19_Fragment_1												26..46												GGCGGGATAATGTAGTGGTTAAAGGCATGGGCTCTAGAGCCAGACTTCCTGGGTTCAAATCTCAGACCTGCTACCA
tRF-196	CATGGGTTCGTGCCCCA	NAME=TRNALysCTT&LOCI=[chr19:52425396-52425468:strand=-]&SOURCE=UCSC&SOURCE-ACCESSION=chr19.tRNA6-LysCTT&GENOME=hg19_Fragment_2												48..64												CTGCAGCTAGCTCAGTCGGTAGAGCATGAGACTCTTAATCTCAGGGTCATGGGTTCGTGCCCCATGTTGGGTGCCA
tRF-197	CATGGGTTTGAGCCCCACGT	NAME=TRNALysCTT&LOCI=[chr1:55423542-55423614:strand=-]&SOURCE=UCSC&SOURCE-ACCESSION=chr1.tRNA128-LysCTT&GENOME=hg19_Fragment_3												48..67												GCCCAGCTAGCTCAGTCGGTAGAGCATGAGACTCTTAATCTCAGGGTCATGGGTTTGAGCCCCACGTTTGGTGCCA
tRF-198	CCAGGGTTCAAGTCCCTGT	NAME=TRNASupTTA&LOCI=[chr17:58863593-58863663:strand=+]&SOURCE=UCSC&SOURCE-ACCESSION=chr17.tRNA17-SupTTA&GENOME=hg19_Fragment_2	NAME=TRNALysTTT&LOCI=[chr6:27302769-27302841:strand=-]&SOURCE=UCSC&SOURCE-ACCESSION=chr6.tRNA149-LysTTT&GENOME=hg19_Fragment_3											46..64	48..66											GCCCGGATAGTTCAGTTGGTAGAGCATCAGACTTAATCAGAGGGTCCAGGGTTCAAGTCCCTGTTTGGGTGCCA	GCCTGGGTAGCTCAGTCGGTAGAGCATCAGACTTTTAATCTGAGGGTCCAGGGTTCAAGTCCCTGTCCAGGCGCCA
tRF-199	CCAGGGTTCAAGTCCCTGTTC	NAME=TRNALysTTT&LOCI=[chr11:59327808-59327880:strand=-&chr1:204475655-204475727:strand=+&chr17:8022473-8022545:strand=+&chr6:28918806-28918878:strand=+&chr1:204476158-204476230:strand=-]&SOURCE=UCSC&SOURCE-ACCESSION=chr17.tRNA2-LysTTT&GENOME=hg19_Fragment_2	NAME=TRNALysTTT&LOCI=[chr6:27559593-27559665:strand=-]&SOURCE=UCSC&SOURCE-ACCESSION=chr6.tRNA143-LysTTT&GENOME=hg19_Fragment_1	NAME=TRNALysTTT&LOCI=[chr11:122430655-122430727:strand=+]&SOURCE=UCSC&SOURCE-ACCESSION=chr11.tRNA11-LysTTT&GENOME=hg19_Fragment_1	NAME=TRNALysTTT&LOCI=[chr16:73512216-73512288:strand=-]&SOURCE=UCSC&SOURCE-ACCESSION=chr16.tRNA23-LysTTT&GENOME=hg19_Fragment_1									48..68	48..68	48..68	48..68									GCCCGGATAGCTCAGTCGGTAGAGCATCAGACTTTTAATCTGAGGGTCCAGGGTTCAAGTCCCTGTTCGGGCGCCA	GCCTGGATAGCTCAGTCGGTAGAGCATCAGACTTTTAATCTGAGGGTCCAGGGTTCAAGTCCCTGTTCAGGCGCCA	GCCTGGATAGCTCAGTTGGTAGAGCATCAGACTTTTAATCTGAGGGTCCAGGGTTCAAGTCCCTGTTCAGGCGCCA	GCCTGGATAGCTCAGTTGGTAGAGCATCAGACTTTTAATCTGAGGGTCCAGGGTTCAAGTCCCTGTTCAGGCACCA
tRF-200	CCAGGGTTCATGTCCCTGTTC	NAME=TRNALysTTT&LOCI=[chr14:74055529-74055601:strand=-]&SOURCE=UCSC&SOURCE-ACCESSION=chr14.tRNA12-LysTTT&GENOME=hg19_Fragment_1												48..68												ACCCAGATAGCTCAGTTGATAGAGCATCAGACTTTTAATCTGAGGGTCCAGGGTTCATGTCCCTGTTCCTTAACCA
tRF-201	CCCCGGGTTCGATCCCCGGCACCTCC	NAME=TRNAAlaTGC&LOCI=[chr6:28726141-28726212:strand=-]&SOURCE=UCSC&SOURCE-ACCESSION=chr6.tRNA113-AlaTGC&GENOME=hg19_Fragment_1												46..71												GGGGGTGTAGCTCAGTGGTAGAGCACATGCTTTGCATGTGTGAGGCCCCGGGTTCGATCCCCGGCACCTCCACCA
tRF-202	CCCCGGGTTCGATCCCCGGCATCTCC	NAME=TRNAAlaTGC&LOCI=[chr5:180633868-180633939:strand=+&chr12:125406301-125406372:strand=-]&SOURCE=UCSC&SOURCE-ACCESSION=chr5.tRNA8-AlaTGC&GENOME=hg19_Fragment_2	NAME=TRNAAlaCGC&LOCI=[chr6:28641613-28641684:strand=-]&SOURCE=UCSC&SOURCE-ACCESSION=chr6.tRNA119-AlaCGC&GENOME=hg19_Fragment_2											46..71	46..71											GGGGATGTAGCTCAGTGGTAGAGCGCATGCTTTGCATGTATGAGGCCCCGGGTTCGATCCCCGGCATCTCCACCA	GGGGATGTAGCTCAGTGGTAGAGCGCATGCTTCGCATGTATGAGGCCCCGGGTTCGATCCCCGGCATCTCCACCA
tRF-203	CCCCTGGTAGTCTAGTGGTTAGG	NAME=TRNAGluCTC&LOCI=[chr8:11793380-11793451:strand=+]&SOURCE=UCSC&SOURCE-ACCESSION=chr8.tRNA1-GluCTC&GENOME=hg19_Fragment_1												1..23												CCCCTGGTAGTCTAGTGGTTAGGCTTTGCCGCTCTCAGTGCCGCTGCCTGGGTTGGATTCCCAGTCATGTGACCA
tRF-204	CCCCTGGTGGTCTAGTGCTTAGGATTCGGT	NAME=TRNAGluCTC&LOCI=[chr13:42030061-42030132:strand=-]&SOURCE=UCSC&SOURCE-ACCESSION=chr13.tRNA4-GluCTC&GENOME=hg19_Fragment_2												1..30												CCCCTGGTGGTCTAGTGCTTAGGATTCGGTGCTCTCACCGCTGCTGCCTGCGTTCGATTCCCGGTCAGGGAACCA
tRF-205	CCCCTGGTGGTCTAGTGCTTAGGATTT	NAME=TRNAGluCTC&LOCI=[chr2:159738171-159738242:strand=-]&SOURCE=UCSC&SOURCE-ACCESSION=chr2.tRNA18-GluCTC&GENOME=hg19_Fragment_1												1..27												CCCCTGGTGGTCTAGTGCTTAGGATTTGGCACTCTCGCCACCGCAGCCTGCGTTCAATTCCCGGTCAGGGAACCA
tRF-206	CCCCTTGTAGTCTAGTGGTTAG	NAME=TRNAGluCTC&LOCI=[chr2:96217194-96217265:strand=-]&SOURCE=UCSC&SOURCE-ACCESSION=chr2.tRNA24-GluCTC&GENOME=hg19_Fragment_3												1..22												CCCCTTGTAGTCTAGTGGTTAGAATTCTGCGGTCTCACAGCCGCGGCCCGGGTTCGATTCCCATTCCGGGAACCA
tRF-207	CCCTGGTTCAAATCCAGGTGCCCCC	NAME=TRNACysGCA&LOCI=[chr7:149286164-149286235:strand=-]&SOURCE=UCSC&SOURCE-ACCESSION=chr7.tRNA20-CysGCA&GENOME=hg19_Fragment_2	NAME=TRNACysGCA&LOCI=[chr3:131947944-131948015:strand=-]&SOURCE=UCSC&SOURCE-ACCESSION=chr3.tRNA7-CysGCA&GENOME=hg19_Fragment_3	NAME=TRNASerAGA&LOCI=[chr7:149305467-149305538:strand=+]&SOURCE=UCSC&SOURCE-ACCESSION=chr7.tRNA12-SerAGA&GENOME=hg19_Fragment_1	NAME=TRNACysGCA&LOCI=[chr7:149007281-149007352:strand=+]&SOURCE=UCSC&SOURCE-ACCESSION=chr7.tRNA5-CysGCA&GENOME=hg19_Fragment_3	NAME=TRNACysGCA&LOCI=[chr7:149072850-149072921:strand=-]&SOURCE=UCSC&SOURCE-ACCESSION=chr7.tRNA23-CysGCA&GENOME=hg19_Fragment_2	NAME=TRNACysGCA&LOCI=[chr7:149028220-149028291:strand=+&chr7:149404760-149404831:strand=+&chr7:149332778-149332849:strand=+&chr3:131950642-131950713:strand=-]&SOURCE=UCSC&SOURCE-ACCESSION=chr3.tRNA6-CysGCA&GENOME=hg19_Fragment_2							47..71	47..71	47..71	47..71	47..71	47..71							GGGGGTATAGCTCAGGGGTAGAGCACTTGACTGCAGATCAAGAGGTCCCTGGTTCAAATCCAGGTGCCCCCTCCA	GGGGGTGTAGCTCAGTGGTAGAGCATTTGACTGCAGATCAAGAGGTCCCTGGTTCAAATCCAGGTGCCCCCTCCA	GGGTGTATGGCTCAGGGGTAGAGAATTTGACTAGAGATCAAGAGGTCCCTGGTTCAAATCCAGGTGCCCCCTCCA	GGGGGCATAGCTCAGTGGTAGAGCATTTGACTGCAGATCAAGAGGTCCCTGGTTCAAATCCAGGTGCCCCCTCCA	GGGGGTATAGTTCAGGGGTAGAGCATTTGACTGCAGATCAAGAGGTCCCTGGTTCAAATCCAGGTGCCCCCTCCA	GGGGGTATAGCTCAGGGGTAGAGCATTTGACTGCAGATCAAGAGGTCCCTGGTTCAAATCCAGGTGCCCCCTCCA
tRF-208	CCCTGTGGTCTAGTGGTTAG	NAME=TRNAGluTTC&LOCI=[chr1:172157539-172157607:strand=-]&SOURCE=UCSC&SOURCE-ACCESSION=chr1.tRNA64-GluTTC&GENOME=hg19_Fragment_1												1..20												CCCTGTGGTCTAGTGGTTAGGAGTTGGTGCTTTCGTCATGACAGCCCAGGTTCAATTCCTGGTTAGAGACCA
tRF-209	CCGGAGCTGGGGATTGTGGGT	NAME=TRNAArgCCG&LOCI=[chr17:66016013-66016085:strand=-]&SOURCE=UCSC&SOURCE-ACCESSION=chr17.tRNA23-ArgCCG&GENOME=hg19_Fragment_2												34..54												GACCCAGTGGCCTAATGGATAAGGCATCAGCCTCCGGAGCTGGGGATTGTGGGTTCGAGTCCCATCTGGGTCGCCA
tRF-210	CCGGATCAGAAGATTG	NAME=TRNAArgCCG&LOCI=[chr16:3200675-3200747:strand=+&chr6:28849165-28849237:strand=+&chr6:28710729-28710801:strand=-]&SOURCE=UCSC&SOURCE-ACCESSION=chr16.tRNA1-ArgCCG&GENOME=hg19_Fragment_5												34..49												GGCCGCGTGGCCTAATGGATAAGGCGTCTGATTCCGGATCAGAAGATTGAGGGTTCGAGTCCCTTCGTGGTCGCCA
tRF-211	CCTCACCTGGAGCACCA	NAME=TRNAIleTAT&LOCI=[chr19:39902808-39902900:strand=-]&SOURCE=UCSC&SOURCE-ACCESSION=chr19.tRNA10-IleTAT&GENOME=hg19_Fragment_2	NAME=TRNAIleTAT&LOCI=[chr6:28505367-28505460:strand=+]&SOURCE=UCSC&SOURCE-ACCESSION=chr6.tRNA63-IleTAT&GENOME=hg19_Fragment_2											61..77	61..77											GCTCCAGTGGCGCAATCGGTTAGCGCGCGGTACTTATAATGCCGAGGTTGTGAGTTCGATCCTCACCTGGAGCACCA	GCTCCAGTGGCGCAATCGGTTAGCGCGCGGTACTTATAATGCCGAGGTTGTGAGTTCAAGCCTCACCTGGAGCACCA
tRF-212	CCTTCCAAGCAGTTGACCC	NAME=TRNAGlyTCC&LOCI=[chr1:161409961-161410032:strand=-]&SOURCE=UCSC&SOURCE-ACCESSION=chr1.tRNA82-GlyTCC&GENOME=hg19_Fragment_2												31..49												GCGTTGGTGGTATAGTGGTGAGCATAGTTGCCTTCCAAGCAGTTGACCCGGGCTCGATTCCCGCCCAACGCACCA
tRF-213	CCTTCCAAGCAGTTGACCCGGGT	NAME=TRNAGlyTCC&LOCI=[chr17:8124866-8124937:strand=+]&SOURCE=UCSC&SOURCE-ACCESSION=chr17.tRNA10-GlyTCC&GENOME=hg19_Fragment_3	NAME=TRNAGlyTCC&LOCI=[chr1:161432166-161432237:strand=-&chr1:161417375-161417446:strand=-&chr1:161424756-161424827:strand=-&chr1:145397864-145397935:strand=-&chr1:161500903-161500974:strand=+&chr1:161439547-161439618:strand=-]&SOURCE=UCSC&SOURCE-ACCESSION=chr1.tRNA45-GlyTCC&GENOME=hg19_Fragment_3	NAME=TRNAGlyTCC&LOCI=[chr19:4724082-4724153:strand=+]&SOURCE=UCSC&SOURCE-ACCESSION=chr19.tRNA2-GlyTCC&GENOME=hg19_Fragment_3										31..53	31..53	31..53										GCGTTGGTGGTATAGTGGTAAGCATAGCTGCCTTCCAAGCAGTTGACCCGGGTTCGATTCCCGGCCAACGCACCA	GCGTTGGTGGTATAGTGGTGAGCATAGCTGCCTTCCAAGCAGTTGACCCGGGTTCGATTCCCGGCCAACGCACCA	GCGTTGGTGGTATAGTGGTTAGCATAGCTGCCTTCCAAGCAGTTGACCCGGGTTCGATTCCCGGCCAACGCACCA
tRF-214	CCTTCGATAGCTCAGCTGG	NAME=TRNATyrGTA&LOCI=[chr14:21128117-21128210:strand=-]&SOURCE=UCSC&SOURCE-ACCESSION=chr14.tRNA17-TyrGTA&GENOME=hg19_Fragment_3	NAME=TRNATyrGTA&LOCI=[chr6:26595102-26595190:strand=+]&SOURCE=UCSC&SOURCE-ACCESSION=chr6.tRNA17-TyrGTA&GENOME=hg19_Fragment_2	NAME=TRNATyrGTA&LOCI=[chr14:21125623-21125716:strand=-]&SOURCE=UCSC&SOURCE-ACCESSION=chr14.tRNA18-TyrGTA&GENOME=hg19_Fragment_3	NAME=TRNATyrGTA&LOCI=[chr8:67026223-67026311:strand=+&chr14:21121258-21121351:strand=-&chr8:67025602-67025694:strand=+&chr14:21131351-21131444:strand=-&chr14:21151432-21151520:strand=+]&SOURCE=UCSC&SOURCE-ACCESSION=chr8.tRNA5-TyrGTA&GENOME=hg19_Fragment_4									1..19	1..19	1..19	1..19									CCTTCGATAGCTCAGCTGGTAGAGCGGAGGACTGTAGATCCTTAGGTCGCTGGTTCAATTCCGGCTCGAAGGACCA	CCTTCGATAGCTCAGCTGGTAGAGCGGAGGACTGTAGATCCTTAGGTCGCTGGTTCGAATCCGGCTCGGAGGACCA	CCTTCGATAGCTCAGCTGGTAGAGCGGAGGACTGTAGATCCTTAGGTCGCTGGTTCGATTCCAGCTCGAAGGACCA	CCTTCGATAGCTCAGCTGGTAGAGCGGAGGACTGTAGATCCTTAGGTCGCTGGTTCGATTCCGGCTCGAAGGACCA
tRF-215	CCTTCGATAGCTCAGTTGG	NAME=TRNATyrGTA&LOCI=[chr2:27273650-27273738:strand=+]&SOURCE=UCSC&SOURCE-ACCESSION=chr2.tRNA2-TyrGTA&GENOME=hg19_Fragment_2	NAME=TRNATyrGTA&LOCI=[chr6:26577332-26577420:strand=+]&SOURCE=UCSC&SOURCE-ACCESSION=chr6.tRNA16-TyrGTA&GENOME=hg19_Fragment_1	NAME=TRNATyrGTA&LOCI=[chr6:26569086-26569176:strand=+]&SOURCE=UCSC&SOURCE-ACCESSION=chr6.tRNA14-TyrGTA&GENOME=hg19_Fragment_2										1..19	1..19	1..19										CCTTCGATAGCTCAGTTGGTAGAGCGGAGGACTGTAGATCCTTAGGTCGCTGGTTCGATTCCGGCTCGAAGGACCA	CCTTCGATAGCTCAGTTGGTAGAGCGGAGGACTGTAGATCCTTAGGTCGCTGGTTCGAATCCGGCTCGGAGGACCA	CCTTCGATAGCTCAGTTGGTAGAGCGGAGGACTGTAGATCCTTAGGTCGCTGGTTCGAATCCGGCTCGAAGGACCA
tRF-216	CGAAAGGTTGGTGGTT	NAME=TRNAAsnGTT&LOCI=[chr1:161510031-161510104:strand=+]&SOURCE=UCSC&SOURCE-ACCESSION=chr1.tRNA47-AsnGTT&GENOME=hg19_Fragment_2												41..56												GTCTCTGTGGCGCAATCGGTTAGCGCGTTCGGCTGTTAACCGAAAGGTTGGTGGTTCGATCCCACCCAGGGACGCCA
tRF-217	CGAGCGGTCTAAGGCAC	NAME=TRNALeuAAG&LOCI=[chr20:48952342-48952423:strand=-]&SOURCE=UCSC&SOURCE-ACCESSION=chr20.tRNA6-LeuAAG&GENOME=hg19_Fragment_2												12..28												GGTAGGGTGGCCGAGCGGTCTAAGGCACTGTATTAAGACTCCAGTCTCTTCAGAGGCATGGGTTTGAATCCCACTGCTGCCACCA
tRF-218	CGAGCGGTCTAAGGCGCT	NAME=TRNALeuAAG&LOCI=[chr6:28956779-28956860:strand=+]&SOURCE=UCSC&SOURCE-ACCESSION=chr6.tRNA78-LeuAAG&GENOME=hg19_Fragment_4	NAME=TRNALeuTAG&LOCI=[chr17:8023632-8023713:strand=-]&SOURCE=UCSC&SOURCE-ACCESSION=chr17.tRNA42-LeuTAG&GENOME=hg19_Fragment_3	NAME=TRNALeuAAG&LOCI=[chr5:180524474-180524555:strand=-&chr5:180528840-180528921:strand=+&chr5:180601044-180601125:strand=-]&SOURCE=UCSC&SOURCE-ACCESSION=chr5.tRNA3-LeuAAG&GENOME=hg19_Fragment_3	NAME=TRNALeuAAG&LOCI=[chr14:21078291-21078372:strand=+&chr5:180614701-180614782:strand=+&chr6:28911399-28911480:strand=-&chr16:22308461-22308542:strand=+]&SOURCE=UCSC&SOURCE-ACCESSION=chr14.tRNA1-LeuAAG&GENOME=hg19_Fragment_4									12..29	12..29	12..29	12..29									GGTAGCGTGGCCGAGCGGTCTAAGGCGCTGGATTAAGGCTCCAGTCTCTTCGGGGGCGTGGGTTCAAATCCCACCGCTGCCACCA	GGTAGCGTGGCCGAGCGGTCTAAGGCGCTGGATTTAGGCTCCAGTCTCTTCGGAGGCGTGGGTTCGAATCCCACCGCTGCCACCA	GGTAGCGTGGCCGAGCGGTCTAAGGCGCTGGATTAAGGCTCCAGTCTCTTCGGAGGCGTGGGTTCGAATCCCACCGCTGCCACCA	GGTAGCGTGGCCGAGCGGTCTAAGGCGCTGGATTAAGGCTCCAGTCTCTTCGGGGGCGTGGGTTCGAATCCCACCGCTGCCACCA
tRF-219	CGAGCGGTCTAAGGCTC	NAME=TRNALeuAAG&LOCI=[chr5:180591564-180591645:strand=-]&SOURCE=UCSC&SOURCE-ACCESSION=chr5.tRNA17-LeuAAG&GENOME=hg19_Fragment_1												12..28												GATAGCAAGGCCGAGCGGTCTAAGGCTCCGGATTAAGGCGCCGGTGTCTTCGGAGGCATGGGTTCGAATTCCACCTCTGCCACCA
tRF-220	CGAGTGGTCTAAGGCGCTGGA	NAME=TRNALeuTAG&LOCI=[chr16:22207032-22207113:strand=-]&SOURCE=UCSC&SOURCE-ACCESSION=chr16.tRNA27-LeuTAG&GENOME=hg19_Fragment_4												12..32												GGTAGCGTGGCCGAGTGGTCTAAGGCGCTGGATTTAGGCTCCAGTCATTTCGATGGCGTGGGTTCGAATCCCACCGCTGCCACCA
tRF-221	CGCGGGTTCGAACCCCGTCCGTGCC	NAME=TRNAThrCGT&LOCI=[chr17:29877093-29877164:strand=+]&SOURCE=UCSC&SOURCE-ACCESSION=chr17.tRNA14-ThrCGT&GENOME=hg19_Fragment_2												47..71												GGCGCGGTGGCCAAGTGGTAAGGCGTCGGTCTCGTAAACCGAAGATCGCGGGTTCGAACCCCGTCCGTGCCTCCA
tRF-222	CGCGGGTTCGATCCCCGTACGGGCC	NAME=TRNAIleAAT&LOCI=[chr6:58149254-58149327:strand=+]&SOURCE=UCSC&SOURCE-ACCESSION=chr6.tRNA80-IleAAT&GENOME=hg19_Fragment_2	NAME=TRNAIleAAT&LOCI=[chr6:26554350-26554423:strand=+&chr14:102783429-102783502:strand=+&chr6:27205350-27205423:strand=-&chr17:8090911-8090984:strand=+&chr6:27144994-27145067:strand=-]&SOURCE=UCSC&SOURCE-ACCESSION=chr17.tRNA9-IleAAT&GENOME=hg19_Fragment_2	NAME=TRNAIleAAT&LOCI=[chr6:26721221-26721294:strand=-&chr6:26780832-26780905:strand=+]&SOURCE=UCSC&SOURCE-ACCESSION=chr6.tRNA28-IleAAT&GENOME=hg19_Fragment_2	NAME=TRNAIleAAT&LOCI=[chr6:27636362-27636435:strand=+]&SOURCE=UCSC&SOURCE-ACCESSION=chr6.tRNA57-IleAAT&GENOME=hg19_Fragment_1									49..73	49..73	49..73	49..73									GGCCGGTTAGCTCAGTTGGTTAGAGCGTGGCGCTAATAACGCCAAGGTCGCGGGTTCGATCCCCGTACGGGCCACCA	GGCCGGTTAGCTCAGTTGGTTAGAGCGTGGTGCTAATAACGCCAAGGTCGCGGGTTCGATCCCCGTACGGGCCACCA	GGCCGGTTAGCTCAGTTGGTCAGAGCGTGGTGCTAATAACGCCAAGGTCGCGGGTTCGATCCCCGTACGGGCCACCA	GGCCGGTTAGCTCAGTCGGCTAGAGCGTGGTGCTAATAACGCCAAGGTCGCGGGTTCGATCCCCGTACGGGCCACCA
tRF-223	CGCTCTTTGGTCTAGGGG	NAME=TRNAProAGG&LOCI=[chr16:3202609-3202680:strand=-]&SOURCE=UCSC&SOURCE-ACCESSION=chr16.tRNA33-ProAGG&GENOME=hg19_Fragment_1												1..18												CGCTCTTTGGTCTAGGGGTATGATCTTCGCTTAGGGTGCGAGAGGTGCCTGGATCAACTCCTTCACAAGCCGCCA
tRF-224	CGCTGGTTCGAATCCGG	NAME=TRNATyrGTA&LOCI=[chr6:26575798-26575887:strand=+]&SOURCE=UCSC&SOURCE-ACCESSION=chr6.tRNA15-TyrGTA&GENOME=hg19_Fragment_3	NAME=TRNATyrGTA&LOCI=[chr6:26569086-26569176:strand=+]&SOURCE=UCSC&SOURCE-ACCESSION=chr6.tRNA14-TyrGTA&GENOME=hg19_Fragment_4	NAME=TRNATyrGTA&LOCI=[chr6:26577332-26577420:strand=+]&SOURCE=UCSC&SOURCE-ACCESSION=chr6.tRNA16-TyrGTA&GENOME=hg19_Fragment_3	NAME=TRNATyrGTA&LOCI=[chr6:26595102-26595190:strand=+]&SOURCE=UCSC&SOURCE-ACCESSION=chr6.tRNA17-TyrGTA&GENOME=hg19_Fragment_3									48..64	48..64	48..64	48..64									CTTTCGATAGCTCAGTTGGTAGAGCGGAGGACTGTAGATCCTTAGGTCGCTGGTTCGAATCCGGCTCGAAGGACCA	CCTTCGATAGCTCAGTTGGTAGAGCGGAGGACTGTAGATCCTTAGGTCGCTGGTTCGAATCCGGCTCGAAGGACCA	CCTTCGATAGCTCAGTTGGTAGAGCGGAGGACTGTAGATCCTTAGGTCGCTGGTTCGAATCCGGCTCGGAGGACCA	CCTTCGATAGCTCAGCTGGTAGAGCGGAGGACTGTAGATCCTTAGGTCGCTGGTTCGAATCCGGCTCGGAGGACCA
tRF-225	CGGAAGCGTGCTGGGCCC	NAME=TRNAThrCGT&LOCI=[chr6:27271568-27271639:strand=-]&SOURCE=UCSC&SOURCE-ACCESSION=chr6.tRNA151-ThrCGT&GENOME=hg19_Fragment_1												16..33												GGCAGAGTGGTGCAGCGGAAGCGTGCTGGGCCCGTAACCCAGAGGTCAATGGATCGAAGCCATCCTTGGCTACCA
tRF-226	CGGAAGCGTGCTGGGCCCATAACCC	NAME=TRNAMetCAT&LOCI=[chr6:26286754-26286825:strand=+&chr6:27300764-27300835:strand=-&chr1:153643726-153643797:strand=+&chr6:27870271-27870342:strand=-&chr17:80452597-80452668:strand=-&chr6:27560600-27560671:strand=-&chr6:26313352-26313423:strand=-&chr6:26330529-26330600:strand=-]&SOURCE=UCSC&SOURCE-ACCESSION=chr6.tRNA2-MetCAT&GENOME=hg19_Fragment_4												16..40												AGCAGAGTGGCGCAGCGGAAGCGTGCTGGGCCCATAACCCAGAGGTCGATGGATCGAAACCATCCTCTGCTACCA
tRF-227	CGGATGGAGGCGTGGGT	NAME=TRNALeuCAA&LOCI=[chr1:249168054-249168159:strand=+]&SOURCE=UCSC&SOURCE-ACCESSION=chr1.tRNA58-LeuCAA&GENOME=hg19_Fragment_2												49..65												GTCAGGATGGCCGAGTGGTCTAAGGCGCCAGACTCAAGTTCTGGTCTCCGGATGGAGGCGTGGGTTCGAATCCCACTTCTGACACCA
tRF-228	CGGCCCGGGTTCGATTCCCG	NAME=TRNAPheGAA&LOCI=[chr1:149672905-149672976:strand=-]&SOURCE=UCSC&SOURCE-ACCESSION=chr1.tRNA92-PheGAA&GENOME=hg19_Fragment_2	NAME=TRNAPheGAA&LOCI=[chr1:149287359-149287430:strand=-]&SOURCE=UCSC&SOURCE-ACCESSION=chr1.tRNA100-PheGAA&GENOME=hg19_Fragment_2											44..63	44..63											TGCATGGTTGTCTAGTGGCTAGGATTCGGTGCTGAAAGCGTCACGGCCCGGGTTCGATTCCCGGTCAGGGAACCA	TGCATGGTTGTCTAGTGGCTAGGATTCGGTGCTGAAAGAGCCACGGCCCGGGTTCGATTCCCGGTCAGGGAACCA
tRF-229	CGGCTGTTAACCGAAAGGTTGGTGGTT	NAME=TRNAAsnGTT&LOCI=[chr1:148760356-148760429:strand=-&chr1:148598314-148598387:strand=-]&SOURCE=UCSC&SOURCE-ACCESSION=chr1.tRNA107-AsnGTT&GENOME=hg19_Fragment_4	NAME=TRNAAsnGTT&LOCI=[chr17:36908034-36908107:strand=-&chr10:22518438-22518511:strand=-&chr13:31248101-31248174:strand=-&chr1:161397867-161397940:strand=-&chr1:148248115-148248188:strand=+&chr19:1383562-1383635:strand=+]&SOURCE=UCSC&SOURCE-ACCESSION=chr19.tRNA1-AsnGTT&GENOME=hg19_Fragment_4											30..56	30..56											GTCTCTGTGGCGCAATCGGTTAGCGCATTCGGCTGTTAACCGAAAGGTTGGTGGTTCGAGCCCACCCAGGGACGCCA	GTCTCTGTGGCGCAATCGGTTAGCGCGTTCGGCTGTTAACCGAAAGGTTGGTGGTTCGAGCCCACCCAGGGACGCCA
tRF-230	CGTAAACAGGAGATCCT	NAME=TRNAThrCGT&LOCI=[chr6:28456770-28456843:strand=-]&SOURCE=UCSC&SOURCE-ACCESSION=chr6.tRNA125-ThrCGT&GENOME=hg19_Fragment_2												35..51												GGCTCTATGGCTTAGTTGGTTAAAGCGCCTGTCTCGTAAACAGGAGATCCTGGGTTCGACTCCCAGTGGGGCCTCCA
tRF-231	CGTAAACAGGAGATCCTGGGT	NAME=TRNAThrCGT&LOCI=[chr6:28615984-28616057:strand=-]&SOURCE=UCSC&SOURCE-ACCESSION=chr6.tRNA121-ThrCGT&GENOME=hg19_Fragment_4												35..55												GGCTCTGTGGCTTAGTTGGCTAAAGCGCCTGTCTCGTAAACAGGAGATCCTGGGTTCGAATCCCAGCGGGGCCTCCA
tRF-232	CGTGAGTTCGAGCCTCACACGGGGC	NAME=TRNAMetCAT&LOCI=[chr16:87417628-87417700:strand=-]&SOURCE=UCSC&SOURCE-ACCESSION=chr16.tRNA22-MetCAT&GENOME=hg19_Fragment_4												48..72												GCCTCGTTAGCGCAGTAGGCAGCGCGTCAGTCTCATAATCTGAAGGTCGTGAGTTCGAGCCTCACACGGGGCACCA
tRF-233	CGTGAGTTCGATCCTCACACGGGGC	NAME=TRNAMetCAT&LOCI=[chr8:124169470-124169542:strand=-]&SOURCE=UCSC&SOURCE-ACCESSION=chr8.tRNA10-MetCAT&GENOME=hg19_Fragment_2												48..72												GCCTCGTTAGCGCAGTAGGTAGCGCGTCAGTCTCATAATCTGAAGGTCGTGAGTTCGATCCTCACACGGGGCACCA
tRF-234	CGTGGGTTCAAGCCCCACATTGGGC	NAME=TRNALysCTT&LOCI=[chr1:39970195-39970267:strand=+]&SOURCE=UCSC&SOURCE-ACCESSION=chr1.tRNA8-LysCTT&GENOME=hg19_Fragment_2												48..72												ACCAGCATGTCTCAGTCGGTATAGTGTGAGACTCTTAATCTCAGGGTCGTGGGTTCAAGCCCCACATTGGGCGCCA
tRF-235	CGTGGGTTCGAACCCCA	NAME=TRNALeuTAA&LOCI=[chr6:27688898-27688980:strand=-]&SOURCE=UCSC&SOURCE-ACCESSION=chr6.tRNA134-LeuTAA&GENOME=hg19_Fragment_3	NAME=TRNALeuTAA&LOCI=[chr11:59319228-59319310:strand=+]&SOURCE=UCSC&SOURCE-ACCESSION=chr11.tRNA4-LeuTAA&GENOME=hg19_Fragment_3											58..74	58..74											ACCGGGATGGCCGAGTGGTTAAGGCGTTGGACTTAAGATCCAATGGGCTGGTGCCCGCGTGGGTTCGAACCCCACTCTCGGTACCA	ACCAGAATGGCCGAGTGGTTAAGGCGTTGGACTTAAGATCCAATGGATTCATATCCGCGTGGGTTCGAACCCCACTTCTGGTACCA
tRF-236	CGTGGGTTCGAACCCCACTCCTGGT	NAME=TRNALeuTAA&LOCI=[chr6:144537684-144537766:strand=+]&SOURCE=UCSC&SOURCE-ACCESSION=chr6.tRNA83-LeuTAA&GENOME=hg19_Fragment_2												58..82												ACCAGGATGGCCGAGTGGTTAAGGCGTTGGACTTAAGATCCAATGGACATATGTCCGCGTGGGTTCGAACCCCACTCCTGGTACCA
tRF-237	CGTGGGTTCGAATCCC	NAME=TRNALeuCAA&LOCI=[chr1:249168054-249168159:strand=+]&SOURCE=UCSC&SOURCE-ACCESSION=chr1.tRNA58-LeuCAA&GENOME=hg19_Fragment_5	NAME=TRNALeuCAA&LOCI=[chr6:27570348-27570454:strand=-]&SOURCE=UCSC&SOURCE-ACCESSION=chr6.tRNA141-LeuCAA&GENOME=hg19_Fragment_6	NAME=TRNALeuCAA&LOCI=[chr6:28908830-28908934:strand=+&chr6:28864000-28864105:strand=-]&SOURCE=UCSC&SOURCE-ACCESSION=chr6.tRNA74-LeuCAA&GENOME=hg19_Fragment_6										59..74	59..74	58..73										GTCAGGATGGCCGAGTGGTCTAAGGCGCCAGACTCAAGTTCTGGTCTCCGGATGGAGGCGTGGGTTCGAATCCCACTTCTGACACCA	GTCAGGATGGCCGAGTGGTCTAAGGCGCCAGACTCAAGTTCTGGTCTCCGCATGGAGGCGTGGGTTCGAATCCCACTTCTGACACCA	GTCAGGATGGCCGAGTGGTCTAAGGCGCCAGACTCAAGTTCTGGTCTCCAATGGAGGCGTGGGTTCGAATCCCACTTCTGACACCA
tRF-238	CGTGGGTTCGAATCCCA	NAME=TRNASerGCT&LOCI=[chr6:27065085-27065166:strand=+]&SOURCE=UCSC&SOURCE-ACCESSION=chr6.tRNA31-SerGCT&GENOME=hg19_Fragment_3	NAME=TRNASerGCT&LOCI=[chr6:27265775-27265856:strand=+]&SOURCE=UCSC&SOURCE-ACCESSION=chr6.tRNA43-SerGCT&GENOME=hg19_Fragment_3											57..73	57..73											GACGAGGTGGCCGAGTGGTTAAGGCGATGGACTGCTAATCCATTGTGCTCTGCACGCGTGGGTTCGAATCCCACCCTCGTCGCCA	GACGAGGTGGCCGAGTGGTTAAGGCGATGGACTGCTAATCCATTGTGCTCTGCACGCGTGGGTTCGAATCCCACCTTCGTCGCCA
tRF-239	CGTGGGTTCGAATCCCACCACTGCC	NAME=TRNALeuTAG&LOCI=[chr14:21093529-21093610:strand=+]&SOURCE=UCSC&SOURCE-ACCESSION=chr14.tRNA2-LeuTAG&GENOME=hg19_Fragment_1												57..81												GGTAGTGTGGCCGAGCGGTCTAAGGCGCTGGATTTAGGCTCCAGTCTCTTCGGGGGCGTGGGTTCGAATCCCACCACTGCCACCA
tRF-240	CGTGGGTTCGAGCCCCA	NAME=TRNALeuTAA&LOCI=[chr6:27198334-27198416:strand=-]&SOURCE=UCSC&SOURCE-ACCESSION=chr6.tRNA155-LeuTAA&GENOME=hg19_Fragment_2												58..74												ACCGGGATGGCTGAGTGGTTAAGGCGTTGGACTTAAGATCCAATGGACAGGTGTCCGCGTGGGTTCGAGCCCCACTCCCGGTACCA
tRF-241	CGTGGGTTCGAGCCCCACGTTGGGC	NAME=TRNALysCTT&LOCI=[chr16:3241501-3241573:strand=+]&SOURCE=UCSC&SOURCE-ACCESSION=chr16.tRNA10-LysCTT&GENOME=hg19_Fragment_2	NAME=TRNALysCTT&LOCI=[chr16:3207406-3207478:strand=-]&SOURCE=UCSC&SOURCE-ACCESSION=chr16.tRNA32-LysCTT&GENOME=hg19_Fragment_2	NAME=TRNALysCTT&LOCI=[chr1:145395522-145395594:strand=-&chr6:26556774-26556846:strand=+&chr5:180648979-180649051:strand=-&chr5:180634755-180634827:strand=+&chr16:3225692-3225764:strand=+]&SOURCE=UCSC&SOURCE-ACCESSION=chr16.tRNA7-LysCTT&GENOME=hg19_Fragment_2	NAME=TRNALysCTT&LOCI=[chr15:79152904-79152976:strand=+&chr14:58706613-58706685:strand=-]&SOURCE=UCSC&SOURCE-ACCESSION=chr15.tRNA2-LysCTT&GENOME=hg19_Fragment_2									48..72	48..72	48..72	48..72									GCCCGGCTAGCTCAGTCGGTAGAGCATGGGACTCTTAATCTCAGGGTCGTGGGTTCGAGCCCCACGTTGGGCGCCA	GCCCGGCTAGCTCAGTCGGTAGAGCATGAGACCCTTAATCTCAGGGTCGTGGGTTCGAGCCCCACGTTGGGCGCCA	GCCCGGCTAGCTCAGTCGGTAGAGCATGAGACTCTTAATCTCAGGGTCGTGGGTTCGAGCCCCACGTTGGGCGCCA	GCCCGGCTAGCTCAGTCGGTAGAGCATGGGACTCTTAATCCCAGGGTCGTGGGTTCGAGCCCCACGTTGGGCGCCA
tRF-242	CGTGGGTTCGATCCCCA	NAME=TRNAIleAAT&LOCI=[chr6:27241739-27241812:strand=+]&SOURCE=UCSC&SOURCE-ACCESSION=chr6.tRNA38-IleAAT&GENOME=hg19_Fragment_1												49..65												GGCTGGTTAGTTCAGTTGGTTAGAGCGTGGTGCTAATAACGCCAAGGTCGTGGGTTCGATCCCCATATCGGCCACCA
tRF-243	CGTGGGTTTGAGCCCCATGT	NAME=TRNALysCTT&LOCI=[chr18:43669271-43669343:strand=-]&SOURCE=UCSC&SOURCE-ACCESSION=chr18.tRNA4-LysCTT&GENOME=hg19_Fragment_5												48..67												GACGAGCTAGCTCAGTCGGTAGAGCATGGGACTCTTAATCCCAGGGTCGTGGGTTTGAGCCCCATGTTGGGCACCA
tRF-244	CTAAGGCGCTGCGTTCAG	NAME=TRNALeuCAG&LOCI=[chr1:161418741-161418823:strand=+&chr1:161500132-161500214:strand=-&chr1:161426122-161426204:strand=+&chr1:161440913-161440995:strand=+&chr6:26521436-26521518:strand=+&chr1:161411323-161411405:strand=+&chr1:161433532-161433614:strand=+]&SOURCE=UCSC&SOURCE-ACCESSION=chr6.tRNA7-LeuCAG&GENOME=hg19_Fragment_4	NAME=TRNALeuCAG&LOCI=[chr16:57333863-57333945:strand=+&chr16:57334392-57334474:strand=-]&SOURCE=UCSC&SOURCE-ACCESSION=chr16.tRNA26-LeuCAG&GENOME=hg19_Fragment_4											20..37	20..37											GTCAGGATGGCCGAGCGGTCTAAGGCGCTGCGTTCAGGTCGCAGTCTCCCCTGGAGGCGTGGGTTCGAATCCCACTCCTGACACCA	GTCAGGATGGCCGAGCGGTCTAAGGCGCTGCGTTCAGGTCGCAGTCTCCCCTGGAGGCGTGGGTTCGAATCCCACTTCTGACACCA
tRF-245	CTAAGGCGCTGGATTAA	NAME=TRNALeuAAG&LOCI=[chr14:21078291-21078372:strand=+&chr5:180614701-180614782:strand=+&chr6:28911399-28911480:strand=-&chr16:22308461-22308542:strand=+]&SOURCE=UCSC&SOURCE-ACCESSION=chr14.tRNA1-LeuAAG&GENOME=hg19_Fragment_3	NAME=TRNALeuAAG&LOCI=[chr6:28956779-28956860:strand=+]&SOURCE=UCSC&SOURCE-ACCESSION=chr6.tRNA78-LeuAAG&GENOME=hg19_Fragment_3	NAME=TRNALeuAAG&LOCI=[chr5:180524474-180524555:strand=-&chr5:180528840-180528921:strand=+&chr5:180601044-180601125:strand=-]&SOURCE=UCSC&SOURCE-ACCESSION=chr5.tRNA3-LeuAAG&GENOME=hg19_Fragment_2										20..36	20..36	20..36										GGTAGCGTGGCCGAGCGGTCTAAGGCGCTGGATTAAGGCTCCAGTCTCTTCGGGGGCGTGGGTTCGAATCCCACCGCTGCCACCA	GGTAGCGTGGCCGAGCGGTCTAAGGCGCTGGATTAAGGCTCCAGTCTCTTCGGGGGCGTGGGTTCAAATCCCACCGCTGCCACCA	GGTAGCGTGGCCGAGCGGTCTAAGGCGCTGGATTAAGGCTCCAGTCTCTTCGGAGGCGTGGGTTCGAATCCCACCGCTGCCACCA
tRF-246	CTAAGGCGCTGGATTTAG	NAME=TRNALeuTAG&LOCI=[chr16:22207032-22207113:strand=-]&SOURCE=UCSC&SOURCE-ACCESSION=chr16.tRNA27-LeuTAG&GENOME=hg19_Fragment_3	NAME=TRNALeuTAG&LOCI=[chr17:8023632-8023713:strand=-]&SOURCE=UCSC&SOURCE-ACCESSION=chr17.tRNA42-LeuTAG&GENOME=hg19_Fragment_2	NAME=TRNALeuTAG&LOCI=[chr14:21093529-21093610:strand=+]&SOURCE=UCSC&SOURCE-ACCESSION=chr14.tRNA2-LeuTAG&GENOME=hg19_Fragment_3										20..37	20..37	20..37										GGTAGCGTGGCCGAGTGGTCTAAGGCGCTGGATTTAGGCTCCAGTCATTTCGATGGCGTGGGTTCGAATCCCACCGCTGCCACCA	GGTAGCGTGGCCGAGCGGTCTAAGGCGCTGGATTTAGGCTCCAGTCTCTTCGGAGGCGTGGGTTCGAATCCCACCGCTGCCACCA	GGTAGTGTGGCCGAGCGGTCTAAGGCGCTGGATTTAGGCTCCAGTCTCTTCGGGGGCGTGGGTTCGAATCCCACCACTGCCACCA
tRF-247	CTAATGGATAAGGCACT	NAME=TRNAArgCCT&LOCI=[chr17:73030526-73030598:strand=-]&SOURCE=UCSC&SOURCE-ACCESSION=chr17.tRNA21-ArgCCT&GENOME=hg19_Fragment_2	NAME=TRNAArgCCT&LOCI=[chr17:73030001-73030073:strand=+]&SOURCE=UCSC&SOURCE-ACCESSION=chr17.tRNA18-ArgCCT&GENOME=hg19_Fragment_2											12..28	12..28											GCCCCAGTGGCCTAATGGATAAGGCACTGGCCTCCTAAGCCAGGGATTGTGGGTTCGAGTCCCACCTGGGGTGCCA	GCCCCAGTGGCCTAATGGATAAGGCACTGGCCTCCTAAGCCAGGGATTGTGGGTTCGAGTCCCACCTGGGGTACCA
tRF-248	CTAGGGTTCAAGTCCCTGTCC	NAME=TRNALysTTT&LOCI=[chr6:27543846-27543918:strand=+]&SOURCE=UCSC&SOURCE-ACCESSION=chr6.tRNA53-LysTTT&GENOME=hg19_Fragment_1												48..68												ACCTGGGTAGCTCAGTAGGTAGAACATCAGACTTTTAATCTGAGGGTCTAGGGTTCAAGTCCCTGTCCAGGCGCCA
tRF-249	CTAGTGGCTAGGATTCGGT	NAME=TRNAPheGAA&LOCI=[chr1:149672905-149672976:strand=-]&SOURCE=UCSC&SOURCE-ACCESSION=chr1.tRNA92-PheGAA&GENOME=hg19_Fragment_3	NAME=TRNAPheGAA&LOCI=[chr1:149287359-149287430:strand=-]&SOURCE=UCSC&SOURCE-ACCESSION=chr1.tRNA100-PheGAA&GENOME=hg19_Fragment_3											12..30	12..30											TGCATGGTTGTCTAGTGGCTAGGATTCGGTGCTGAAAGCGTCACGGCCCGGGTTCGATTCCCGGTCAGGGAACCA	TGCATGGTTGTCTAGTGGCTAGGATTCGGTGCTGAAAGAGCCACGGCCCGGGTTCGATTCCCGGTCAGGGAACCA
tRF-250	CTCGTTAGTATAGTGGT	NAME=TRNAAspGTC&LOCI=[chr1:161501915-161501986:strand=+]&SOURCE=UCSC&SOURCE-ACCESSION=chr1.tRNA46-AspGTC&GENOME=hg19_Fragment_2												3..19												TACTCGTTAGTATAGTGGTGCGTATCCCCGTCTGTCACGCGGGAGAGCGGGGTTCGCTCTCCCGACGGGGAGCCA
tRF-251	CTCTTAATCCCAGGGTCGTGGGT	NAME=TRNALysCTT&LOCI=[chr15:79152904-79152976:strand=+&chr14:58706613-58706685:strand=-]&SOURCE=UCSC&SOURCE-ACCESSION=chr15.tRNA2-LysCTT&GENOME=hg19_Fragment_4	NAME=TRNALysCTT&LOCI=[chr18:43669271-43669343:strand=-]&SOURCE=UCSC&SOURCE-ACCESSION=chr18.tRNA4-LysCTT&GENOME=hg19_Fragment_4											32..54	32..54											GCCCGGCTAGCTCAGTCGGTAGAGCATGGGACTCTTAATCCCAGGGTCGTGGGTTCGAGCCCCACGTTGGGCGCCA	GACGAGCTAGCTCAGTCGGTAGAGCATGGGACTCTTAATCCCAGGGTCGTGGGTTTGAGCCCCATGTTGGGCACCA
tRF-252	CTGAAGGTCGTGAGTTCGAGCCTC	NAME=TRNAMetCAT&LOCI=[chr16:87417628-87417700:strand=-]&SOURCE=UCSC&SOURCE-ACCESSION=chr16.tRNA22-MetCAT&GENOME=hg19_Fragment_5												40..63												GCCTCGTTAGCGCAGTAGGCAGCGCGTCAGTCTCATAATCTGAAGGTCGTGAGTTCGAGCCTCACACGGGGCACCA
tRF-253	CTGCTAATCCATTGTGCT	NAME=TRNASerGCT&LOCI=[chr6:26305718-26305801:strand=-]&SOURCE=UCSC&SOURCE-ACCESSION=chr6.tRNA175-SerGCT&GENOME=hg19_Fragment_3	NAME=TRNASerGCT&LOCI=[chr17:8090184-8090265:strand=+&chr6:28565117-28565198:strand=-&chr15:40886023-40886104:strand=-]&SOURCE=UCSC&SOURCE-ACCESSION=chr17.tRNA7-SerGCT&GENOME=hg19_Fragment_4	NAME=TRNASerGCT&LOCI=[chr6:27265775-27265856:strand=+]&SOURCE=UCSC&SOURCE-ACCESSION=chr6.tRNA43-SerGCT&GENOME=hg19_Fragment_4	NAME=TRNASerGCT&LOCI=[chr6:27065085-27065166:strand=+]&SOURCE=UCSC&SOURCE-ACCESSION=chr6.tRNA31-SerGCT&GENOME=hg19_Fragment_4	NAME=TRNASerGCT&LOCI=[chr6:28180815-28180896:strand=+]&SOURCE=UCSC&SOURCE-ACCESSION=chr6.tRNA62-SerGCT&GENOME=hg19_Fragment_4								34..51	32..49	32..49	32..49	32..49								GGAGAGGCCTGGCCGAGTGGTTAAGGCGATGGACTGCTAATCCATTGTGCTCTGCACGCGTGGGTTCGAATCCCATCCTCGTCGCCA	GACGAGGTGGCCGAGTGGTTAAGGCGATGGACTGCTAATCCATTGTGCTCTGCACGCGTGGGTTCGAATCCCATCCTCGTCGCCA	GACGAGGTGGCCGAGTGGTTAAGGCGATGGACTGCTAATCCATTGTGCTCTGCACGCGTGGGTTCGAATCCCACCTTCGTCGCCA	GACGAGGTGGCCGAGTGGTTAAGGCGATGGACTGCTAATCCATTGTGCTCTGCACGCGTGGGTTCGAATCCCACCCTCGTCGCCA	GACGAGGTGGCCGAGTGGTTAAGGCGATGGACTGCTAATCCATTGTGCTCTGCACACGTGGGTTCGAATCCCATCCTCGTCGCCA
tRF-254	CTGCTAATCCATTGTGCTT	NAME=TRNASerGCT&LOCI=[chr11:66115591-66115672:strand=+]&SOURCE=UCSC&SOURCE-ACCESSION=chr11.tRNA8-SerGCT&GENOME=hg19_Fragment_4												32..50												GACGAGGTGGCCGAGTGGTTAAGGCGATGGACTGCTAATCCATTGTGCTTTGCACGCGTGGGTTCGAATCCCATCCTCGTCGCCA
tRF-255	CTGTCACGCGGGAGA	NAME=TRNAAspGTC&LOCI=[chr9:77517990-77518061:strand=-]&SOURCE=UCSC&SOURCE-ACCESSION=chr9.tRNA6-AspGTC&GENOME=hg19_Fragment_1	NAME=TRNAAspGTC&LOCI=[chr12:98897281-98897352:strand=+]&SOURCE=UCSC&SOURCE-ACCESSION=chr12.tRNA5-AspGTC&GENOME=hg19_Fragment_3	NAME=TRNAAspGTC&LOCI=[chr5:141773988-141774059:strand=-]&SOURCE=UCSC&SOURCE-ACCESSION=chr5.tRNA22-AspGTC&GENOME=hg19_Fragment_2	NAME=TRNAAspGTC&LOCI=[chr1:161501915-161501986:strand=+]&SOURCE=UCSC&SOURCE-ACCESSION=chr1.tRNA46-AspGTC&GENOME=hg19_Fragment_1									32..46	32..46	32..46	32..46									TCCTCGTTAGTATGGTGGTGAGTATCCCTGCCTGTCACGCGGGAGACCGGGGTTCGATTCCCCAACGGGGAGCCA	TCCTCGTTAGTATAGTGGTTAGTATCCCCGCCTGTCACGCGGGAGACCGGGGTTCAATTCCCCGACGGGGAGCCA	TCCTCATCAGTATAGTGGTGAGTATCCCCGCCTGTCACGCGGGAGACTGGGGTTCGATTCCCTGAGGAGGAGCCA	TACTCGTTAGTATAGTGGTGCGTATCCCCGTCTGTCACGCGGGAGAGCGGGGTTCGCTCTCCCGACGGGGAGCCA
tRF-256	CTTATAATGCCGAGGTTGTGAGT	NAME=TRNAIleTAT&LOCI=[chr19:39902808-39902900:strand=-]&SOURCE=UCSC&SOURCE-ACCESSION=chr19.tRNA10-IleTAT&GENOME=hg19_Fragment_4	NAME=TRNAIleTAT&LOCI=[chr6:26988125-26988218:strand=+&chr2:43037676-43037768:strand=+&chr6:27599200-27599293:strand=+]&SOURCE=UCSC&SOURCE-ACCESSION=chr2.tRNA5-IleTAT&GENOME=hg19_Fragment_4	NAME=TRNAIleTAT&LOCI=[chr6:28505367-28505460:strand=+]&SOURCE=UCSC&SOURCE-ACCESSION=chr6.tRNA63-IleTAT&GENOME=hg19_Fragment_4										33..55	33..55	33..55										GCTCCAGTGGCGCAATCGGTTAGCGCGCGGTACTTATAATGCCGAGGTTGTGAGTTCGATCCTCACCTGGAGCACCA	GCTCCAGTGGCGCAATCGGTTAGCGCGCGGTACTTATAATGCCGAGGTTGTGAGTTCGAGCCTCACCTGGAGCACCA	GCTCCAGTGGCGCAATCGGTTAGCGCGCGGTACTTATAATGCCGAGGTTGTGAGTTCAAGCCTCACCTGGAGCACCA
tRF-257	CTTCGGATCAAAAGATTGCAGGTTT	NAME=TRNAArgTCG&LOCI=[chr9:112960803-112960875:strand=+]&SOURCE=UCSC&SOURCE-ACCESSION=chr9.tRNA2-ArgTCG&GENOME=hg19_Fragment_3												32..56												GGCCGTGTGGCCTAATGGATAAGGCGTCTGACTTCGGATCAAAAGATTGCAGGTTTGAGTTCTGCCACGGTCGCCA
tRF-258	CTTCTAATTCAAAGGTTCCGGGTT	NAME=TRNAArgTCT&LOCI=[chr1:94313129-94313213:strand=+]&SOURCE=UCSC&SOURCE-ACCESSION=chr1.tRNA9-ArgTCT&GENOME=hg19_Fragment_6												32..55												GGCTCCGTGGCGCAATGGATAGCGCATTGGACTTCTAATTCAAAGGTTCCGGGTTCGAGTCCCGGCGGAGTCGCCA
tRF-259	CTTCTAATTCAAAGGTTGTGGGTT	NAME=TRNAArgTCT&LOCI=[chr9:131102355-131102445:strand=-&chr11:59318767-59318852:strand=+]&SOURCE=UCSC&SOURCE-ACCESSION=chr11.tRNA3-ArgTCT&GENOME=hg19_Fragment_5												32..55												GGCTCTGTGGCGCAATGGATAGCGCATTGGACTTCTAATTCAAAGGTTGTGGGTTCGAGTCCCACCAGAGTCGCCA
tRF-260	CTTTGCACGCGTGGGT	NAME=TRNASerGCT&LOCI=[chr11:66115591-66115672:strand=+]&SOURCE=UCSC&SOURCE-ACCESSION=chr11.tRNA8-SerGCT&GENOME=hg19_Fragment_5												48..63												GACGAGGTGGCCGAGTGGTTAAGGCGATGGACTGCTAATCCATTGTGCTTTGCACGCGTGGGTTCGAATCCCATCCTCGTCGCCA
tRF-261	CTTTTAATCTGAGGGTCCA	NAME=TRNALysTTT&LOCI=[chr16:73512216-73512288:strand=-]&SOURCE=UCSC&SOURCE-ACCESSION=chr16.tRNA23-LysTTT&GENOME=hg19_Fragment_4	NAME=TRNALysTTT&LOCI=[chr11:122430655-122430727:strand=+]&SOURCE=UCSC&SOURCE-ACCESSION=chr11.tRNA11-LysTTT&GENOME=hg19_Fragment_4	NAME=TRNALysTTT&LOCI=[chr12:27843306-27843378:strand=+]&SOURCE=UCSC&SOURCE-ACCESSION=chr12.tRNA1-LysTTT&GENOME=hg19_Fragment_2	NAME=TRNALysTTT&LOCI=[chr1:205443271-205443343:strand=+]&SOURCE=UCSC&SOURCE-ACCESSION=chr1.tRNA55-LysTTT&GENOME=hg19_Fragment_3									32..50	32..50	32..50	32..50									GCCTGGATAGCTCAGTTGGTAGAGCATCAGACTTTTAATCTGAGGGTCCAGGGTTCAAGTCCCTGTTCAGGCACCA	GCCTGGATAGCTCAGTTGGTAGAGCATCAGACTTTTAATCTGAGGGTCCAGGGTTCAAGTCCCTGTTCAGGCGCCA	ACCCAGATAGCTCAGTCAGTAGAGCATCAGACTTTTAATCTGAGGGTCCAAGGTTCATGTCCCTTTTTGGGTGCCA	GCCCGGAGAGCTCAGTGGGTAGAGCATCAGACTTTTAATCTGAGGGTCCAGGGTTCAAGTCCTCGTTCGGGCACCA
tRF-262	CTTTTAATCTGAGGGTCCAGGGTTCATG	NAME=TRNALysTTT&LOCI=[chr14:74055529-74055601:strand=-]&SOURCE=UCSC&SOURCE-ACCESSION=chr14.tRNA12-LysTTT&GENOME=hg19_Fragment_3												32..59												ACCCAGATAGCTCAGTTGATAGAGCATCAGACTTTTAATCTGAGGGTCCAGGGTTCATGTCCCTGTTCCTTAACCA
tRF-263	GAAAGGTTGGTGGTTCG	NAME=TRNAAsnGTT&LOCI=[chr1:161591465-161591538:strand=+]&SOURCE=UCSC&SOURCE-ACCESSION=chr1.tRNA50-AsnGTT&GENOME=hg19_Fragment_1												42..58												GTTTCTGTAGCGCGATCGGTTAGCGCCTTCGGCTGTTAAACGAAAGGTTGGTGGTTCGTTCCCACCCCGGGACACCA
tRF-264	GAAAGGTTGGTGGTTCGAGC	NAME=TRNAAsnGTT&LOCI=[chr1:148760356-148760429:strand=-&chr1:148598314-148598387:strand=-]&SOURCE=UCSC&SOURCE-ACCESSION=chr1.tRNA107-AsnGTT&GENOME=hg19_Fragment_3	NAME=TRNAAsnGTT&LOCI=[chr17:36908034-36908107:strand=-&chr10:22518438-22518511:strand=-&chr13:31248101-31248174:strand=-&chr1:161397867-161397940:strand=-&chr1:148248115-148248188:strand=+&chr19:1383562-1383635:strand=+]&SOURCE=UCSC&SOURCE-ACCESSION=chr19.tRNA1-AsnGTT&GENOME=hg19_Fragment_3	NAME=TRNAAsnGTT&LOCI=[chr1:16847080-16847153:strand=-]&SOURCE=UCSC&SOURCE-ACCESSION=chr1.tRNA136-AsnGTT&GENOME=hg19_Fragment_3										42..61	42..61	42..61										GTCTCTGTGGCGCAATCGGTTAGCGCATTCGGCTGTTAACCGAAAGGTTGGTGGTTCGAGCCCACCCAGGGACGCCA	GTCTCTGTGGCGCAATCGGTTAGCGCGTTCGGCTGTTAACCGAAAGGTTGGTGGTTCGAGCCCACCCAGGGACGCCA	GTCTCTGTGGCGCAATCGGTTAGCGCGTTCGGCTGTTAACTGAAAGGTTGGTGGTTCGAGCCCACCCAGGGACGCCA
tRF-265	GAAGGTCGTGAGTTCGAT	NAME=TRNAMetCAT&LOCI=[chr8:124169470-124169542:strand=-]&SOURCE=UCSC&SOURCE-ACCESSION=chr8.tRNA10-MetCAT&GENOME=hg19_Fragment_5												42..59												GCCTCGTTAGCGCAGTAGGTAGCGCGTCAGTCTCATAATCTGAAGGTCGTGAGTTCGATCCTCACACGGGGCACCA
tRF-266	GAATCCGGCTCGAAGGACCA	NAME=TRNATyrGTA&LOCI=[chr6:26569086-26569176:strand=+]&SOURCE=UCSC&SOURCE-ACCESSION=chr6.tRNA14-TyrGTA&GENOME=hg19_Fragment_1	NAME=TRNATyrGTA&LOCI=[chr6:26575798-26575887:strand=+]&SOURCE=UCSC&SOURCE-ACCESSION=chr6.tRNA15-TyrGTA&GENOME=hg19_Fragment_1											57..76	57..76											CCTTCGATAGCTCAGTTGGTAGAGCGGAGGACTGTAGATCCTTAGGTCGCTGGTTCGAATCCGGCTCGAAGGACCA	CTTTCGATAGCTCAGTTGGTAGAGCGGAGGACTGTAGATCCTTAGGTCGCTGGTTCGAATCCGGCTCGAAGGACCA
tRF-267	GAATCCGGCTCGGAGGAC	NAME=TRNATyrGTA&LOCI=[chr6:26595102-26595190:strand=+]&SOURCE=UCSC&SOURCE-ACCESSION=chr6.tRNA17-TyrGTA&GENOME=hg19_Fragment_4	NAME=TRNATyrGTA&LOCI=[chr6:26577332-26577420:strand=+]&SOURCE=UCSC&SOURCE-ACCESSION=chr6.tRNA16-TyrGTA&GENOME=hg19_Fragment_4											57..74	57..74											CCTTCGATAGCTCAGCTGGTAGAGCGGAGGACTGTAGATCCTTAGGTCGCTGGTTCGAATCCGGCTCGGAGGACCA	CCTTCGATAGCTCAGTTGGTAGAGCGGAGGACTGTAGATCCTTAGGTCGCTGGTTCGAATCCGGCTCGGAGGACCA
tRF-268	GACATATGTCCGCGTGGGT	NAME=TRNALeuTAA&LOCI=[chr6:144537684-144537766:strand=+]&SOURCE=UCSC&SOURCE-ACCESSION=chr6.tRNA83-LeuTAA&GENOME=hg19_Fragment_5												46..64												ACCAGGATGGCCGAGTGGTTAAGGCGTTGGACTTAAGATCCAATGGACATATGTCCGCGTGGGTTCGAACCCCACTCCTGGTACCA
tRF-269	GACCACGTGGCCTAATGGA	NAME=TRNAArgTCG&LOCI=[chr6:26323046-26323118:strand=+]&SOURCE=UCSC&SOURCE-ACCESSION=chr6.tRNA4-ArgTCG&GENOME=hg19_Fragment_1	NAME=TRNAArgTCG&LOCI=[chr6:26299905-26299977:strand=+]&SOURCE=UCSC&SOURCE-ACCESSION=chr6.tRNA3-ArgTCG&GENOME=hg19_Fragment_1	NAME=TRNAArgTCG&LOCI=[chr6:28510891-28510963:strand=-]&SOURCE=UCSC&SOURCE-ACCESSION=chr6.tRNA124-ArgTCG&GENOME=hg19_Fragment_1										1..19	1..19	1..19										GACCACGTGGCCTAATGGATAAGGCGTCTGACTTCGGATCAGAAGATTGAGGGTTCGAATCCCTCCGTGGTTACCA	GACCACGTGGCCTAATGGATAAGGCGTCTGACTTCGGATCAGAAGATTGAGGGTTCGAATCCCTTCGTGGTTACCA	GACCACGTGGCCTAATGGATAAGGCGTCTGACTTCGGATCAGAAGATTGAGGGTTCGAATCCCTTCGTGGTTGCCA
tRF-270	GACCCAGTGGCCTAATGGA	NAME=TRNAArgCCG&LOCI=[chr17:66016013-66016085:strand=-]&SOURCE=UCSC&SOURCE-ACCESSION=chr17.tRNA23-ArgCCG&GENOME=hg19_Fragment_1												1..19												GACCCAGTGGCCTAATGGATAAGGCATCAGCCTCCGGAGCTGGGGATTGTGGGTTCGAGTCCCATCTGGGTCGCCA
tRF-271	GACCGCGTGGCCTAATGGA	NAME=TRNAArgTCG&LOCI=[chr17:73031208-73031280:strand=+]&SOURCE=UCSC&SOURCE-ACCESSION=chr17.tRNA19-ArgTCG&GENOME=hg19_Fragment_1												1..19												GACCGCGTGGCCTAATGGATAAGGCGTCTGACTTCGGATCAGAAGATTGAGGGTTCGAGTCCCTTCGTGGTCGCCA
tRF-272	GACCTCGTGGCGCAACGG	NAME=TRNATrpCCA&LOCI=[chr7:99067307-99067378:strand=+]&SOURCE=UCSC&SOURCE-ACCESSION=chr7.tRNA1-TrpCCA&GENOME=hg19_Fragment_1												1..18												GACCTCGTGGCGCAACGGCAGCGCGTCTGACTCCAGATCAGAAGGTTGCGTGTTCAAATCACGTCGGGGTCACCA
tRF-273	GACCTCGTGGCGCAACGGT	NAME=TRNATrpCCA&LOCI=[chr6:26319330-26319401:strand=-&chr6:26331672-26331743:strand=-&chr17:8089676-8089747:strand=+]&SOURCE=UCSC&SOURCE-ACCESSION=chr17.tRNA6-TrpCCA&GENOME=hg19_Fragment_1	NAME=TRNATrpCCA&LOCI=[chr12:98898030-98898101:strand=+]&SOURCE=UCSC&SOURCE-ACCESSION=chr12.tRNA6-TrpCCA&GENOME=hg19_Fragment_3											1..19	1..19											GACCTCGTGGCGCAACGGTAGCGCGTCTGACTCCAGATCAGAAGGTTGCGTGTTCAAATCACGTCGGGGTCACCA	GACCTCGTGGCGCAACGGTAGCGCGTCTGACTCCAGATCAGAAGGCTGCGTGTTCGAATCACGTCGGGGTCACCA
tRF-274	GACCTCGTGGCGCAATGG	NAME=TRNATrpCCA&LOCI=[chr17:19411494-19411565:strand=+]&SOURCE=UCSC&SOURCE-ACCESSION=chr17.tRNA12-TrpCCA&GENOME=hg19_Fragment_2												1..18												GACCTCGTGGCGCAATGGTAGCGCGTCTGACTCCAGATCAGAAGGTTGCGTGTTCAAGTCACGTCGGGGTCACCA
tRF-275	GACGAGGTGGCCGAGTGGT	NAME=TRNASerGCT&LOCI=[chr11:66115591-66115672:strand=+]&SOURCE=UCSC&SOURCE-ACCESSION=chr11.tRNA8-SerGCT&GENOME=hg19_Fragment_1	NAME=TRNASerGCT&LOCI=[chr6:27065085-27065166:strand=+]&SOURCE=UCSC&SOURCE-ACCESSION=chr6.tRNA31-SerGCT&GENOME=hg19_Fragment_1	NAME=TRNASerGCT&LOCI=[chr6:28180815-28180896:strand=+]&SOURCE=UCSC&SOURCE-ACCESSION=chr6.tRNA62-SerGCT&GENOME=hg19_Fragment_1	NAME=TRNASerGCT&LOCI=[chr17:8090184-8090265:strand=+&chr6:28565117-28565198:strand=-&chr15:40886023-40886104:strand=-]&SOURCE=UCSC&SOURCE-ACCESSION=chr17.tRNA7-SerGCT&GENOME=hg19_Fragment_1	NAME=TRNASerGCT&LOCI=[chr6:27265775-27265856:strand=+]&SOURCE=UCSC&SOURCE-ACCESSION=chr6.tRNA43-SerGCT&GENOME=hg19_Fragment_1								1..19	1..19	1..19	1..19	1..19								GACGAGGTGGCCGAGTGGTTAAGGCGATGGACTGCTAATCCATTGTGCTTTGCACGCGTGGGTTCGAATCCCATCCTCGTCGCCA	GACGAGGTGGCCGAGTGGTTAAGGCGATGGACTGCTAATCCATTGTGCTCTGCACGCGTGGGTTCGAATCCCACCCTCGTCGCCA	GACGAGGTGGCCGAGTGGTTAAGGCGATGGACTGCTAATCCATTGTGCTCTGCACACGTGGGTTCGAATCCCATCCTCGTCGCCA	GACGAGGTGGCCGAGTGGTTAAGGCGATGGACTGCTAATCCATTGTGCTCTGCACGCGTGGGTTCGAATCCCATCCTCGTCGCCA	GACGAGGTGGCCGAGTGGTTAAGGCGATGGACTGCTAATCCATTGTGCTCTGCACGCGTGGGTTCGAATCCCACCTTCGTCGCCA
tRF-276	GACTCCTGGCTGGCT	NAME=TRNALeuAAG&LOCI=[chr2:30277568-30277640:strand=+]&SOURCE=UCSC&SOURCE-ACCESSION=chr2.tRNA4-LeuAAG&GENOME=hg19_Fragment_1												57..71												GGGCCAGTGGCTCAATGGATAATGCGTCTGACTAAGAATCAGAAGATTCCAGCCTTGACTCCTGGCTGGCTCACCA
tRF-277	GACTTAAGATCCAATGGACA	NAME=TRNALeuTAA&LOCI=[chr6:144537684-144537766:strand=+]&SOURCE=UCSC&SOURCE-ACCESSION=chr6.tRNA83-LeuTAA&GENOME=hg19_Fragment_4	NAME=TRNALeuTAA&LOCI=[chr6:27198334-27198416:strand=-]&SOURCE=UCSC&SOURCE-ACCESSION=chr6.tRNA155-LeuTAA&GENOME=hg19_Fragment_4											30..49	30..49											ACCAGGATGGCCGAGTGGTTAAGGCGTTGGACTTAAGATCCAATGGACATATGTCCGCGTGGGTTCGAACCCCACTCCTGGTACCA	ACCGGGATGGCTGAGTGGTTAAGGCGTTGGACTTAAGATCCAATGGACAGGTGTCCGCGTGGGTTCGAGCCCCACTCCCGGTACCA
tRF-278	GACTTCGGATCAGAAGATTG	NAME=TRNAArgTCG&LOCI=[chr15:89878304-89878376:strand=+]&SOURCE=UCSC&SOURCE-ACCESSION=chr15.tRNA4-ArgTCG&GENOME=hg19_Fragment_5	NAME=TRNAArgTCG&LOCI=[chr6:26299905-26299977:strand=+]&SOURCE=UCSC&SOURCE-ACCESSION=chr6.tRNA3-ArgTCG&GENOME=hg19_Fragment_4	NAME=TRNAArgTCG&LOCI=[chr6:26323046-26323118:strand=+]&SOURCE=UCSC&SOURCE-ACCESSION=chr6.tRNA4-ArgTCG&GENOME=hg19_Fragment_4	NAME=TRNAArgTCG&LOCI=[chr6:28510891-28510963:strand=-]&SOURCE=UCSC&SOURCE-ACCESSION=chr6.tRNA124-ArgTCG&GENOME=hg19_Fragment_4	NAME=TRNAArgTCG&LOCI=[chr17:73031208-73031280:strand=+]&SOURCE=UCSC&SOURCE-ACCESSION=chr17.tRNA19-ArgTCG&GENOME=hg19_Fragment_5								30..49	30..49	30..49	30..49	30..49								GGCCGCGTGGCCTAATGGATAAGGCGTCTGACTTCGGATCAGAAGATTGCAGGTTCGAGTCCTGCCGCGGTCGCCA	GACCACGTGGCCTAATGGATAAGGCGTCTGACTTCGGATCAGAAGATTGAGGGTTCGAATCCCTTCGTGGTTACCA	GACCACGTGGCCTAATGGATAAGGCGTCTGACTTCGGATCAGAAGATTGAGGGTTCGAATCCCTCCGTGGTTACCA	GACCACGTGGCCTAATGGATAAGGCGTCTGACTTCGGATCAGAAGATTGAGGGTTCGAATCCCTTCGTGGTTGCCA	GACCGCGTGGCCTAATGGATAAGGCGTCTGACTTCGGATCAGAAGATTGAGGGTTCGAGTCCCTTCGTGGTCGCCA
tRF-279	GAGAGGTCCCGGGTTCA	NAME=TRNAProCGG&LOCI=[chr6:27059521-27059592:strand=+]&SOURCE=UCSC&SOURCE-ACCESSION=chr6.tRNA30-ProCGG&GENOME=hg19_Fragment_4	NAME=TRNAProTGG&LOCI=[chr11:75946869-75946940:strand=-]&SOURCE=UCSC&SOURCE-ACCESSION=chr11.tRNA12-ProTGG&GENOME=hg19_Fragment_4											40..56	40..56											GGCTCGTTGGTCTAGGGGTATGATTCTCGCTTCGGGTGTGAGAGGTCCCGGGTTCAAATCCCGGACGAGCCCCCA	GGCTCGTTGGTCTAGGGGTATGATTCTCGGTTTGGGTCCGAGAGGTCCCGGGTTCAAATCCCGGACGAGCCCCCA
tRF-280	GAGAGGTCCCGGGTTCAAAT	NAME=TRNAProAGG&LOCI=[chr16:3241989-3242060:strand=+]&SOURCE=UCSC&SOURCE-ACCESSION=chr16.tRNA11-ProAGG&GENOME=hg19_Fragment_5												40..59												GGCTCGTTGGTCTAGGGGTATGATTCTCGCTTAGGATGCGAGAGGTCCCGGGTTCAAATCCCGGACGAGCCCCCA
tRF-281	GAGCATAGCTGCCTTCCA	NAME=TRNAGlyTCC&LOCI=[chr1:161432166-161432237:strand=-&chr1:161417375-161417446:strand=-&chr1:161424756-161424827:strand=-&chr1:145397864-145397935:strand=-&chr1:161500903-161500974:strand=+&chr1:161439547-161439618:strand=-]&SOURCE=UCSC&SOURCE-ACCESSION=chr1.tRNA45-GlyTCC&GENOME=hg19_Fragment_4	NAME=TRNAGlyTCC&LOCI=[chr18:55346177-55346248:strand=+]&SOURCE=UCSC&SOURCE-ACCESSION=chr18.tRNA3-GlyTCC&GENOME=hg19_Fragment_2	NAME=TRNAGlyTCC&LOCI=[chr18:55345854-55345925:strand=+]&SOURCE=UCSC&SOURCE-ACCESSION=chr18.tRNA2-GlyTCC&GENOME=hg19_Fragment_2										20..37	20..37	20..37										GCGTTGGTGGTATAGTGGTGAGCATAGCTGCCTTCCAAGCAGTTGACCCGGGTTCGATTCCCGGCCAACGCACCA	GTGTTGATGGTATAGTGGTGAGCATAGCTGCCTTCCAAGCAATTGACCCGACTTCAATTCCCAGCCAACGCACCA	GTGTTGATGGTATAGTGGTGAGCATAGCTGCCTTCCAAGCAATTGACCCGACTTCGATTCCCAGCCAATGCACCA
tRF-282	GAGCCCACCCAGGGA	NAME=TRNAAsnGTT&LOCI=[chr1:144481840-144481913:strand=+]&SOURCE=UCSC&SOURCE-ACCESSION=chr1.tRNA12-AsnGTT&GENOME=hg19_Fragment_3												58..72												GTCTCTGTGGTGCAATCGGTTAGCGCGTTCCGCTGTTAACCGAAAGCTTGGTGGTTTGAGCCCACCCAGGGATGCCA
tRF-283	GAGCCCTACGTTGGGC	NAME=TRNALysCTT&LOCI=[chr1:165566150-165566222:strand=+]&SOURCE=UCSC&SOURCE-ACCESSION=chr1.tRNA51-LysCTT&GENOME=hg19_Fragment_1												57..72												GTCTAGCTAGATCAGTTGGTAGAGCATAAGACTCTTAATCTCAGGGTCATGGGTTTGAGCCCTACGTTGGGCGCCA
tRF-284	GAGCCTGGTAATTGCAT	NAME=TRNALeuTAA&LOCI=[chr4:156384978-156385052:strand=-]&SOURCE=UCSC&SOURCE-ACCESSION=chr4.tRNA2-LeuTAA&GENOME=hg19_Fragment_3												13..29												GTTAAGATGGCAGAGCCTGGTAATTGCATAAAACTTAAAATTTTATAATCAGAGGTTCAACTCCTCTTCTTAACACCA
tRF-285	GAGTATCCCCGCCTGT	NAME=TRNAAspGTC&LOCI=[chr1:161410615-161410686:strand=-&chr6:27447453-27447524:strand=+&chr1:161432824-161432895:strand=-&chr1:161440205-161440276:strand=-&chr1:161418033-161418104:strand=-&chr1:161425414-161425485:strand=-&chr6:27471523-27471594:strand=+&chr12:125424193-125424264:strand=-&chr17:8125556-8125627:strand=-&chr12:125411891-125411962:strand=-&chr12:96429799-96429870:strand=+]&SOURCE=U…	NAME=TRNAAspGTC&LOCI=[chr5:141773988-141774059:strand=-]&SOURCE=UCSC&SOURCE-ACCESSION=chr5.tRNA22-AspGTC&GENOME=hg19_Fragment_1											20..35	20..35											TCCTCGTTAGTATAGTGGTGAGTATCCCCGCCTGTCACGCGGGAGACCGGGGTTCGATTCCCCGACGGGGAGCCA	TCCTCATCAGTATAGTGGTGAGTATCCCCGCCTGTCACGCGGGAGACTGGGGTTCGATTCCCTGAGGAGGAGCCA
tRF-286	GATCCCCGTACGGGCC	NAME=TRNASerACT&LOCI=[chr6:27261671-27261744:strand=+]&SOURCE=UCSC&SOURCE-ACCESSION=chr6.tRNA41-SerACT&GENOME=hg19_Fragment_3												58..73												GGCCGGTTAGCTCAGTTGGTTAGAGCGTGCTGCTACTAATGCCAGGGTCGAGGTTTCGATCCCCGTACGGGCCTCCA
tRF-287	GATGCGAGAGGTCCCGGGT	NAME=TRNAProAGG&LOCI=[chr16:3241989-3242060:strand=+]&SOURCE=UCSC&SOURCE-ACCESSION=chr16.tRNA11-ProAGG&GENOME=hg19_Fragment_4												35..53												GGCTCGTTGGTCTAGGGGTATGATTCTCGCTTAGGATGCGAGAGGTCCCGGGTTCAAATCCCGGACGAGCCCCCA
tRF-288	GATTCCAGCTTGAAGGAC	NAME=TRNATyrATA&LOCI=[chr2:219110549-219110641:strand=+]&SOURCE=UCSC&SOURCE-ACCESSION=chr2.tRNA14-TyrATA&GENOME=hg19_Fragment_2												57..74												CCTTCAATAGTTCAGCTGGTAGAGCAGAGGACTATAGGTCCTTAGGTTGCTGGTTCGATTCCAGCTTGAAGGACCA
tRF-289	GATTCCCGGTCAGGGA	NAME=TRNAGluCTC&LOCI=[chr18:43299751-43299822:strand=+]&SOURCE=UCSC&SOURCE-ACCESSION=chr18.tRNA1-GluCTC&GENOME=hg19_Fragment_1												56..71												CCCCGGGTGGTGTAGTGGATGGGATTTGGCGCTCTCACCACCATGGCCCGGATTTGATTCCCGGTCAGGGAACCA
tRF-290	GCAGCGATGGCCGAGTGGTTA	NAME=TRNASerTGA&LOCI=[chr10:69524261-69524342:strand=+]&SOURCE=UCSC&SOURCE-ACCESSION=chr10.tRNA2-SerTGA&GENOME=hg19_Fragment_1												1..21												GCAGCGATGGCCGAGTGGTTAAGGCGTTGGACTTGAAATCCAATGGGGTCTCCCCGCGCAGGTTCGAACCCTGCTCGCTGCGCCA
tRF-291	GCATAAAACTTAAAACTTTACA	NAME=TRNALeuTAA&LOCI=[chr1:238106956-238107030:strand=-]&SOURCE=UCSC&SOURCE-ACCESSION=chr1.tRNA60-LeuTAA&GENOME=hg19_Fragment_2												26..47												GTTAAGATGGCAGAGCCCAGCAATTGCATAAAACTTAAAACTTTACAATCAGAGGTTCAACTCCTCTTCTTAACACCA
tRF-292	GCATGAGGTCCCGGGTTC	NAME=TRNAAlaAGC&LOCI=[chr6:28626014-28626085:strand=-]&SOURCE=UCSC&SOURCE-ACCESSION=chr6.tRNA120-AlaAGC&GENOME=hg19_Fragment_3												38..55												GGGGATGTAGCTCAGTGGTAGAGCGCATGCTTAGCATGCATGAGGTCCCGGGTTCGATCCCCAGCATCTCCACCA
tRF-293	GCATGGGTGATTCAGTGGTAGAATTT	NAME=TRNAGlyGCC&LOCI=[chr6:142578776-142578846:strand=+]&SOURCE=UCSC&SOURCE-ACCESSION=chr6.tRNA82-GlyGCC&GENOME=hg19_Fragment_1												1..26												GCATGGGTGATTCAGTGGTAGAATTTTCACCTGCCATGCAGGAGGTCCAGGTTCATTTCCTGGCCTATGCACCA
tRF-294	GCATGGGTGGTTCAGTGGTAGAATTC	NAME=TRNAGlyGCC&LOCI=[chr21:18827107-18827177:strand=-&chr1:161420467-161420537:strand=+&chr1:161413094-161413164:strand=+&chr1:161427898-161427968:strand=+&chr1:161435258-161435328:strand=+]&SOURCE=UCSC&SOURCE-ACCESSION=chr21.tRNA2-GlyGCC&GENOME=hg19_Fragment_1												1..26												GCATGGGTGGTTCAGTGGTAGAATTCTCGCCTGCCACGCGGGAGGCCCGGGTTCGATTCCCGGCCCATGCACCA
tRF-295	GCATTGGTAGTTCAGCGG	NAME=TRNAArgCCT&LOCI=[chr1:145941579-145941649:strand=+&chr1:147483291-147483361:strand=+]&SOURCE=UCSC&SOURCE-ACCESSION=chr1.tRNA14-ArgCCT&GENOME=hg19_Fragment_1												1..18												GCATTGGTAGTTCAGCGGTGGCATTCTCCCCACCTACGCGGGAGACCTGGGTTCAACTCCCGGCCAAAGCACCA
tRF-296	GCATTGGTGGTTCAATGGTAGAATTC	NAME=TRNAGlyCCC&LOCI=[chr17:19764175-19764245:strand=+]&SOURCE=UCSC&SOURCE-ACCESSION=chr17.tRNA13-GlyCCC&GENOME=hg19_Fragment_1												1..26												GCATTGGTGGTTCAATGGTAGAATTCTCGCCTCCCACGCAGGAGACCCAGGTTCGATTCCTGGCCAATGCACCA
tRF-297	GCATTGGTGGTTCAGTGGTAGAATTC	NAME=TRNAGlyCCC&LOCI=[chr1:17188416-17188486:strand=+&chr1:16872434-16872504:strand=-]&SOURCE=UCSC&SOURCE-ACCESSION=chr1.tRNA4-GlyCCC&GENOME=hg19_Fragment_1	NAME=TRNAGlyGCC&LOCI=[chr16:70822597-70822667:strand=+]&SOURCE=UCSC&SOURCE-ACCESSION=chr16.tRNA18-GlyGCC&GENOME=hg19_Fragment_1	NAME=TRNAGlyGCC&LOCI=[chr16:70812114-70812184:strand=-]&SOURCE=UCSC&SOURCE-ACCESSION=chr16.tRNA25-GlyGCC&GENOME=hg19_Fragment_1	NAME=TRNAGlyGCC&LOCI=[chr1:161493637-161493707:strand=-&chr2:157257659-157257729:strand=-&chr16:70812942-70813012:strand=-&chr16:70823410-70823480:strand=+&chr6:27870686-27870756:strand=-&chr17:8029064-8029134:strand=+]&SOURCE=UCSC&SOURCE-ACCESSION=chr17.tRNA5-GlyGCC&GENOME=hg19_Fragment_1									1..26	1..26	1..26	1..26									GCATTGGTGGTTCAGTGGTAGAATTCTCGCCTCCCACGCGGGAGACCCGGGTTCAATTCCCGGCCAATGCACCA	GCATTGGTGGTTCAGTGGTAGAATTCTCGCCTGCCATGCGGGCGGCCGGGCTTCGATTCCTGGCCAATGCACCA	GCATTGGTGGTTCAGTGGTAGAATTCTCGCCTGCCACGCGGGAGGCCCGGGTTTGATTCCCGGCCAGTGCACCA	GCATTGGTGGTTCAGTGGTAGAATTCTCGCCTGCCACGCGGGAGGCCCGGGTTCGATTCCCGGCCAATGCACCA
tRF-298	GCATTTGACTGCA	NAME=TRNACysGCA&LOCI=[chr7:149388272-149388343:strand=-]&SOURCE=UCSC&SOURCE-ACCESSION=chr7.tRNA16-CysGCA&GENOME=hg19_Fragment_5												23..35												GGGGATATAGCTCAGGGGTAGAGCATTTGACTGCAGATCAAGAGGTCCCCGGTTCAAATCCGGGTGCCCCCCCCA
tRF-299	GCATTTGACTGCAAATCAAGA	NAME=TRNACysGCA&LOCI=[chr7:149310156-149310227:strand=-]&SOURCE=UCSC&SOURCE-ACCESSION=chr7.tRNA18-CysGCA&GENOME=hg19_Fragment_3												23..43												GGGGGTATAGCTCAGGGGTAGAGCATTTGACTGCAAATCAAGAGGTCCCTGATTCAAATCCAGGTGCCCCCTCCA
tRF-300	GCATTTGACTGCAGATCA	NAME=TRNACysGCA&LOCI=[chr7:149028220-149028291:strand=+&chr7:149404760-149404831:strand=+&chr7:149332778-149332849:strand=+&chr3:131950642-131950713:strand=-]&SOURCE=UCSC&SOURCE-ACCESSION=chr3.tRNA6-CysGCA&GENOME=hg19_Fragment_5	NAME=TRNACysGCA&LOCI=[chr7:149074601-149074672:strand=-]&SOURCE=UCSC&SOURCE-ACCESSION=chr7.tRNA22-CysGCA&GENOME=hg19_Fragment_4	NAME=TRNACysGCA&LOCI=[chr17:37017937-37018008:strand=-]&SOURCE=UCSC&SOURCE-ACCESSION=chr17.tRNA29-CysGCA&GENOME=hg19_Fragment_4	NAME=TRNACysGCA&LOCI=[chr7:149281816-149281887:strand=+]&SOURCE=UCSC&SOURCE-ACCESSION=chr7.tRNA10-CysGCA&GENOME=hg19_Fragment_4	NAME=TRNACysGCA&LOCI=[chr14:73429679-73429750:strand=+]&SOURCE=UCSC&SOURCE-ACCESSION=chr14.tRNA8-CysGCA&GENOME=hg19_Fragment_6								23..40	23..40	23..40	23..40	23..40								GGGGGTATAGCTCAGGGGTAGAGCATTTGACTGCAGATCAAGAGGTCCCTGGTTCAAATCCAGGTGCCCCCTCCA	GGGGGTATAGCTCAGGGGTAGAGCATTTGACTGCAGATCAAGAGGTCCCTGGTTCAAATCCAGGTGCCCCCCCCA	GGGGGTATAGCTCAGGGGTAGAGCATTTGACTGCAGATCAAGAAGTCCCCGGTTCAAATCCGGGTGCCCCCTCCA	GGGGGTATAGCTCAGGGGTAGAGCATTTGACTGCAGATCAAGAGGTCTCTGGTTCAAATCCAGGTGCCCCCTCCA	GGGGGTATAGCTCAGGGGTAGAGCATTTGACTGCAGATCAAGAGGTCCCCGGTTCAAATCCGGGTGCCCCCTCCA
tRF-301	GCATTTGACTGCAGATCAAGA	NAME=TRNACysGCA&LOCI=[chr7:149072850-149072921:strand=-]&SOURCE=UCSC&SOURCE-ACCESSION=chr7.tRNA23-CysGCA&GENOME=hg19_Fragment_5												23..43												GGGGGTATAGTTCAGGGGTAGAGCATTTGACTGCAGATCAAGAGGTCCCTGGTTCAAATCCAGGTGCCCCCTCCA
tRF-302	GCATTTGACTGCAGATCAAGAGGT	NAME=TRNACysGCA&LOCI=[chr7:149052766-149052837:strand=-]&SOURCE=UCSC&SOURCE-ACCESSION=chr7.tRNA25-CysGCA&GENOME=hg19_Fragment_7												23..46												GGGGGTATAGCTCAGGGGTAGAGCATTTGACTGCAGATCAAGAGGTCCCCAGTTCAAATCTGGGTGCCCCCTCCA
tRF-303	GCCCAGCTAGCTCAGCCGG	NAME=TRNALysCTT&LOCI=[chr16:3246153-3246225:strand=+]&SOURCE=UCSC&SOURCE-ACCESSION=chr16.tRNA13-LysCTT&GENOME=hg19_Fragment_2												1..19												GCCCAGCTAGCTCAGCCGGTAGAGCACAAGACTCTTAATCTCAGGGTCGTGGGTTTGAGCCCTGTGTTGAGCACCA
tRF-304	GCCCAGCTAGCTCAGTCGG	NAME=TRNALysCTT&LOCI=[chr19:36066750-36066822:strand=+]&SOURCE=UCSC&SOURCE-ACCESSION=chr19.tRNA5-LysCTT&GENOME=hg19_Fragment_1	NAME=TRNALysCTT&LOCI=[chr1:55423542-55423614:strand=-]&SOURCE=UCSC&SOURCE-ACCESSION=chr1.tRNA128-LysCTT&GENOME=hg19_Fragment_2											1..19	1..19											GCCCAGCTAGCTCAGTCGGTAGAGCATAAGACTCTTAATCTCAGGGTTGTGGATTCGTGCCCCATGCTGGGTGCCA	GCCCAGCTAGCTCAGTCGGTAGAGCATGAGACTCTTAATCTCAGGGTCATGGGTTTGAGCCCCACGTTTGGTGCCA
tRF-305	GCCCCAGTGGCCTAATGGA	NAME=TRNAArgCCT&LOCI=[chr17:73030526-73030598:strand=-]&SOURCE=UCSC&SOURCE-ACCESSION=chr17.tRNA21-ArgCCT&GENOME=hg19_Fragment_1	NAME=TRNAArgCCT&LOCI=[chr7:139025446-139025518:strand=+]&SOURCE=UCSC&SOURCE-ACCESSION=chr7.tRNA3-ArgCCT&GENOME=hg19_Fragment_2	NAME=TRNAArgCCT&LOCI=[chr17:73030001-73030073:strand=+]&SOURCE=UCSC&SOURCE-ACCESSION=chr17.tRNA18-ArgCCT&GENOME=hg19_Fragment_1										1..19	1..19	1..19										GCCCCAGTGGCCTAATGGATAAGGCACTGGCCTCCTAAGCCAGGGATTGTGGGTTCGAGTCCCACCTGGGGTGCCA	GCCCCAGTGGCCTAATGGATAAGGCATTGGCCTCCTAAGCCAGGGATTGTGGGTTCGAGTCCCATCTGGGGTGCCA	GCCCCAGTGGCCTAATGGATAAGGCACTGGCCTCCTAAGCCAGGGATTGTGGGTTCGAGTCCCACCTGGGGTACCA
tRF-306	GCCCCAGTGGCCTGATGGA	NAME=TRNAArgCCT&LOCI=[chr16:3243918-3243990:strand=+]&SOURCE=UCSC&SOURCE-ACCESSION=chr16.tRNA12-ArgCCT&GENOME=hg19_Fragment_2												1..19												GCCCCAGTGGCCTGATGGATAAGGTACTGGCCTCCTAAGCCAGGGATTGTGGGTTCGAGTTCCACCTGGGGTACCA
tRF-307	GCCCCGGTGGCCTAATGGA	NAME=TRNAArgCCT&LOCI=[chr16:3202901-3202973:strand=+]&SOURCE=UCSC&SOURCE-ACCESSION=chr16.tRNA2-ArgCCT&GENOME=hg19_Fragment_3												1..19												GCCCCGGTGGCCTAATGGATAAGGCATTGGCCTCCTAAGCCAGGGATTGTGGGTTCGAGTCCCACCCGGGGTACCA
tRF-308	GCCCGACTACCTCAGTCGG	NAME=TRNALysCTT&LOCI=[chr5:26198539-26198611:strand=-]&SOURCE=UCSC&SOURCE-ACCESSION=chr5.tRNA24-LysCTT&GENOME=hg19_Fragment_1												1..19												GCCCGACTACCTCAGTCGGTGGAGCATGGGACTCTTCATCCCAGGGTTGTGGGTTCGAGCCCCACATTGGGCACCA
tRF-309	GCCCGGAGAGCTCAGTGGG	NAME=TRNALysTTT&LOCI=[chr1:205443271-205443343:strand=+]&SOURCE=UCSC&SOURCE-ACCESSION=chr1.tRNA55-LysTTT&GENOME=hg19_Fragment_2												1..19												GCCCGGAGAGCTCAGTGGGTAGAGCATCAGACTTTTAATCTGAGGGTCCAGGGTTCAAGTCCTCGTTCGGGCACCA
tRF-310	GCCCGGATAGCTCAGTCGG	NAME=TRNALysTTT&LOCI=[chr11:59327808-59327880:strand=-&chr1:204475655-204475727:strand=+&chr17:8022473-8022545:strand=+&chr6:28918806-28918878:strand=+&chr1:204476158-204476230:strand=-]&SOURCE=UCSC&SOURCE-ACCESSION=chr17.tRNA2-LysTTT&GENOME=hg19_Fragment_1	NAME=TRNALysTTT&LOCI=[chr11:59323902-59323974:strand=+]&SOURCE=UCSC&SOURCE-ACCESSION=chr11.tRNA5-LysTTT&GENOME=hg19_Fragment_1											1..19	1..19											GCCCGGATAGCTCAGTCGGTAGAGCATCAGACTTTTAATCTGAGGGTCCAGGGTTCAAGTCCCTGTTCGGGCGCCA	GCCCGGATAGCTCAGTCGGTAGAGCATCAGACTTTTAATCTGAGGGTCCGGGGTTCAAGTCCCTGTTCGGGCGCCA
tRF-311	GCCCGGATAGTTCAGTTGG	NAME=TRNASupTTA&LOCI=[chr17:58863593-58863663:strand=+]&SOURCE=UCSC&SOURCE-ACCESSION=chr17.tRNA17-SupTTA&GENOME=hg19_Fragment_1												1..19												GCCCGGATAGTTCAGTTGGTAGAGCATCAGACTTAATCAGAGGGTCCAGGGTTCAAGTCCCTGTTTGGGTGCCA
tRF-312	GCCCGGATGATCCTCAGTGGT	NAME=TRNASeC(e)TCA&LOCI=[chr19:45981860-45981945:strand=-]&SOURCE=UCSC&SOURCE-ACCESSION=chr19.tRNA8-SeC(e)TCA&GENOME=hg19_Fragment_1												1..21												GCCCGGATGATCCTCAGTGGTCTGGGGTGCAGGCTTCAAACCTGTAGCTGTCTAGCGACAGAGTGGTTCAATTCCACCTTTCGGGCCCA
tRF-313	GCCCGGCTAGCTCAG	NAME=TRNALysCTT&LOCI=[chr16:3230555-3230627:strand=-]&SOURCE=UCSC&SOURCE-ACCESSION=chr16.tRNA30-LysCTT&GENOME=hg19_Fragment_1												1..15												GCCCGGCTAGCTCAGTCGATAGAGCATGAGACTCTTAATCTCAGGGTCGTGGGTTCGAGCCGCACGTTGGGCGCCA
tRF-314	GCCCGGCTAGCTCAGTCGGTAGAGCATG	NAME=TRNALysCTT&LOCI=[chr1:145395522-145395594:strand=-&chr6:26556774-26556846:strand=+&chr5:180648979-180649051:strand=-&chr5:180634755-180634827:strand=+&chr16:3225692-3225764:strand=+]&SOURCE=UCSC&SOURCE-ACCESSION=chr16.tRNA7-LysCTT&GENOME=hg19_Fragment_1	NAME=TRNALysCTT&LOCI=[chr16:3207406-3207478:strand=-]&SOURCE=UCSC&SOURCE-ACCESSION=chr16.tRNA32-LysCTT&GENOME=hg19_Fragment_1											1..28	1..28											GCCCGGCTAGCTCAGTCGGTAGAGCATGAGACTCTTAATCTCAGGGTCGTGGGTTCGAGCCCCACGTTGGGCGCCA	GCCCGGCTAGCTCAGTCGGTAGAGCATGAGACCCTTAATCTCAGGGTCGTGGGTTCGAGCCCCACGTTGGGCGCCA
tRF-315	GCCCGGCTAGCTCAGTCGGTAGAGCATGG	NAME=TRNALysCTT&LOCI=[chr15:79152904-79152976:strand=+&chr14:58706613-58706685:strand=-]&SOURCE=UCSC&SOURCE-ACCESSION=chr15.tRNA2-LysCTT&GENOME=hg19_Fragment_1	NAME=TRNALysCTT&LOCI=[chr16:3241501-3241573:strand=+]&SOURCE=UCSC&SOURCE-ACCESSION=chr16.tRNA10-LysCTT&GENOME=hg19_Fragment_1											1..29	1..29											GCCCGGCTAGCTCAGTCGGTAGAGCATGGGACTCTTAATCCCAGGGTCGTGGGTTCGAGCCCCACGTTGGGCGCCA	GCCCGGCTAGCTCAGTCGGTAGAGCATGGGACTCTTAATCTCAGGGTCGTGGGTTCGAGCCCCACGTTGGGCGCCA
tRF-316	GCCCTCTTAGCGCAGTGGG	NAME=TRNAMetCAT&LOCI=[chr16:71460396-71460468:strand=+]&SOURCE=UCSC&SOURCE-ACCESSION=chr16.tRNA20-MetCAT&GENOME=hg19_Fragment_3												1..19												GCCCTCTTAGCGCAGTGGGCAGCGCGTCAGTCTCATAATCTGAAGGTCCTGAGTTCGAGCCTCAGAGAGGGCACCA
tRF-317	GCCGAAATAGCTCAA	NAME=TRNAPheGAA&LOCI=[chr6:27632545-27632620:strand=+]&SOURCE=UCSC&SOURCE-ACCESSION=chr6.tRNA56-PheGAA&GENOME=hg19_Fragment_2												1..15												GCCGAAATAGCTCAATTGGGAGAGTGTTAGACTGAAGATCTTCTGCAGGTCTCTGGTTCAATTCCGGGTTTCGACACCA
tRF-318	GCCGAAATAGCTCAGTTGG	NAME=TRNAPheGAA&LOCI=[chr6:28791093-28791166:strand=-]&SOURCE=UCSC&SOURCE-ACCESSION=chr6.tRNA103-PheGAA&GENOME=hg19_Fragment_2	NAME=TRNAPheGAA&LOCI=[chr11:59324970-59325042:strand=-&chr13:95201904-95201976:strand=-&chr6:28949449-28949521:strand=-&chr19:1383361-1383433:strand=-&chr6:28758499-28758571:strand=-&chr12:125412389-125412461:strand=-]&SOURCE=UCSC&SOURCE-ACCESSION=chr13.tRNA1-PheGAA&GENOME=hg19_Fragment_3	NAME=TRNAPheGAA&LOCI=[chr11:59333853-59333925:strand=-]&SOURCE=UCSC&SOURCE-ACCESSION=chr11.tRNA13-PheGAA&GENOME=hg19_Fragment_3										1..19	1..19	1..19										GCCGAAATAGCTCAGTTGGGAGAGCGTTAGACCGAAGATCTTAAAGGTCCCTGGTTCAATCCCGGGTTTCGGCACCA	GCCGAAATAGCTCAGTTGGGAGAGCGTTAGACTGAAGATCTAAAGGTCCCTGGTTCGATCCCGGGTTTCGGCACCA	GCCGAAATAGCTCAGTTGGGAGAGCGTTAGACTGAAGATCTAAAGGTCCCTGGTTCAATCCCGGGTTTCGGCACCA
tRF-319	GCCGAGATAGCTCAGTTGGGAG	NAME=TRNAPheGAA&LOCI=[chr6:28775610-28775682:strand=-]&SOURCE=UCSC&SOURCE-ACCESSION=chr6.tRNA106-PheGAA&GENOME=hg19_Fragment_4												1..22												GCCGAGATAGCTCAGTTGGGAGAGCGTTAGACTGAAGATCTAAAGGTCCCTGGTTCAATCCCGGGTTTCGGCACCA
tRF-320	GCCGTGATCGTATAGTGGTTA	NAME=TRNAHisGTG&LOCI=[chr9:14433938-14434009:strand=-&chr1:145396881-145396952:strand=-&chr1:146544773-146544844:strand=+&chr15:45492611-45492682:strand=-&chr1:147774845-147774916:strand=-&chr15:45493349-45493420:strand=+&chr6:27125906-27125977:strand=+&chr15:45490804-45490875:strand=-&chr1:147753471-147753542:strand=+]&SOURCE=UCSC&SOURCE-ACCESSION=chr15.tRNA1-HisGTG&GENOME=hg19_Fragment_1												1..21												GCCGTGATCGTATAGTGGTTAGTACTCTGCGTTGTGGCCGCAGCAACCTCGGTTCGAATCCGAGTCACGGCACCA
tRF-321	GCCTCCTTAGCGCAG	NAME=TRNAMetCAT&LOCI=[chr6:28921042-28921114:strand=-&chr6:28912352-28912424:strand=+]&SOURCE=UCSC&SOURCE-ACCESSION=chr6.tRNA75-MetCAT&GENOME=hg19_Fragment_4												1..15												GCCTCCTTAGCGCAGTAGGCAGCGCGTCAGTCTCATAATCTGAAGGTCCTGAGTTCGAACCTCAGAGGGGGCACCA
tRF-322	GCCTCGTTAGCGCAGTAGG	NAME=TRNAMetCAT&LOCI=[chr8:124169470-124169542:strand=-]&SOURCE=UCSC&SOURCE-ACCESSION=chr8.tRNA10-MetCAT&GENOME=hg19_Fragment_1	NAME=TRNAMetCAT&LOCI=[chr16:87417628-87417700:strand=-]&SOURCE=UCSC&SOURCE-ACCESSION=chr16.tRNA22-MetCAT&GENOME=hg19_Fragment_1											1..19	1..19											GCCTCGTTAGCGCAGTAGGTAGCGCGTCAGTCTCATAATCTGAAGGTCGTGAGTTCGATCCTCACACGGGGCACCA	GCCTCGTTAGCGCAGTAGGCAGCGCGTCAGTCTCATAATCTGAAGGTCGTGAGTTCGAGCCTCACACGGGGCACCA
tRF-323	GCCTGGATAGCTCAGTCGG	NAME=TRNALysTTT&LOCI=[chr6:27559593-27559665:strand=-]&SOURCE=UCSC&SOURCE-ACCESSION=chr6.tRNA143-LysTTT&GENOME=hg19_Fragment_3												1..19												GCCTGGATAGCTCAGTCGGTAGAGCATCAGACTTTTAATCTGAGGGTCCAGGGTTCAAGTCCCTGTTCAGGCGCCA
tRF-324	GCCTGGATAGCTCAGTTGG	NAME=TRNALysTTT&LOCI=[chr16:73512216-73512288:strand=-]&SOURCE=UCSC&SOURCE-ACCESSION=chr16.tRNA23-LysTTT&GENOME=hg19_Fragment_2	NAME=TRNALysTTT&LOCI=[chr11:122430655-122430727:strand=+]&SOURCE=UCSC&SOURCE-ACCESSION=chr11.tRNA11-LysTTT&GENOME=hg19_Fragment_2	NAME=TRNALysTTT&LOCI=[chr6:28715521-28715593:strand=+]&SOURCE=UCSC&SOURCE-ACCESSION=chr6.tRNA71-LysTTT&GENOME=hg19_Fragment_1										1..19	1..19	1..19										GCCTGGATAGCTCAGTTGGTAGAGCATCAGACTTTTAATCTGAGGGTCCAGGGTTCAAGTCCCTGTTCAGGCACCA	GCCTGGATAGCTCAGTTGGTAGAGCATCAGACTTTTAATCTGAGGGTCCAGGGTTCAAGTCCCTGTTCAGGCGCCA	GCCTGGATAGCTCAGTTGGTAGAACATCAGACTTTTAATCTGACGGTGCAGGGTTCAAGTCCCTGTTCAGGCGCCA
tRF-325	GCCTGGCTAGCTCAGTCGGCAA	NAME=TRNALysCTT&LOCI=[chr16:3214939-3215011:strand=+]&SOURCE=UCSC&SOURCE-ACCESSION=chr16.tRNA5-LysCTT&GENOME=hg19_Fragment_1												1..22												GCCTGGCTAGCTCAGTCGGCAAAGCATGAGACTCTTAATCTCAGGGTCGTGGGCTCGAGCTCCATGTTGGGCGCCA
tRF-326	GCCTGGGTAGCTCAGTCGG	NAME=TRNALysTTT&LOCI=[chr6:27302769-27302841:strand=-]&SOURCE=UCSC&SOURCE-ACCESSION=chr6.tRNA149-LysTTT&GENOME=hg19_Fragment_2	NAME=TRNALysTTT&LOCI=[chr6:28660987-28661060:strand=-]&SOURCE=UCSC&SOURCE-ACCESSION=chr6.tRNA118-LysTTT&GENOME=hg19_Fragment_1											1..19	1..19											GCCTGGGTAGCTCAGTCGGTAGAGCATCAGACTTTTAATCTGAGGGTCCAGGGTTCAAGTCCCTGTCCAGGCGCCA	GCCTGGGTAGCTCAGTCGGTAGAGCTATCAGACTTTTAGCCTGAGGATTCAGGGTTCAATCCCTTGCTGGGGCGCCA
tRF-327	GCCTTGGTGGTGCAGTGGTAGAATTCTCGCCT	NAME=TRNAGlyCCC&LOCI=[chr1:17053780-17053850:strand=+]&SOURCE=UCSC&SOURCE-ACCESSION=chr1.tRNA2-GlyCCC&GENOME=hg19_Fragment_1												1..32												GCCTTGGTGGTGCAGTGGTAGAATTCTCGCCTCCCACGTGGGAGACCCGGGTTCAATTCCCGGCCAATGCACCA
tRF-328	GCGAGAGGTAGCGGGAT	NAME=TRNAAlaAGC&LOCI=[chr8:67026424-67026496:strand=+&chr2:27274082-27274154:strand=+]&SOURCE=UCSC&SOURCE-ACCESSION=chr2.tRNA3-AlaAGC&GENOME=hg19_Fragment_3	NAME=TRNAAlaAGC&LOCI=[chr6:26572092-26572164:strand=-]&SOURCE=UCSC&SOURCE-ACCESSION=chr6.tRNA166-AlaAGC&GENOME=hg19_Fragment_3	NAME=TRNAAlaAGC&LOCI=[chr6:58141877-58141949:strand=-]&SOURCE=UCSC&SOURCE-ACCESSION=chr6.tRNA95-AlaAGC&GENOME=hg19_Fragment_2	NAME=TRNAAlaAGC&LOCI=[chr6:26730737-26730809:strand=+&chr6:26771290-26771362:strand=-]&SOURCE=UCSC&SOURCE-ACCESSION=chr6.tRNA24-AlaAGC&GENOME=hg19_Fragment_1									39..55	39..55	39..55	39..55									GGGGGATTAGCTCAAATGGTAGAGCGCTCGCTTAGCATGCGAGAGGTAGCGGGATCGATGCCCGCATCCTCCACCA	GGGGAATTAGCTCAAATGGTAGAGCGCTCGCTTAGCATGCGAGAGGTAGCGGGATCGATGCCCGCATTCTCCACCA	GGGGAATTAGCTCAAGCGGTAGAGCGCTCCCTTAGCATGCGAGAGGTAGCGGGATCGACGCCCCCATTCTCTACCA	GGGGAATTAGCTCAGGCGGTAGAGCGCTCGCTTAGCATGCGAGAGGTAGCGGGATCGACGCCCGCATTCTCCACCA
tRF-329	GCGCATTCGGCTGTTAA	NAME=TRNAAsnGTT&LOCI=[chr1:148760356-148760429:strand=-&chr1:148598314-148598387:strand=-]&SOURCE=UCSC&SOURCE-ACCESSION=chr1.tRNA107-AsnGTT&GENOME=hg19_Fragment_5												23..39												GTCTCTGTGGCGCAATCGGTTAGCGCATTCGGCTGTTAACCGAAAGGTTGGTGGTTCGAGCCCACCCAGGGACGCCA
tRF-330	GCGCCGCTGGTGTAGTGGTAT	NAME=TRNAGlyCCC&LOCI=[chr2:70476123-70476193:strand=-&chr16:686736-686806:strand=-]&SOURCE=UCSC&SOURCE-ACCESSION=chr2.tRNA27-GlyCCC&GENOME=hg19_Fragment_2												1..21												GCGCCGCTGGTGTAGTGGTATCATGCAAGATTCCCATTCTTGCGACCCGGGTTCGATTCCCGGGCGGCGCACCA
tRF-331	GCGCCTTCGGCTGTTAA	NAME=TRNAAsnGTT&LOCI=[chr1:161591465-161591538:strand=+]&SOURCE=UCSC&SOURCE-ACCESSION=chr1.tRNA50-AsnGTT&GENOME=hg19_Fragment_2												23..39												GTTTCTGTAGCGCGATCGGTTAGCGCCTTCGGCTGTTAAACGAAAGGTTGGTGGTTCGTTCCCACCCCGGGACACCA
tRF-332	GCGCGTTCGGCTGTTAA	NAME=TRNAAsnGTT&LOCI=[chr1:149284503-149284576:strand=-]&SOURCE=UCSC&SOURCE-ACCESSION=chr1.tRNA101-AsnGTT&GENOME=hg19_Fragment_1	NAME=TRNAAsnGTT&LOCI=[chr1:149230570-149230643:strand=-]&SOURCE=UCSC&SOURCE-ACCESSION=chr1.tRNA103-AsnGTT&GENOME=hg19_Fragment_4	NAME=TRNAAsnGTT&LOCI=[chr1:16858893-16858966:strand=-]&SOURCE=UCSC&SOURCE-ACCESSION=chr1.tRNA135-AsnGTT&GENOME=hg19_Fragment_1	NAME=TRNAAsnGTT&LOCI=[chr1:16847080-16847153:strand=-]&SOURCE=UCSC&SOURCE-ACCESSION=chr1.tRNA136-AsnGTT&GENOME=hg19_Fragment_4	NAME=TRNAAsnGTT&LOCI=[chr1:161510031-161510104:strand=+]&SOURCE=UCSC&SOURCE-ACCESSION=chr1.tRNA47-AsnGTT&GENOME=hg19_Fragment_3	NAME=TRNAAsnGTT&LOCI=[chr1:17201958-17202031:strand=+]&SOURCE=UCSC&SOURCE-ACCESSION=chr1.tRNA6-AsnGTT&GENOME=hg19_Fragment_1	NAME=TRNAAsnGTT&LOCI=[chr17:36908034-36908107:strand=-&chr10:22518438-22518511:strand=-&chr13:31248101-31248174:strand=-&chr1:161397867-161397940:strand=-&chr1:148248115-148248188:strand=+&chr19:1383562-1383635:strand=+]&SOURCE=UCSC&SOURCE-ACCESSION=chr19.tRNA1-AsnGTT&GENOME=hg19_Fragment_5	NAME=TRNAAsnGTT&LOCI=[chr1:145979034-145979107:strand=-&chr1:147520767-147520840:strand=-]&SOURCE=UCSC&SOURCE-ACCESSION=chr1.tRNA113-AsnGTT&GENOME=hg19_Fragment_2	NAME=TRNAAsnGTT&LOCI=[chr1:143663558-143663631:strand=-]&SOURCE=UCSC&SOURCE-ACCESSION=chr1.tRNA125-AsnGTT&GENOME=hg19_Fragment_1	NAME=TRNAAsnGTT&LOCI=[chr1:148000805-148000878:strand=+]&SOURCE=UCSC&SOURCE-ACCESSION=chr1.tRNA25-AsnGTT&GENOME=hg19_Fragment_1	NAME=TRNAAsnGTT&LOCI=[chr1:17216172-17216245:strand=+]&SOURCE=UCSC&SOURCE-ACCESSION=chr1.tRNA7-AsnGTT&GENOME=hg19_Fragment_3		23..39	23..39	23..39	23..39	23..39	23..39	23..39	23..39	23..39	23..39	23..39		ATCTCCGTGGAGCAATTGGTTAGCGCGTTCGGCTGTTAACCGGAAAGTTGGTGGTTCGAGCCTACCCAGGGACGCCA	GTCTCTGTGGCGCAATGGGTTAGCGCGTTCGGCTGTTAACCGAAAGGTTGGTGGTTCGAGCCCATCCAGGGACGCCA	GTCTCTGTGGTGCAATCGGTTAGCGCGTTCGGCTGTTAACCATAAGGTTGGTGGTTACAGACCACCCAGGGACGCCA	GTCTCTGTGGCGCAATCGGTTAGCGCGTTCGGCTGTTAACTGAAAGGTTGGTGGTTCGAGCCCACCCAGGGACGCCA	GTCTCTGTGGCGCAATCGGTTAGCGCGTTCGGCTGTTAACCGAAAGGTTGGTGGTTCGATCCCACCCAGGGACGCCA	GTCTCTGTGGTGCAATCGGTTAGCGCGTTCGGCTGTTAACCATAAGGTTGGTGGTTAGAGACCACCCAGGGACGCCA	GTCTCTGTGGCGCAATCGGTTAGCGCGTTCGGCTGTTAACCGAAAGGTTGGTGGTTCGAGCCCACCCAGGGACGCCA	GTCTCTGTGGCGCAATCGGTTAGCGCGTTCGGCTGTTAACTGAAAGGTTAGTGGTTCGAGCCCACCCGGGGACGCCA	GTCTCTGTGGCACAATCGGTTAGCGCGTTCGGCTGTTAATCTAGAGGTTGGTGGTTAGAGCCCACTGAGGGATGCCA	GTCTCTGTGGCGTAGTCGGTTAGCGCGTTCGGCTGTTAACCGAAAAGTTGGTGGTTCGAGCCCACCCAGGAACGCCA	GTCTCTGTGGCGCAATCGGTTAGCGCGTTCGGCTGTTAACCGAAAGATTGGTGGTTCGAGCCCACCCAGGGACGCCA
tRF-333	GCGGCCCGGGTTCGATTCC	NAME=TRNAGluTTC&LOCI=[chr1:17199078-17199149:strand=+]&SOURCE=UCSC&SOURCE-ACCESSION=chr1.tRNA5-GluTTC&GENOME=hg19_Fragment_4	NAME=TRNAGluCTC&LOCI=[chr2:96217194-96217265:strand=-]&SOURCE=UCSC&SOURCE-ACCESSION=chr2.tRNA24-GluCTC&GENOME=hg19_Fragment_1											43..61	43..61											TCCCTGGTGGTCTAGTGGCTAGGATTCGGCGCTTTCACCGCCGCGGCCCGGGTTCGATTCCCGGCCAGGGAACCA	CCCCTTGTAGTCTAGTGGTTAGAATTCTGCGGTCTCACAGCCGCGGCCCGGGTTCGATTCCCATTCCGGGAACCA
tRF-334	GCGGCCCGGGTTCGATTCCCGGTCA	NAME=TRNAGluTTC&LOCI=[chr1:16861774-16861845:strand=-&chr1:161391883-161391954:strand=-]&SOURCE=UCSC&SOURCE-ACCESSION=chr1.tRNA84-GluTTC&GENOME=hg19_Fragment_3	NAME=TRNAGluCTC&LOCI=[chr6:28949976-28950047:strand=+&chr1:161417018-161417089:strand=-&chr1:161439189-161439260:strand=-&chr1:145399233-145399304:strand=-&chr1:161424398-161424469:strand=-&chr6:126101393-126101464:strand=-&chr1:161431809-161431880:strand=-]&SOURCE=UCSC&SOURCE-ACCESSION=chr1.tRNA71-GluCTC&GENOME=hg19_Fragment_4	NAME=TRNAGluCTC&LOCI=[chr1:249168447-249168518:strand=+]&SOURCE=UCSC&SOURCE-ACCESSION=chr1.tRNA59-GluCTC&GENOME=hg19_Fragment_4										43..67	43..67	43..67										TCCCTGGTGGTCTAGTGGCTAGGATTCGGCGCTTTCACCGCCGCGGCCCGGGTTCGATTCCCGGTCAGGGAACCA	TCCCTGGTGGTCTAGTGGTTAGGATTCGGCGCTCTCACCGCCGCGGCCCGGGTTCGATTCCCGGTCAGGGAACCA	TCCCTGGTGGTCTAGTGGTTAGGATTCGGCGCTCTCACCGCCGCGGCCCGGGTTCGATTCCCGGTCAGGAAACCA
tRF-335	GCGGGAGACCCGGGTTCAATTCC	NAME=TRNAGlyCCC&LOCI=[chr1:17004766-17004836:strand=-]&SOURCE=UCSC&SOURCE-ACCESSION=chr1.tRNA131-GlyCCC&GENOME=hg19_Fragment_3												38..60												GCGTTGGTGGTTTAGTGGTAGAATTCTCGCCTCCCATGCGGGAGACCCGGGTTCAATTCCCGGCCACTGCACCA
tRF-336	GCGGGAGGCCCGGGT	NAME=TRNAGlyGCC&LOCI=[chr21:18827107-18827177:strand=-&chr1:161420467-161420537:strand=+&chr1:161413094-161413164:strand=+&chr1:161427898-161427968:strand=+&chr1:161435258-161435328:strand=+]&SOURCE=UCSC&SOURCE-ACCESSION=chr21.tRNA2-GlyGCC&GENOME=hg19_Fragment_4	NAME=TRNAGlyGCC&LOCI=[chr1:161493637-161493707:strand=-&chr2:157257659-157257729:strand=-&chr16:70812942-70813012:strand=-&chr16:70823410-70823480:strand=+&chr6:27870686-27870756:strand=-&chr17:8029064-8029134:strand=+]&SOURCE=UCSC&SOURCE-ACCESSION=chr17.tRNA5-GlyGCC&GENOME=hg19_Fragment_4	NAME=TRNAGlyGCC&LOCI=[chr16:70812114-70812184:strand=-]&SOURCE=UCSC&SOURCE-ACCESSION=chr16.tRNA25-GlyGCC&GENOME=hg19_Fragment_3										38..52	38..52	38..52										GCATGGGTGGTTCAGTGGTAGAATTCTCGCCTGCCACGCGGGAGGCCCGGGTTCGATTCCCGGCCCATGCACCA	GCATTGGTGGTTCAGTGGTAGAATTCTCGCCTGCCACGCGGGAGGCCCGGGTTCGATTCCCGGCCAATGCACCA	GCATTGGTGGTTCAGTGGTAGAATTCTCGCCTGCCACGCGGGAGGCCCGGGTTTGATTCCCGGCCAGTGCACCA
tRF-337	GCGTTGGTGGTATAGTGGT	NAME=TRNAGlyTCC&LOCI=[chr17:8124866-8124937:strand=+]&SOURCE=UCSC&SOURCE-ACCESSION=chr17.tRNA10-GlyTCC&GENOME=hg19_Fragment_1	NAME=TRNAGlyTCC&LOCI=[chr19:4724082-4724153:strand=+]&SOURCE=UCSC&SOURCE-ACCESSION=chr19.tRNA2-GlyTCC&GENOME=hg19_Fragment_1	NAME=TRNAGlyTCC&LOCI=[chr1:161432166-161432237:strand=-&chr1:161417375-161417446:strand=-&chr1:161424756-161424827:strand=-&chr1:145397864-145397935:strand=-&chr1:161500903-161500974:strand=+&chr1:161439547-161439618:strand=-]&SOURCE=UCSC&SOURCE-ACCESSION=chr1.tRNA45-GlyTCC&GENOME=hg19_Fragment_1	NAME=TRNAGlyTCC&LOCI=[chr1:161409961-161410032:strand=-]&SOURCE=UCSC&SOURCE-ACCESSION=chr1.tRNA82-GlyTCC&GENOME=hg19_Fragment_1									1..19	1..19	1..19	1..19									GCGTTGGTGGTATAGTGGTAAGCATAGCTGCCTTCCAAGCAGTTGACCCGGGTTCGATTCCCGGCCAACGCACCA	GCGTTGGTGGTATAGTGGTTAGCATAGCTGCCTTCCAAGCAGTTGACCCGGGTTCGATTCCCGGCCAACGCACCA	GCGTTGGTGGTATAGTGGTGAGCATAGCTGCCTTCCAAGCAGTTGACCCGGGTTCGATTCCCGGCCAACGCACCA	GCGTTGGTGGTATAGTGGTGAGCATAGTTGCCTTCCAAGCAGTTGACCCGGGCTCGATTCCCGCCCAACGCACCA
tRF-338	GCGTTGGTGGTGTAGTGG	NAME=TRNAGluTTC&LOCI=[chr1:161582508-161582579:strand=+]&SOURCE=UCSC&SOURCE-ACCESSION=chr1.tRNA49-GluTTC&GENOME=hg19_Fragment_1												1..18												GCGTTGGTGGTGTAGTGGTGAGCACAGCTGCCTTTCAAGCAGTTAACGCGGGTTCGATTCCCGGGTAACGAACCA
tRF-339	GCGTTGGTGGTTTAGTGGT	NAME=TRNAGlyCCC&LOCI=[chr1:17004766-17004836:strand=-]&SOURCE=UCSC&SOURCE-ACCESSION=chr1.tRNA131-GlyCCC&GENOME=hg19_Fragment_1												1..19												GCGTTGGTGGTTTAGTGGTAGAATTCTCGCCTCCCATGCGGGAGACCCGGGTTCAATTCCCGGCCACTGCACCA
tRF-340	GCGTTGTGGCCGCAGC	NAME=TRNAHisGTG&LOCI=[chr9:14433938-14434009:strand=-&chr1:145396881-145396952:strand=-&chr1:146544773-146544844:strand=+&chr15:45492611-45492682:strand=-&chr1:147774845-147774916:strand=-&chr15:45493349-45493420:strand=+&chr6:27125906-27125977:strand=+&chr15:45490804-45490875:strand=-&chr1:147753471-147753542:strand=+]&SOURCE=UCSC&SOURCE-ACCESSION=chr15.tRNA1-HisGTG&GENOME=hg19_Fragment_6												29..44												GCCGTGATCGTATAGTGGTTAGTACTCTGCGTTGTGGCCGCAGCAACCTCGGTTCGAATCCGAGTCACGGCACCA
tRF-341	GCTAGCTCAGTCGGTAG	NAME=TRNALysCTT&LOCI=[chr18:43669271-43669343:strand=-]&SOURCE=UCSC&SOURCE-ACCESSION=chr18.tRNA4-LysCTT&GENOME=hg19_Fragment_3	NAME=TRNALysCTT&LOCI=[chr19:52425396-52425468:strand=-]&SOURCE=UCSC&SOURCE-ACCESSION=chr19.tRNA6-LysCTT&GENOME=hg19_Fragment_3											6..22	6..22											GACGAGCTAGCTCAGTCGGTAGAGCATGGGACTCTTAATCCCAGGGTCGTGGGTTTGAGCCCCATGTTGGGCACCA	CTGCAGCTAGCTCAGTCGGTAGAGCATGAGACTCTTAATCTCAGGGTCATGGGTTCGTGCCCCATGTTGGGTGCCA
tRF-342	GCTCCAGTCTCTTCGGAGGCGTGGGT	NAME=TRNALeuAAG&LOCI=[chr5:180524474-180524555:strand=-&chr5:180528840-180528921:strand=+&chr5:180601044-180601125:strand=-]&SOURCE=UCSC&SOURCE-ACCESSION=chr5.tRNA3-LeuAAG&GENOME=hg19_Fragment_5	NAME=TRNALeuTAG&LOCI=[chr17:8023632-8023713:strand=-]&SOURCE=UCSC&SOURCE-ACCESSION=chr17.tRNA42-LeuTAG&GENOME=hg19_Fragment_5											38..63	38..63											GGTAGCGTGGCCGAGCGGTCTAAGGCGCTGGATTAAGGCTCCAGTCTCTTCGGAGGCGTGGGTTCGAATCCCACCGCTGCCACCA	GGTAGCGTGGCCGAGCGGTCTAAGGCGCTGGATTTAGGCTCCAGTCTCTTCGGAGGCGTGGGTTCGAATCCCACCGCTGCCACCA
tRF-343	GCTCCAGTGGCGCAATCGGT	NAME=TRNAIleTAT&LOCI=[chr6:28505367-28505460:strand=+]&SOURCE=UCSC&SOURCE-ACCESSION=chr6.tRNA63-IleTAT&GENOME=hg19_Fragment_1	NAME=TRNAIleTAT&LOCI=[chr6:26988125-26988218:strand=+&chr2:43037676-43037768:strand=+&chr6:27599200-27599293:strand=+]&SOURCE=UCSC&SOURCE-ACCESSION=chr2.tRNA5-IleTAT&GENOME=hg19_Fragment_1	NAME=TRNAIleTAT&LOCI=[chr19:39902808-39902900:strand=-]&SOURCE=UCSC&SOURCE-ACCESSION=chr19.tRNA10-IleTAT&GENOME=hg19_Fragment_1										1..20	1..20	1..20										GCTCCAGTGGCGCAATCGGTTAGCGCGCGGTACTTATAATGCCGAGGTTGTGAGTTCAAGCCTCACCTGGAGCACCA	GCTCCAGTGGCGCAATCGGTTAGCGCGCGGTACTTATAATGCCGAGGTTGTGAGTTCGAGCCTCACCTGGAGCACCA	GCTCCAGTGGCGCAATCGGTTAGCGCGCGGTACTTATAATGCCGAGGTTGTGAGTTCGATCCTCACCTGGAGCACCA
tRF-344	GCTCGGATGATCCTCAGT	NAME=TRNASeC(e)TCA&LOCI=[chr22:44546537-44546622:strand=+]&SOURCE=UCSC&SOURCE-ACCESSION=chr22.tRNA1-SeC(e)TCA&GENOME=hg19_Fragment_6												1..18												GCTCGGATGATCCTCAGTGGTCTGGGGTGCAGGCTTCAAACCTGTAGCTGTCTAGTGACAGAGTGGTTCAATTCCACCTTTGTAGGCCA
tRF-345	GCTGTGATGGCCGAGTGGTTA	NAME=TRNASerCGA&LOCI=[chr6:27177628-27177709:strand=+]&SOURCE=UCSC&SOURCE-ACCESSION=chr6.tRNA35-SerCGA&GENOME=hg19_Fragment_1	NAME=TRNASerCGA&LOCI=[chr6:27640229-27640310:strand=-]&SOURCE=UCSC&SOURCE-ACCESSION=chr6.tRNA137-SerCGA&GENOME=hg19_Fragment_1	NAME=TRNASerCGA&LOCI=[chr17:8042199-8042280:strand=-]&SOURCE=UCSC&SOURCE-ACCESSION=chr17.tRNA41-SerCGA&GENOME=hg19_Fragment_1										1..21	1..21	1..21										GCTGTGATGGCCGAGTGGTTAAGGCGTTGGACTCGAAATCCAATGGGGTCTCCCCGCGCAGGTTCAAATCCTGCTCACAGCGCCA	GCTGTGATGGCCGAGTGGTTAAGGTGTTGGACTCGAAATCCAATGGGGGTTCCCCGCGCAGGTTCAAATCCTGCTCACAGCGCCA	GCTGTGATGGCCGAGTGGTTAAGGCGTTGGACTCGAAATCCAATGGGGTCTCCCCGCGCAGGTTCGAATCCTGCTCACAGCGCCA
tRF-346	GCTTCTGTAATGTAGTGGTTATCACA	NAME=TRNAValCAC&LOCI=[chr20:43951001-43951073:strand=+]&SOURCE=UCSC&SOURCE-ACCESSION=chr20.tRNA3-ValCAC&GENOME=hg19_Fragment_2												1..26												GCTTCTGTAATGTAGTGGTTATCACATTCGCCTCACACATGAAAGGTCACCAGTTTGAGACCGGGCCAAAACACCA
tRF-347	GCTTCTGTAGTGTAGTGG	NAME=TRNAValCAC&LOCI=[chr6:27248049-27248121:strand=-]&SOURCE=UCSC&SOURCE-ACCESSION=chr6.tRNA152-ValCAC&GENOME=hg19_Fragment_1												1..18												GCTTCTGTAGTGTAGTGGTTATCACGTTCGCCTCACACGCGAAAGGTCCCCGGTTCGAAACCGGGCAGAAGCACCA
tRF-348	GCTTTGCACGTATGAGGCCCCGGGT	NAME=TRNAAlaTGC&LOCI=[chr12:125424512-125424583:strand=+]&SOURCE=UCSC&SOURCE-ACCESSION=chr12.tRNA8-AlaTGC&GENOME=hg19_Fragment_2												29..53												GGGGATGTAGCTCAGTGGTAGAGCGCATGCTTTGCACGTATGAGGCCCCGGGTTCAATCCCCGGCATCTCCACCA
tRF-349	GGAGGCGTGGGTTCGAAT	NAME=TRNALeuTAG&LOCI=[chr17:8023632-8023713:strand=-]&SOURCE=UCSC&SOURCE-ACCESSION=chr17.tRNA42-LeuTAG&GENOME=hg19_Fragment_4	NAME=TRNALeuAAG&LOCI=[chr5:180524474-180524555:strand=-&chr5:180528840-180528921:strand=+&chr5:180601044-180601125:strand=-]&SOURCE=UCSC&SOURCE-ACCESSION=chr5.tRNA3-LeuAAG&GENOME=hg19_Fragment_4											52..69	52..69											GGTAGCGTGGCCGAGCGGTCTAAGGCGCTGGATTTAGGCTCCAGTCTCTTCGGAGGCGTGGGTTCGAATCCCACCGCTGCCACCA	GGTAGCGTGGCCGAGCGGTCTAAGGCGCTGGATTAAGGCTCCAGTCTCTTCGGAGGCGTGGGTTCGAATCCCACCGCTGCCACCA
tRF-350	GGATAACGCGTCTGACTA	NAME=TRNAArgACG&LOCI=[chr14:23398910-23398982:strand=+&chr6:26328368-26328440:strand=+&chr6:26537726-26537798:strand=+]&SOURCE=UCSC&SOURCE-ACCESSION=chr6.tRNA6-ArgACG&GENOME=hg19_Fragment_4	NAME=TRNAArgACG&LOCI=[chr6:27182952-27183024:strand=+&chr6:27181623-27181695:strand=-&chr6:27638344-27638416:strand=-&chr3:45730491-45730563:strand=-]&SOURCE=UCSC&SOURCE-ACCESSION=chr3.tRNA11-ArgACG&GENOME=hg19_Fragment_4											17..34	17..34											GGGCCAGTGGCGCAATGGATAACGCGTCTGACTACGGATCAGAAGATTCCAGGTTCGACTCCTGGCTGGCTCGCCA	GGGCCAGTGGCGCAATGGATAACGCGTCTGACTACGGATCAGAAGATTCTAGGTTCGACTCCTGGCTGGCTCGCCA
tRF-351	GGATTGGTGGTCCAGTGGTAGAATTC	NAME=TRNAArgCCT&LOCI=[chr1:149343081-149343151:strand=-]&SOURCE=UCSC&SOURCE-ACCESSION=chr1.tRNA96-ArgCCT&GENOME=hg19_Fragment_1												1..26												GGATTGGTGGTCCAGTGGTAGAATTCTCACCGCCTGCATAGGAGACCCTGGTTTAATTCCTGGCCAATGCACCA
tRF-352	GGCCCCATGGTGTAATGGT	NAME=TRNAGlnCTG&LOCI=[chr6:27759135-27759206:strand=-]&SOURCE=UCSC&SOURCE-ACCESSION=chr6.tRNA131-GlnCTG&GENOME=hg19_Fragment_5												1..19												GGCCCCATGGTGTAATGGTCAGCACTCTGGACTCTGAATCCAGCGATCCGAGTTCAAATCTCGGTGGGACCCCCA
tRF-353	GGCCCCATGGTGTAATGGTTAGCACTCTGGA	NAME=TRNAGlnTTG&LOCI=[chr6:27763640-27763711:strand=-&chr6:26311424-26311495:strand=-&chr6:26311975-26312046:strand=-]&SOURCE=UCSC&SOURCE-ACCESSION=chr6.tRNA130-GlnTTG&GENOME=hg19_Fragment_1												1..31												GGCCCCATGGTGTAATGGTTAGCACTCTGGACTTTGAATCCAGCGATCCGAGTTCAAATCTCGGTGGGACCTCCA
tRF-354	GGCCCTATAGCTCAGGGG	NAME=TRNAThrTGT&LOCI=[chr14:21149849-21149921:strand=+]&SOURCE=UCSC&SOURCE-ACCESSION=chr14.tRNA4-ThrTGT&GENOME=hg19_Fragment_5												1..18												GGCCCTATAGCTCAGGGGTTAGAGCACTGGTCTTGTAAACCAGGGGTCGCGAGTTCAAATCTCGCTGGGGCCTCCA
tRF-355	GGCCCTGTAGCTCAGCGGTT	NAME=TRNAThrCGT&LOCI=[chr6:27586135-27586208:strand=+]&SOURCE=UCSC&SOURCE-ACCESSION=chr6.tRNA54-ThrCGT&GENOME=hg19_Fragment_2												1..20												GGCCCTGTAGCTCAGCGGTTGGAGCGCTGGTCTCGTAAACCTAGGGGTCGTGAGTTCAAATCTCACCAGGGCCTCCA
tRF-356	GGCCGCGTGGCCTAATGGA	NAME=TRNAArgTCG&LOCI=[chr15:89878304-89878376:strand=+]&SOURCE=UCSC&SOURCE-ACCESSION=chr15.tRNA4-ArgTCG&GENOME=hg19_Fragment_1	NAME=TRNAArgCCG&LOCI=[chr16:3200675-3200747:strand=+&chr6:28849165-28849237:strand=+&chr6:28710729-28710801:strand=-]&SOURCE=UCSC&SOURCE-ACCESSION=chr16.tRNA1-ArgCCG&GENOME=hg19_Fragment_1											1..19	1..19											GGCCGCGTGGCCTAATGGATAAGGCGTCTGACTTCGGATCAGAAGATTGCAGGTTCGAGTCCTGCCGCGGTCGCCA	GGCCGCGTGGCCTAATGGATAAGGCGTCTGATTCCGGATCAGAAGATTGAGGGTTCGAGTCCCTTCGTGGTCGCCA
tRF-357	GGCCGGTTAGCTCAGTCGG	NAME=TRNAIleAAT&LOCI=[chr6:27636362-27636435:strand=+]&SOURCE=UCSC&SOURCE-ACCESSION=chr6.tRNA57-IleAAT&GENOME=hg19_Fragment_2												1..19												GGCCGGTTAGCTCAGTCGGCTAGAGCGTGGTGCTAATAACGCCAAGGTCGCGGGTTCGATCCCCGTACGGGCCACCA
tRF-358	GGCCGGTTAGCTCAGTTGG	NAME=TRNAIleGAT&LOCI=[chrX:3833271-3833344:strand=-&chrX:3756418-3756491:strand=-&chrX:3794842-3794915:strand=-]&SOURCE=UCSC&SOURCE-ACCESSION=chrX.tRNA5-IleGAT&GENOME=hg19_Fragment_1	NAME=TRNAIleAAT&LOCI=[chr6:27655967-27656040:strand=+]&SOURCE=UCSC&SOURCE-ACCESSION=chr6.tRNA59-IleAAT&GENOME=hg19_Fragment_1	NAME=TRNAIleAAT&LOCI=[chr6:26554350-26554423:strand=+&chr14:102783429-102783502:strand=+&chr6:27205350-27205423:strand=-&chr17:8090911-8090984:strand=+&chr6:27144994-27145067:strand=-]&SOURCE=UCSC&SOURCE-ACCESSION=chr17.tRNA9-IleAAT&GENOME=hg19_Fragment_1	NAME=TRNAIleAAT&LOCI=[chr17:8130309-8130382:strand=-]&SOURCE=UCSC&SOURCE-ACCESSION=chr17.tRNA34-IleAAT&GENOME=hg19_Fragment_1	NAME=TRNAIleAAT&LOCI=[chr6:58149254-58149327:strand=+]&SOURCE=UCSC&SOURCE-ACCESSION=chr6.tRNA80-IleAAT&GENOME=hg19_Fragment_1	NAME=TRNASerACT&LOCI=[chr6:27261671-27261744:strand=+]&SOURCE=UCSC&SOURCE-ACCESSION=chr6.tRNA41-SerACT&GENOME=hg19_Fragment_1	NAME=TRNAIleAAT&LOCI=[chr6:26721221-26721294:strand=-&chr6:26780832-26780905:strand=+]&SOURCE=UCSC&SOURCE-ACCESSION=chr6.tRNA28-IleAAT&GENOME=hg19_Fragment_1	NAME=TRNAIleAAT&LOCI=[chr6:26745255-26745328:strand=-]&SOURCE=UCSC&SOURCE-ACCESSION=chr6.tRNA163-IleAAT&GENOME=hg19_Fragment_1					1..19	1..19	1..19	1..19	1..19	1..19	1..19	1..19					GGCCGGTTAGCTCAGTTGGTAAGAGCGTGGTGCTGATAACACCAAGGTCGCGGGCTCGACTCCCGCACCGGCCACCA	GGCCGGTTAGCTCAGTTGGTTAGAGCGTGGTGCTAATAACGCCAAGGTCGCGGGTTCGATCCCCGTACTGGCCACCA	GGCCGGTTAGCTCAGTTGGTTAGAGCGTGGTGCTAATAACGCCAAGGTCGCGGGTTCGATCCCCGTACGGGCCACCA	GGCCGGTTAGCTCAGTTGGTTAGAGCGTGGTGCTAATAACGCCAAGGTCGCGGGTTCGAACCCCGTACGGGCCACCA	GGCCGGTTAGCTCAGTTGGTTAGAGCGTGGCGCTAATAACGCCAAGGTCGCGGGTTCGATCCCCGTACGGGCCACCA	GGCCGGTTAGCTCAGTTGGTTAGAGCGTGCTGCTACTAATGCCAGGGTCGAGGTTTCGATCCCCGTACGGGCCTCCA	GGCCGGTTAGCTCAGTTGGTCAGAGCGTGGTGCTAATAACGCCAAGGTCGCGGGTTCGATCCCCGTACGGGCCACCA	GGCCGGTTAGCTCAGTTGGTTAGAGCGTGGTGCTAATAACGCTAAGGTCGCGGGTTCGATCCCCGTACTGGCCACCA
tRF-359	GGCCGTGTGGCCTAATGGA	NAME=TRNAArgTCG&LOCI=[chr9:112960803-112960875:strand=+]&SOURCE=UCSC&SOURCE-ACCESSION=chr9.tRNA2-ArgTCG&GENOME=hg19_Fragment_2												1..19												GGCCGTGTGGCCTAATGGATAAGGCGTCTGACTTCGGATCAAAAGATTGCAGGTTTGAGTTCTGCCACGGTCGCCA
tRF-360	GGCCTCGTGGCGCAACGGT	NAME=TRNATrpCCA&LOCI=[chr17:8124187-8124258:strand=-]&SOURCE=UCSC&SOURCE-ACCESSION=chr17.tRNA39-TrpCCA&GENOME=hg19_Fragment_1												1..19												GGCCTCGTGGCGCAACGGTAGCGCGTCTGACTCCAGATCAGAAGGTTGCGTGTTCAAATCACGTCGGGGTCACCA
tRF-361	GGCGCCGTGGCTTAG	NAME=TRNAThrAGT&LOCI=[chr17:8042770-8042843:strand=-]&SOURCE=UCSC&SOURCE-ACCESSION=chr17.tRNA40-ThrAGT&GENOME=hg19_Fragment_2												1..15												GGCGCCGTGGCTTAGCTGGTTAAAGCGCCTGTCTAGTAAACAGGAGATCCTGGGTTCGAATCCCAGCGGTGCCTCCA
tRF-362	GGCGCCGTGGCTTAGTTGG	NAME=TRNAThrAGT&LOCI=[chr19:33667963-33668036:strand=+&chr17:8090478-8090551:strand=+&chr17:8129553-8129626:strand=-]&SOURCE=UCSC&SOURCE-ACCESSION=chr19.tRNA4-ThrAGT&GENOME=hg19_Fragment_2												1..19												GGCGCCGTGGCTTAGTTGGTTAAAGCGCCTGTCTAGTAAACAGGAGATCCTGGGTTCGAATCCCAGCGGTGCCTCCA
tRF-363	GGCGCGGTGGCCAAGTGGTA	NAME=TRNAThrCGT&LOCI=[chr16:14379750-14379821:strand=+]&SOURCE=UCSC&SOURCE-ACCESSION=chr16.tRNA15-ThrCGT&GENOME=hg19_Fragment_1	NAME=TRNAThrCGT&LOCI=[chr17:29877093-29877164:strand=+]&SOURCE=UCSC&SOURCE-ACCESSION=chr17.tRNA14-ThrCGT&GENOME=hg19_Fragment_1											1..20	1..20											GGCGCGGTGGCCAAGTGGTAAGGCGTCGGTCTCGTAAACCGAAGATCACGGGTTCGAACCCCGTCCGTGCCTCCA	GGCGCGGTGGCCAAGTGGTAAGGCGTCGGTCTCGTAAACCGAAGATCGCGGGTTCGAACCCCGTCCGTGCCTCCA
tRF-364	GGCTCCAGTCTCTTCGGG	NAME=TRNALeuAAG&LOCI=[chr14:21078291-21078372:strand=+&chr5:180614701-180614782:strand=+&chr6:28911399-28911480:strand=-&chr16:22308461-22308542:strand=+]&SOURCE=UCSC&SOURCE-ACCESSION=chr14.tRNA1-LeuAAG&GENOME=hg19_Fragment_5	NAME=TRNALeuAAG&LOCI=[chr6:28956779-28956860:strand=+]&SOURCE=UCSC&SOURCE-ACCESSION=chr6.tRNA78-LeuAAG&GENOME=hg19_Fragment_5	NAME=TRNALeuAAG&LOCI=[chr6:28446400-28446481:strand=-]&SOURCE=UCSC&SOURCE-ACCESSION=chr6.tRNA126-LeuAAG&GENOME=hg19_Fragment_4										37..54	37..54	37..54										GGTAGCGTGGCCGAGCGGTCTAAGGCGCTGGATTAAGGCTCCAGTCTCTTCGGGGGCGTGGGTTCGAATCCCACCGCTGCCACCA	GGTAGCGTGGCCGAGCGGTCTAAGGCGCTGGATTAAGGCTCCAGTCTCTTCGGGGGCGTGGGTTCAAATCCCACCGCTGCCACCA	GGTAGCGTGGCCGAGTGGTCTAAGACGCTGGATTAAGGCTCCAGTCTCTTCGGGGGCGTGGGTTTGAATCCCACCGCTGCCACCA
tRF-365	GGCTCCATAGCTCAGGGGT	NAME=TRNAThrTGT&LOCI=[chr14:21099319-21099391:strand=-]&SOURCE=UCSC&SOURCE-ACCESSION=chr14.tRNA20-ThrTGT&GENOME=hg19_Fragment_3	NAME=TRNAThrTGT&LOCI=[chr5:180618687-180618758:strand=-]&SOURCE=UCSC&SOURCE-ACCESSION=chr5.tRNA13-ThrTGT&GENOME=hg19_Fragment_2	NAME=TRNAThrTGT&LOCI=[chr14:21081949-21082021:strand=-]&SOURCE=UCSC&SOURCE-ACCESSION=chr14.tRNA21-ThrTGT&GENOME=hg19_Fragment_2										1..19	1..19	1..19										GGCTCCATAGCTCAGGGGTTAGAGCACTGGTCTTGTAAACCAGGGGTCGCGAGTTCAAATCTCGCTGGGGCCTCCA	GGCTCCATAGCTCAGGGGTTAGAGCACTGGTCTTGTAAACCAGGGTCGCGAGTTCAAATCTCGCTGGGGCCTCCA	GGCTCCATAGCTCAGGGGTTAGAGCGCTGGTCTTGTAAACCAGGGGTCGCGAGTTCAATTCTCGCTGGGGCCTCCA
tRF-366	GGCTCCATAGCTCAGTGGTTAGAGCA	NAME=TRNAThrTGT&LOCI=[chr1:222638347-222638419:strand=+]&SOURCE=UCSC&SOURCE-ACCESSION=chr1.tRNA56-ThrTGT&GENOME=hg19_Fragment_4												1..26												GGCTCCATAGCTCAGTGGTTAGAGCACTGGTCTTGTAAACCAGGGGTCGCGAGTTCGATCCTCGCTGGGGCCTCCA
tRF-367	GGCTCCGTAGCTTAGTTGG	NAME=TRNAThrAGT&LOCI=[chr6:28693795-28693868:strand=+]&SOURCE=UCSC&SOURCE-ACCESSION=chr6.tRNA69-ThrAGT&GENOME=hg19_Fragment_1												1..19												GGCTCCGTAGCTTAGTTGGTTAAAGCGCCTGTCTAGTAAACAGGAGATCCTGGGTTCGACTCCCAGCGGGGCCTCCA
tRF-368	GGCTCCGTGGCGCAATGGA	NAME=TRNAArgTCT&LOCI=[chr1:94313129-94313213:strand=+]&SOURCE=UCSC&SOURCE-ACCESSION=chr1.tRNA9-ArgTCT&GENOME=hg19_Fragment_1												1..19												GGCTCCGTGGCGCAATGGATAGCGCATTGGACTTCTAATTCAAAGGTTCCGGGTTCGAGTCCCGGCGGAGTCGCCA
tRF-369	GGCTCCGTGGCTTAGCTGG	NAME=TRNAThrAGT&LOCI=[chr6:27652474-27652547:strand=-&chr6:26533145-26533218:strand=-]&SOURCE=UCSC&SOURCE-ACCESSION=chr6.tRNA135-ThrAGT&GENOME=hg19_Fragment_2												1..19												GGCTCCGTGGCTTAGCTGGTTAAAGCGCCTGTCTAGTAAACAGGAGATCCTGGGTTCGAATCCCAGCGGGGCCTCCA
tRF-370	GGCTCGTTGGTCTAG	NAME=TRNAProTGG&LOCI=[chr14:21101165-21101236:strand=+]&SOURCE=UCSC&SOURCE-ACCESSION=chr14.tRNA3-ProTGG&GENOME=hg19_Fragment_3												1..15												GGCTCGTTGGTCTAGTGGTATGATTCTCGCTTTGGGTGCGAGAGGTCCCGGGTTCAAATCCCGGACGAGCCCCCA
tRF-371	GGCTCGTTGGTCTAGGGG	NAME=TRNAProAGG&LOCI=[chr16:3241989-3242060:strand=+]&SOURCE=UCSC&SOURCE-ACCESSION=chr16.tRNA11-ProAGG&GENOME=hg19_Fragment_3	NAME=TRNAProTGG&LOCI=[chr11:75946869-75946940:strand=-]&SOURCE=UCSC&SOURCE-ACCESSION=chr11.tRNA12-ProTGG&GENOME=hg19_Fragment_3	NAME=TRNAProCGG&LOCI=[chr1:167683962-167684033:strand=+&chr17:8126151-8126222:strand=-&chr16:3222049-3222120:strand=+]&SOURCE=UCSC&SOURCE-ACCESSION=chr16.tRNA6-ProCGG&GENOME=hg19_Fragment_3	NAME=TRNAProCGG&LOCI=[chr6:27059521-27059592:strand=+]&SOURCE=UCSC&SOURCE-ACCESSION=chr6.tRNA30-ProCGG&GENOME=hg19_Fragment_3	NAME=TRNAProTGG&LOCI=[chr16:3234133-3234204:strand=-&chr16:3238094-3238165:strand=+&chr16:3208923-3208994:strand=+&chr14:21152175-21152246:strand=+&chr5:180615854-180615925:strand=-]&SOURCE=UCSC&SOURCE-ACCESSION=chr16.tRNA3-ProTGG&GENOME=hg19_Fragment_3	NAME=TRNAProAGG&LOCI=[chr14:21081560-21081631:strand=-&chr6:26555498-26555569:strand=+&chr11:75946557-75946628:strand=+&chr16:3239634-3239705:strand=+&chr14:21077495-21077566:strand=-&chr16:3232635-3232706:strand=-&chr7:128423504-128423575:strand=+&chr1:167684725-167684796:strand=-]&SOURCE=UCSC&SOURCE-ACCESSION=chr7.tRNA2-ProAGG&GENOME=hg19_Fragment_3	NAME=TRNAProAGG&LOCI=[chr16:3210386-3210480:strand=+]&SOURCE=UCSC&SOURCE-ACCESSION=chr16.tRNA4-ProAGG&GENOME=hg19_Fragment_2						1..18	1..18	1..18	1..18	1..18	1..18	1..18						GGCTCGTTGGTCTAGGGGTATGATTCTCGCTTAGGATGCGAGAGGTCCCGGGTTCAAATCCCGGACGAGCCCCCA	GGCTCGTTGGTCTAGGGGTATGATTCTCGGTTTGGGTCCGAGAGGTCCCGGGTTCAAATCCCGGACGAGCCCCCA	GGCTCGTTGGTCTAGGGGTATGATTCTCGCTTCGGGTGCGAGAGGTCCCGGGTTCAAATCCCGGACGAGCCCCCA	GGCTCGTTGGTCTAGGGGTATGATTCTCGCTTCGGGTGTGAGAGGTCCCGGGTTCAAATCCCGGACGAGCCCCCA	GGCTCGTTGGTCTAGGGGTATGATTCTCGCTTTGGGTGCGAGAGGTCCCGGGTTCAAATCCCGGACGAGCCCCCA	GGCTCGTTGGTCTAGGGGTATGATTCTCGCTTAGGGTGCGAGAGGTCCCGGGTTCAAATCCCGGACGAGCCCCCA	GGCTCGTTGGTCTAGGGGTGTGGTTCTCGCTTAGGGCGGGAGACCCAAGAGGTCCCGGGTTCAAATCCCGGACGAGCCCCCA
tRF-372	GGCTCTATGGCTTAGTTGG	NAME=TRNAThrCGT&LOCI=[chr6:28456770-28456843:strand=-]&SOURCE=UCSC&SOURCE-ACCESSION=chr6.tRNA125-ThrCGT&GENOME=hg19_Fragment_3	NAME=TRNAThrTGT&LOCI=[chr6:28442329-28442402:strand=-]&SOURCE=UCSC&SOURCE-ACCESSION=chr6.tRNA127-ThrTGT&GENOME=hg19_Fragment_3											1..19	1..19											GGCTCTATGGCTTAGTTGGTTAAAGCGCCTGTCTCGTAAACAGGAGATCCTGGGTTCGACTCCCAGTGGGGCCTCCA	GGCTCTATGGCTTAGTTGGTTAAAGCGCCTGTCTTGTAAACAGGAGATCCTGGGTTCGAATCCCAGTAGAGCCTCCA
tRF-373	GGCTCTGTGGCGCAATGGA	NAME=TRNAArgTCT&LOCI=[chr9:131102355-131102445:strand=-&chr11:59318767-59318852:strand=+]&SOURCE=UCSC&SOURCE-ACCESSION=chr11.tRNA3-ArgTCT&GENOME=hg19_Fragment_2	NAME=TRNAArgTCT&LOCI=[chr17:8024243-8024330:strand=+]&SOURCE=UCSC&SOURCE-ACCESSION=chr17.tRNA4-ArgTCT&GENOME=hg19_Fragment_2	NAME=TRNAArgTCT&LOCI=[chr6:27529963-27530049:strand=+]&SOURCE=UCSC&SOURCE-ACCESSION=chr6.tRNA52-ArgTCT&GENOME=hg19_Fragment_2										1..19	1..19	1..19										GGCTCTGTGGCGCAATGGATAGCGCATTGGACTTCTAATTCAAAGGTTGTGGGTTCGAGTCCCACCAGAGTCGCCA	GGCTCTGTGGCGCAATGGATAGCGCATTGGACTTCTAATTCAAAGGTTGTGGGTTCGAATCCCACCAGAGTCGCCA	GGCTCTGTGGCGCAATGGATAGCGCATTGGACTTCTAATTCAAAGGTTGCGGGTTCGAGTCCCTCCAGAGTCGCCA
tRF-374	GGCTCTGTGGCTTAGTTGGC	NAME=TRNAThrCGT&LOCI=[chr6:28615984-28616057:strand=-]&SOURCE=UCSC&SOURCE-ACCESSION=chr6.tRNA121-ThrCGT&GENOME=hg19_Fragment_3												1..20												GGCTCTGTGGCTTAGTTGGCTAAAGCGCCTGTCTCGTAAACAGGAGATCCTGGGTTCGAATCCCAGCGGGGCCTCCA
tRF-375	GGCTTCGTGGCTTAGCTGG	NAME=TRNAThrAGT&LOCI=[chr6:27694473-27694546:strand=+]&SOURCE=UCSC&SOURCE-ACCESSION=chr6.tRNA60-ThrAGT&GENOME=hg19_Fragment_3												1..19												GGCTTCGTGGCTTAGCTGGTTAAAGCGCCTGTCTAGTAAACAGGAGATCCTGGGTTCGAATCCCAGCGAGGCCTCCA
tRF-376	GGGAGACCGGGGT	NAME=TRNAAspGTC&LOCI=[chr9:77517990-77518061:strand=-]&SOURCE=UCSC&SOURCE-ACCESSION=chr9.tRNA6-AspGTC&GENOME=hg19_Fragment_2												41..53												TCCTCGTTAGTATGGTGGTGAGTATCCCTGCCTGTCACGCGGGAGACCGGGGTTCGATTCCCCAACGGGGAGCCA
tRF-377	GGGAGAGCATTAGACTGAA	NAME=TRNAPheGAA&LOCI=[chr6:79668010-79668082:strand=-]&SOURCE=UCSC&SOURCE-ACCESSION=chr6.tRNA88-PheGAA&GENOME=hg19_Fragment_1												18..36												GCCAAAATAGCTCAGCTGGGAGAGCATTAGACTGAAGATCTAAAGGTCTCTGGTTTGATCCTGGGTTTCAGAACCA
tRF-378	GGGAGAGCGTTAGACTGAA	NAME=TRNAPheGAA&LOCI=[chr11:59324970-59325042:strand=-&chr13:95201904-95201976:strand=-&chr6:28949449-28949521:strand=-&chr19:1383361-1383433:strand=-&chr6:28758499-28758571:strand=-&chr12:125412389-125412461:strand=-]&SOURCE=UCSC&SOURCE-ACCESSION=chr13.tRNA1-PheGAA&GENOME=hg19_Fragment_2	NAME=TRNAPheGAA&LOCI=[chr11:59333853-59333925:strand=-]&SOURCE=UCSC&SOURCE-ACCESSION=chr11.tRNA13-PheGAA&GENOME=hg19_Fragment_1	NAME=TRNAPheGAA&LOCI=[chr6:28775610-28775682:strand=-]&SOURCE=UCSC&SOURCE-ACCESSION=chr6.tRNA106-PheGAA&GENOME=hg19_Fragment_1	NAME=TRNAPheGAA&LOCI=[chr6:28732164-28732236:strand=+]&SOURCE=UCSC&SOURCE-ACCESSION=chr6.tRNA72-PheGAA&GENOME=hg19_Fragment_1	NAME=TRNAPheGAA&LOCI=[chr6:28731374-28731447:strand=-]&SOURCE=UCSC&SOURCE-ACCESSION=chr6.tRNA112-PheGAA&GENOME=hg19_Fragment_1								18..36	18..36	18..36	18..36	18..36								GCCGAAATAGCTCAGTTGGGAGAGCGTTAGACTGAAGATCTAAAGGTCCCTGGTTCGATCCCGGGTTTCGGCACCA	GCCGAAATAGCTCAGTTGGGAGAGCGTTAGACTGAAGATCTAAAGGTCCCTGGTTCAATCCCGGGTTTCGGCACCA	GCCGAGATAGCTCAGTTGGGAGAGCGTTAGACTGAAGATCTAAAGGTCCCTGGTTCAATCCCGGGTTTCGGCACCA	GCCAAAATTGCTCAGTTGGGAGAGCGTTAGACTGAAGATCTAAAGGTCCCTGGTTCGATCCCGGGTTTCACCACCA	GCTGAAATAGCTCAGTTGGGAGAGCGTTAGACTGAAGATCTTAAAGTTCCCTGGTTCAACCCTGGGTTTCAGCCCCA
tRF-379	GGGAGAGTGTTAGACTGAA	NAME=TRNAPheGAA&LOCI=[chr6:27632545-27632620:strand=+]&SOURCE=UCSC&SOURCE-ACCESSION=chr6.tRNA56-PheGAA&GENOME=hg19_Fragment_1												18..36												GCCGAAATAGCTCAATTGGGAGAGTGTTAGACTGAAGATCTTCTGCAGGTCTCTGGTTCAATTCCGGGTTTCGACACCA
tRF-380	GGGATTGTGGGTTCGAGTCCC	NAME=TRNAArgCCG&LOCI=[chr17:66016013-66016085:strand=-]&SOURCE=UCSC&SOURCE-ACCESSION=chr17.tRNA23-ArgCCG&GENOME=hg19_Fragment_3												43..63												GACCCAGTGGCCTAATGGATAAGGCATCAGCCTCCGGAGCTGGGGATTGTGGGTTCGAGTCCCATCTGGGTCGCCA
tRF-381	GGGATTTGGCGCTCTCA	NAME=TRNAGluCTC&LOCI=[chr18:43299751-43299822:strand=+]&SOURCE=UCSC&SOURCE-ACCESSION=chr18.tRNA1-GluCTC&GENOME=hg19_Fragment_2												21..37												CCCCGGGTGGTGTAGTGGATGGGATTTGGCGCTCTCACCACCATGGCCCGGATTTGATTCCCGGTCAGGGAACCA
tRF-382	GGGCCAGTGGCGCAATGGA	NAME=TRNAArgACG&LOCI=[chr14:23398910-23398982:strand=+&chr6:26328368-26328440:strand=+&chr6:26537726-26537798:strand=+]&SOURCE=UCSC&SOURCE-ACCESSION=chr6.tRNA6-ArgACG&GENOME=hg19_Fragment_1	NAME=TRNAArgACG&LOCI=[chr6:27182952-27183024:strand=+&chr6:27181623-27181695:strand=-&chr6:27638344-27638416:strand=-&chr3:45730491-45730563:strand=-]&SOURCE=UCSC&SOURCE-ACCESSION=chr3.tRNA11-ArgACG&GENOME=hg19_Fragment_2											1..19	1..19											GGGCCAGTGGCGCAATGGATAACGCGTCTGACTACGGATCAGAAGATTCCAGGTTCGACTCCTGGCTGGCTCGCCA	GGGCCAGTGGCGCAATGGATAACGCGTCTGACTACGGATCAGAAGATTCTAGGTTCGACTCCTGGCTGGCTCGCCA
tRF-383	GGGCCCATAACCCAGAGGTCG	NAME=TRNAMetCAT&LOCI=[chr6:26286754-26286825:strand=+&chr6:27300764-27300835:strand=-&chr1:153643726-153643797:strand=+&chr6:27870271-27870342:strand=-&chr17:80452597-80452668:strand=-&chr6:27560600-27560671:strand=-&chr6:26313352-26313423:strand=-&chr6:26330529-26330600:strand=-]&SOURCE=UCSC&SOURCE-ACCESSION=chr6.tRNA2-MetCAT&GENOME=hg19_Fragment_5												28..48												AGCAGAGTGGCGCAGCGGAAGCGTGCTGGGCCCATAACCCAGAGGTCGATGGATCGAAACCATCCTCTGCTACCA
tRF-384	GGGGAATTAGCTCAA	NAME=TRNAAlaAGC&LOCI=[chr14:89445442-89445514:strand=+]&SOURCE=UCSC&SOURCE-ACCESSION=chr14.tRNA9-AlaAGC&GENOME=hg19_Fragment_2	NAME=TRNAAlaAGC&LOCI=[chr6:26673590-26673662:strand=+]&SOURCE=UCSC&SOURCE-ACCESSION=chr6.tRNA18-AlaAGC&GENOME=hg19_Fragment_1	NAME=TRNAAlaAGC&LOCI=[chr6:58182679-58182751:strand=-&chr6:26682715-26682787:strand=+&chr6:26796006-26796078:strand=-]&SOURCE=UCSC&SOURCE-ACCESSION=chr6.tRNA19-AlaAGC&GENOME=hg19_Fragment_1	NAME=TRNAAlaAGC&LOCI=[chr6:26687485-26687557:strand=+]&SOURCE=UCSC&SOURCE-ACCESSION=chr6.tRNA20-AlaAGC&GENOME=hg19_Fragment_1									1..15	1..15	1..15	1..15									GGGGAATTAGCTCAAGTGGTAGAGCGCTCGCTTAGCATGCGAGAGGTAGTGGGATCGATGCCCGCATTCTCCACCA	GGGGAATTAGCTCAAGTGGTAGAGCGCTTGCTTAGCATGCAAGAGGTAGTGGGATCAATGCCCACATTCTCCACCA	GGGGAATTAGCTCAAGTGGTAGAGCGCTTGCTTAGCATGCAAGAGGTAGTGGGATCGATGCCCACATTCTCCACCA	GGGGAATTAGCTCAAGTGGTAGAGCGCTTGCTTAGCACGCAAGAGGTAGTGGGATCGATGCCCACATTCTCCACCA
tRF-385	GGGGAATTAGCTCAAATGGT	NAME=TRNAAlaAGC&LOCI=[chr6:26572092-26572164:strand=-]&SOURCE=UCSC&SOURCE-ACCESSION=chr6.tRNA166-AlaAGC&GENOME=hg19_Fragment_1												1..20												GGGGAATTAGCTCAAATGGTAGAGCGCTCGCTTAGCATGCGAGAGGTAGCGGGATCGATGCCCGCATTCTCCACCA
tRF-386	GGGGAATTAGCTCAAGCGGTA	NAME=TRNAAlaAGC&LOCI=[chr6:58141877-58141949:strand=-]&SOURCE=UCSC&SOURCE-ACCESSION=chr6.tRNA95-AlaAGC&GENOME=hg19_Fragment_1	NAME=TRNAAlaAGC&LOCI=[chr6:58164628-58164700:strand=-&chr6:26705606-26705678:strand=+]&SOURCE=UCSC&SOURCE-ACCESSION=chr6.tRNA22-AlaAGC&GENOME=hg19_Fragment_1											1..21	1..21											GGGGAATTAGCTCAAGCGGTAGAGCGCTCCCTTAGCATGCGAGAGGTAGCGGGATCGACGCCCCCATTCTCTACCA	GGGGAATTAGCTCAAGCGGTAGAGCGCTTGCTTAGCATGCAAGAGGTAGTGGGATCGATGCCCACATTCTCCACCA
tRF-387	GGGGAATTAGCTCAGGCGGTA	NAME=TRNAAlaAGC&LOCI=[chr6:26730737-26730809:strand=+&chr6:26771290-26771362:strand=-]&SOURCE=UCSC&SOURCE-ACCESSION=chr6.tRNA24-AlaAGC&GENOME=hg19_Fragment_2												1..21												GGGGAATTAGCTCAGGCGGTAGAGCGCTCGCTTAGCATGCGAGAGGTAGCGGGATCGACGCCCGCATTCTCCACCA
tRF-388	GGGGATATAGCTCAGGGG	NAME=TRNACysGCA&LOCI=[chr7:149388272-149388343:strand=-]&SOURCE=UCSC&SOURCE-ACCESSION=chr7.tRNA16-CysGCA&GENOME=hg19_Fragment_1												1..18												GGGGATATAGCTCAGGGGTAGAGCATTTGACTGCAGATCAAGAGGTCCCCGGTTCAAATCCGGGTGCCCCCCCCA
tRF-389	GGGGATGTAGCTCAGTGG	NAME=TRNAAlaCGC&LOCI=[chr6:26553731-26553802:strand=+]&SOURCE=UCSC&SOURCE-ACCESSION=chr6.tRNA10-AlaCGC&GENOME=hg19_Fragment_1	NAME=TRNAAlaTGC&LOCI=[chr12:125424512-125424583:strand=+]&SOURCE=UCSC&SOURCE-ACCESSION=chr12.tRNA8-AlaTGC&GENOME=hg19_Fragment_1	NAME=TRNAAlaCGC&LOCI=[chr2:157257281-157257352:strand=+]&SOURCE=UCSC&SOURCE-ACCESSION=chr2.tRNA13-AlaCGC&GENOME=hg19_Fragment_1	NAME=TRNAAlaCGC&LOCI=[chr6:28641613-28641684:strand=-]&SOURCE=UCSC&SOURCE-ACCESSION=chr6.tRNA119-AlaCGC&GENOME=hg19_Fragment_1	NAME=TRNAAlaTGC&LOCI=[chr5:180633868-180633939:strand=+&chr12:125406301-125406372:strand=-]&SOURCE=UCSC&SOURCE-ACCESSION=chr5.tRNA8-AlaTGC&GENOME=hg19_Fragment_1	NAME=TRNAAlaTGC&LOCI=[chr6:28611222-28611293:strand=+]&SOURCE=UCSC&SOURCE-ACCESSION=chr6.tRNA66-AlaTGC&GENOME=hg19_Fragment_1	NAME=TRNAAlaAGC&LOCI=[chr6:28626014-28626085:strand=-]&SOURCE=UCSC&SOURCE-ACCESSION=chr6.tRNA120-AlaAGC&GENOME=hg19_Fragment_1						1..18	1..18	1..18	1..18	1..18	1..18	1..18						GGGGATGTAGCTCAGTGGTAGAGCGCATGCTTCGCATGTATGAGGTCCCGGGTTCGATCCCCGGCATCTCCACCA	GGGGATGTAGCTCAGTGGTAGAGCGCATGCTTTGCACGTATGAGGCCCCGGGTTCAATCCCCGGCATCTCCACCA	GGGGATGTAGCTCAGTGGTAGAGCGCGCGCTTCGCATGTGTGAGGTCCCGGGTTCAATCCCCGGCATCTCCACCA	GGGGATGTAGCTCAGTGGTAGAGCGCATGCTTCGCATGTATGAGGCCCCGGGTTCGATCCCCGGCATCTCCACCA	GGGGATGTAGCTCAGTGGTAGAGCGCATGCTTTGCATGTATGAGGCCCCGGGTTCGATCCCCGGCATCTCCACCA	GGGGATGTAGCTCAGTGGTAGAGCGCATGCTTTGCATGTATGAGGTCCCGGGTTCGATCCCCGGCATCTCCACCA	GGGGATGTAGCTCAGTGGTAGAGCGCATGCTTAGCATGCATGAGGTCCCGGGTTCGATCCCCAGCATCTCCACCA
tRF-390	GGGGGATTAGCTCAA	NAME=TRNAAlaAGC&LOCI=[chr6:26751918-26751990:strand=+]&SOURCE=UCSC&SOURCE-ACCESSION=chr6.tRNA25-AlaAGC&GENOME=hg19_Fragment_1	NAME=TRNAAlaAGC&LOCI=[chr6:58142589-58142661:strand=-]&SOURCE=UCSC&SOURCE-ACCESSION=chr6.tRNA94-AlaAGC&GENOME=hg19_Fragment_1											1..15	1..15											GGGGGATTAGCTCAAGCGGTAGGGTGCCTGCTTAGCATGCAAGAGGTAGCAGGATCGACGCCTGCATTCTCCACCA	GGGGGATTAGCTCAAGCGGTAGAGCGCCTGCTTAGCATGCAAGAGGTAGCAGGATCGATGCCTGCATTCTCCACCA
tRF-391	GGGGGATTAGCTCAAATGGT	NAME=TRNAAlaAGC&LOCI=[chr8:67026424-67026496:strand=+&chr2:27274082-27274154:strand=+]&SOURCE=UCSC&SOURCE-ACCESSION=chr2.tRNA3-AlaAGC&GENOME=hg19_Fragment_1												1..20												GGGGGATTAGCTCAAATGGTAGAGCGCTCGCTTAGCATGCGAGAGGTAGCGGGATCGATGCCCGCATCCTCCACCA
tRF-392	GGGGGCAGAGCATTTGACT	NAME=TRNACysGCA&LOCI=[chr3:17741392-17741464:strand=-]&SOURCE=UCSC&SOURCE-ACCESSION=chr3.tRNA12-CysGCA&GENOME=hg19_Fragment_2												15..33												GGGGGTATATCTCAGGGGGCAGAGCATTTGACTGCAGATCAAGAGGTCCCCGGTTGAAATCCGGGTGCTGGATCCA
tRF-393	GGGGGCATAGCTCAGTGG	NAME=TRNACysGCA&LOCI=[chr7:149007281-149007352:strand=+]&SOURCE=UCSC&SOURCE-ACCESSION=chr7.tRNA5-CysGCA&GENOME=hg19_Fragment_2												1..18												GGGGGCATAGCTCAGTGGTAGAGCATTTGACTGCAGATCAAGAGGTCCCTGGTTCAAATCCAGGTGCCCCCTCCA
tRF-394	GGGGGTATAGCTCACAGG	NAME=TRNACysGCA&LOCI=[chr7:149361915-149361986:strand=+]&SOURCE=UCSC&SOURCE-ACCESSION=chr7.tRNA14-CysGCA&GENOME=hg19_Fragment_4	NAME=TRNACysGCA&LOCI=[chr7:149292305-149292376:strand=-]&SOURCE=UCSC&SOURCE-ACCESSION=chr7.tRNA19-CysGCA&GENOME=hg19_Fragment_4											1..18	1..18											GGGGGTATAGCTCACAGGTAGAGCATTTGACTGCAGATCAAGAGGTCCCCGGTTCAAATCTGGGTGCCCCCTCCA	GGGGGTATAGCTCACAGGTAGAGCATTTGACTGCAGATCAAGAGGTCCCCGGTTCAAATCCGGTTACTCCCTCCA
tRF-395	GGGGGTATAGCTCAG	NAME=TRNATyrGTA&LOCI=[chr7:149255133-149255205:strand=+]&SOURCE=UCSC&SOURCE-ACCESSION=chr7.tRNA9-TyrGTA&GENOME=hg19_Fragment_1	NAME=TRNACysGCA&LOCI=[chr1:93981834-93981906:strand=-]&SOURCE=UCSC&SOURCE-ACCESSION=chr1.tRNA127-CysGCA&GENOME=hg19_Fragment_4	NAME=TRNAAlaAGC&LOCI=[chr6:28746544-28746615:strand=-]&SOURCE=UCSC&SOURCE-ACCESSION=chr6.tRNA111-AlaAGC&GENOME=hg19_Fragment_1										1..15	1..15	1..15										GGGGGTATAGCTCAGGGCTAGAGCTTTTTGACTGTAGAGCAAGAGGTCCCTGGTTCAAATCCAGGTTCTCCCTCCA	GGGGGTATAGCTCAGGTGGTAGAGCATTTGACTGCAGATCAAGAGGTCCCCGGTTCAAATCCGGGTGCCCCCTCCA	GGGGGTATAGCTCAGGGACAGAGCACGTGGTTAGCATGCGTGAGGTCCTGCGTTCAACTTCCAGTATTTCCACCA
tRF-396	GGGGGTATAGCTCAGCGGT	NAME=TRNAAlaAGC&LOCI=[chr6:28779849-28779920:strand=-]&SOURCE=UCSC&SOURCE-ACCESSION=chr6.tRNA105-AlaAGC&GENOME=hg19_Fragment_1												1..19												GGGGGTATAGCTCAGCGGTAGAGCGCGTGCTTAGCATGCACGAGGTCCTGGGTTCAATCCCCAATACCTCCACCA
tRF-397	GGGGGTATAGCTCAGGGG	NAME=TRNACysGCA&LOCI=[chr7:149243631-149243702:strand=+]&SOURCE=UCSC&SOURCE-ACCESSION=chr7.tRNA7-CysGCA&GENOME=hg19_Fragment_1	NAME=TRNACysGCA&LOCI=[chr7:149286164-149286235:strand=-]&SOURCE=UCSC&SOURCE-ACCESSION=chr7.tRNA20-CysGCA&GENOME=hg19_Fragment_1											1..18	1..18											GGGGGTATAGCTCAGGGGTAGAGCACTTGACTGCAGATCAAGAAGTCCTTGGTTCAAATCCAGGTGCCCCCTCCA	GGGGGTATAGCTCAGGGGTAGAGCACTTGACTGCAGATCAAGAGGTCCCTGGTTCAAATCCAGGTGCCCCCTCCA
tRF-398	GGGGGTATAGCTCAGGGGTAGAGCATT	NAME=TRNACysGCA&LOCI=[chr7:149074601-149074672:strand=-]&SOURCE=UCSC&SOURCE-ACCESSION=chr7.tRNA22-CysGCA&GENOME=hg19_Fragment_1	NAME=TRNACysGCA&LOCI=[chr17:37017937-37018008:strand=-]&SOURCE=UCSC&SOURCE-ACCESSION=chr17.tRNA29-CysGCA&GENOME=hg19_Fragment_2	NAME=TRNACysGCA&LOCI=[chr7:149052766-149052837:strand=-]&SOURCE=UCSC&SOURCE-ACCESSION=chr7.tRNA25-CysGCA&GENOME=hg19_Fragment_1	NAME=TRNACysGCA&LOCI=[chr7:149281816-149281887:strand=+]&SOURCE=UCSC&SOURCE-ACCESSION=chr7.tRNA10-CysGCA&GENOME=hg19_Fragment_1	NAME=TRNACysGCA&LOCI=[chr14:73429679-73429750:strand=+]&SOURCE=UCSC&SOURCE-ACCESSION=chr14.tRNA8-CysGCA&GENOME=hg19_Fragment_1	NAME=TRNACysGCA&LOCI=[chr7:149028220-149028291:strand=+&chr7:149404760-149404831:strand=+&chr7:149332778-149332849:strand=+&chr3:131950642-131950713:strand=-]&SOURCE=UCSC&SOURCE-ACCESSION=chr3.tRNA6-CysGCA&GENOME=hg19_Fragment_1	NAME=TRNACysGCA&LOCI=[chr7:149310156-149310227:strand=-]&SOURCE=UCSC&SOURCE-ACCESSION=chr7.tRNA18-CysGCA&GENOME=hg19_Fragment_1						1..27	1..27	1..27	1..27	1..27	1..27	1..27						GGGGGTATAGCTCAGGGGTAGAGCATTTGACTGCAGATCAAGAGGTCCCTGGTTCAAATCCAGGTGCCCCCCCCA	GGGGGTATAGCTCAGGGGTAGAGCATTTGACTGCAGATCAAGAAGTCCCCGGTTCAAATCCGGGTGCCCCCTCCA	GGGGGTATAGCTCAGGGGTAGAGCATTTGACTGCAGATCAAGAGGTCCCCAGTTCAAATCTGGGTGCCCCCTCCA	GGGGGTATAGCTCAGGGGTAGAGCATTTGACTGCAGATCAAGAGGTCTCTGGTTCAAATCCAGGTGCCCCCTCCA	GGGGGTATAGCTCAGGGGTAGAGCATTTGACTGCAGATCAAGAGGTCCCCGGTTCAAATCCGGGTGCCCCCTCCA	GGGGGTATAGCTCAGGGGTAGAGCATTTGACTGCAGATCAAGAGGTCCCTGGTTCAAATCCAGGTGCCCCCTCCA	GGGGGTATAGCTCAGGGGTAGAGCATTTGACTGCAAATCAAGAGGTCCCTGATTCAAATCCAGGTGCCCCCTCCA
tRF-399	GGGGGTATAGCTCAGTGG	NAME=TRNACysGCA&LOCI=[chr15:80036997-80037069:strand=+]&SOURCE=UCSC&SOURCE-ACCESSION=chr15.tRNA3-CysGCA&GENOME=hg19_Fragment_1	NAME=TRNAAlaAGC&LOCI=[chr6:28763741-28763812:strand=-]&SOURCE=UCSC&SOURCE-ACCESSION=chr6.tRNA108-AlaAGC&GENOME=hg19_Fragment_1	NAME=TRNACysGCA&LOCI=[chr4:124430005-124430076:strand=-&chr17:37310744-37310815:strand=-&chr17:37309987-37310058:strand=-&chr17:37023898-37023969:strand=+]&SOURCE=UCSC&SOURCE-ACCESSION=chr4.tRNA3-CysGCA&GENOME=hg19_Fragment_1	NAME=TRNACysGCA&LOCI=[chr17:37025545-37025616:strand=-]&SOURCE=UCSC&SOURCE-ACCESSION=chr17.tRNA28-CysGCA&GENOME=hg19_Fragment_1									1..18	1..18	1..18	1..18									GGGGGTATAGCTCAGTGGGTAGAGCATTTGACTGCAGATCAAGAGGTCCCCGGTTCAAATCCGGGTGCCCCCTCCA	GGGGGTATAGCTCAGTGGTAGAGCGCGTGCTTAGCATGCACGAGGTCCTGGGTTCGATCCCCAGTACCTCCACCA	GGGGGTATAGCTCAGTGGTAGAGCATTTGACTGCAGATCAAGAGGTCCCCGGTTCAAATCCGGGTGCCCCCTCCA	GGGGGTATAGCTCAGTGGTAGAGCATTTGACTGCAGATCAAGAGGTCCCTGGTTCAAATCCGGGTGCCCCCTCCA
tRF-400	GGGGGTATAGTTCAGGGG	NAME=TRNACysGCA&LOCI=[chr7:149072850-149072921:strand=-]&SOURCE=UCSC&SOURCE-ACCESSION=chr7.tRNA23-CysGCA&GENOME=hg19_Fragment_6												1..18												GGGGGTATAGTTCAGGGGTAGAGCATTTGACTGCAGATCAAGAGGTCCCTGGTTCAAATCCAGGTGCCCCCTCCA
tRF-401	GGGGGTGTAGATCAGTGG	NAME=TRNAAlaCGC&LOCI=[chr6:28663709-28663780:strand=-]&SOURCE=UCSC&SOURCE-ACCESSION=chr6.tRNA117-AlaCGC&GENOME=hg19_Fragment_1	NAME=TRNAAlaAGC&LOCI=[chr1:150017382-150017452:strand=-]&SOURCE=UCSC&SOURCE-ACCESSION=chr1.tRNA87-AlaAGC&GENOME=hg19_Fragment_1											1..18	1..18											GGGGGTGTAGATCAGTGGTAGAGCGCATGCTTCGCATGTACGAGGTCCCTGGTTCAATCCCTGGTACCTCCACCA	GGGGGTGTAGATCAGTGGTAGGGCGCACGCTTAGCATGCATGAGGCCCTGGGTCAATCCCCAGCACCTCCACCA
tRF-402	GGGGGTGTAGCTCAGTGG	NAME=TRNAAlaAGC&LOCI=[chr6:28687481-28687552:strand=+]&SOURCE=UCSC&SOURCE-ACCESSION=chr6.tRNA68-AlaAGC&GENOME=hg19_Fragment_1	NAME=TRNAAlaAGC&LOCI=[chr6:28831462-28831533:strand=-&chr6:28806221-28806292:strand=-]&SOURCE=UCSC&SOURCE-ACCESSION=chr6.tRNA101-AlaAGC&GENOME=hg19_Fragment_1	NAME=TRNAValAAC&LOCI=[chr6:28703206-28703277:strand=-]&SOURCE=UCSC&SOURCE-ACCESSION=chr6.tRNA115-ValAAC&GENOME=hg19_Fragment_1	NAME=TRNAAlaAGC&LOCI=[chr6:28574933-28575004:strand=+]&SOURCE=UCSC&SOURCE-ACCESSION=chr6.tRNA65-AlaAGC&GENOME=hg19_Fragment_1	NAME=TRNACysGCA&LOCI=[chr3:131947944-131948015:strand=-]&SOURCE=UCSC&SOURCE-ACCESSION=chr3.tRNA7-CysGCA&GENOME=hg19_Fragment_1	NAME=TRNAAlaTGC&LOCI=[chr6:28757547-28757618:strand=-]&SOURCE=UCSC&SOURCE-ACCESSION=chr6.tRNA110-AlaTGC&GENOME=hg19_Fragment_1	NAME=TRNAAlaTGC&LOCI=[chr6:28770577-28770647:strand=-]&SOURCE=UCSC&SOURCE-ACCESSION=chr6.tRNA107-AlaTGC&GENOME=hg19_Fragment_1	NAME=TRNAAlaCGC&LOCI=[chr6:28697092-28697163:strand=+]&SOURCE=UCSC&SOURCE-ACCESSION=chr6.tRNA70-AlaCGC&GENOME=hg19_Fragment_1	NAME=TRNAAlaTGC&LOCI=[chr6:28785012-28785083:strand=-]&SOURCE=UCSC&SOURCE-ACCESSION=chr6.tRNA104-AlaTGC&GENOME=hg19_Fragment_1	NAME=TRNAAlaAGC&LOCI=[chr6:28678366-28678437:strand=+]&SOURCE=UCSC&SOURCE-ACCESSION=chr6.tRNA67-AlaAGC&GENOME=hg19_Fragment_1	NAME=TRNAAlaTGC&LOCI=[chr11:50233879-50233950:strand=-]&SOURCE=UCSC&SOURCE-ACCESSION=chr11.tRNA18-AlaTGC&GENOME=hg19_Fragment_1	NAME=TRNAAlaTGC&LOCI=[chr6:28726141-28726212:strand=-]&SOURCE=UCSC&SOURCE-ACCESSION=chr6.tRNA113-AlaTGC&GENOME=hg19_Fragment_2	1..18	1..18	1..18	1..18	1..18	1..18	1..18	1..18	1..18	1..18	1..18	1..18	GGGGGTGTAGCTCAGTGGTAGAGCGCGTGCTTAGCATGCACGAGGCCCCGGGTTCAATCCCTGGCACCTCCACCA	GGGGGTGTAGCTCAGTGGTAGAGCGCGTGCTTAGCATGCACGAGGCCCCGGGTTCAATCCCCGGCACCTCCACCA	GGGGGTGTAGCTCAGTGGTAGAGCGTATGCTTAACATTCATGAGGCTCTGGGTTCGATCCCCAGCACTTCCACCA	GGGGGTGTAGCTCAGTGGTAGAGCGCGTGCTTAGCATGTACGAGGTCCCGGGTTCAATCCCCGGCACCTCCACCA	GGGGGTGTAGCTCAGTGGTAGAGCATTTGACTGCAGATCAAGAGGTCCCTGGTTCAAATCCAGGTGCCCCCTCCA	GGGGGTGTAGCTCAGTGGTAGAGCGCATGCTTTGCATGTATGAGGTCCCGGGTTCGATCCCCGGCACCTCCACCA	GGGGGTGTAGCTCAGTGGTAGAGCGCATGCTTTGCATGTATGAGGCCTCGGTTCGATCCCCGACACCTCCACCA	GGGGGTGTAGCTCAGTGGTAGAGCGCGTGCTTCGCATGTACGAGGCCCCGGGTTCGACCCCCGGCTCCTCCACCA	GGGGGTGTAGCTCAGTGGTAGAGCGCATGCTTTGCATGTATGAGGCCTCGGGTTCGATCCCCGACACCTCCACCA	GGGGGTGTAGCTCAGTGGTAGAGCGCGTGCTTAGCATGCACGAGGCCCTGGGTTCAATCCCCAGCACCTCCACCA	GGGGGTGTAGCTCAGTGGTAGAGCGGATGCTTTGCATGTATGAGACTTTGGGTTGGATCCCCAGCACCTCCACCA	GGGGGTGTAGCTCAGTGGTAGAGCACATGCTTTGCATGTGTGAGGCCCCGGGTTCGATCCCCGGCACCTCCACCA
tRF-403	GGGGTCGTGAGTTCAAATCTC	NAME=TRNAThrCGT&LOCI=[chr6:27586135-27586208:strand=+]&SOURCE=UCSC&SOURCE-ACCESSION=chr6.tRNA54-ThrCGT&GENOME=hg19_Fragment_1												44..64												GGCCCTGTAGCTCAGCGGTTGGAGCGCTGGTCTCGTAAACCTAGGGGTCGTGAGTTCAAATCTCACCAGGGCCTCCA
tRF-404	GGGTTCGAATCCCTTCGTGGT	NAME=TRNAArgTCG&LOCI=[chr6:26299905-26299977:strand=+]&SOURCE=UCSC&SOURCE-ACCESSION=chr6.tRNA3-ArgTCG&GENOME=hg19_Fragment_5												51..71												GACCACGTGGCCTAATGGATAAGGCGTCTGACTTCGGATCAGAAGATTGAGGGTTCGAATCCCTTCGTGGTTACCA
tRF-405	GGGTTCGAATCCCTTCGTGGTT	NAME=TRNAArgTCG&LOCI=[chr6:28510891-28510963:strand=-]&SOURCE=UCSC&SOURCE-ACCESSION=chr6.tRNA124-ArgTCG&GENOME=hg19_Fragment_5												51..72												GACCACGTGGCCTAATGGATAAGGCGTCTGACTTCGGATCAGAAGATTGAGGGTTCGAATCCCTTCGTGGTTGCCA
tRF-406	GGGTTCGATTCCCGGTCAGGGA	NAME=TRNAPheGAA&LOCI=[chr1:149287359-149287430:strand=-]&SOURCE=UCSC&SOURCE-ACCESSION=chr1.tRNA100-PheGAA&GENOME=hg19_Fragment_1	NAME=TRNAPheGAA&LOCI=[chr1:149672905-149672976:strand=-]&SOURCE=UCSC&SOURCE-ACCESSION=chr1.tRNA92-PheGAA&GENOME=hg19_Fragment_1											50..71	50..71											TGCATGGTTGTCTAGTGGCTAGGATTCGGTGCTGAAAGAGCCACGGCCCGGGTTCGATTCCCGGTCAGGGAACCA	TGCATGGTTGTCTAGTGGCTAGGATTCGGTGCTGAAAGCGTCACGGCCCGGGTTCGATTCCCGGTCAGGGAACCA
tRF-407	GGGTTTCCCCGCGCAGGTT	NAME=TRNASerAGA&LOCI=[chr6:27509554-27509635:strand=-]&SOURCE=UCSC&SOURCE-ACCESSION=chr6.tRNA147-SerAGA&GENOME=hg19_Fragment_4	NAME=TRNASerTGA&LOCI=[chr6:27473607-27473688:strand=-]&SOURCE=UCSC&SOURCE-ACCESSION=chr6.tRNA148-SerTGA&GENOME=hg19_Fragment_6	NAME=TRNASerTGA&LOCI=[chr6:27513468-27513549:strand=+]&SOURCE=UCSC&SOURCE-ACCESSION=chr6.tRNA51-SerTGA&GENOME=hg19_Fragment_4										46..64	46..64	46..64										GTAGTCGTGGCCGAGTGGTTAAGGCGATGGACTAGAAATCCATTGGGGTTTCCCCGCGCAGGTTCGAATCCTGCCGACTACGCCA	GTAGTCGTGGCCGAGTGGTTAAGGCGATGGACTTGAAATCCATTGGGGTTTCCCCGCGCAGGTTCGAATCCTGTCGGCTACGCCA	GTAGTCGTGGCCGAGTGGTTAAGGCGATGGACTTGAAATCCATTGGGGTTTCCCCGCGCAGGTTCGAATCCTGCCGACTACGCCA
tRF-408	GGTAAGCATAGCTGCCT	NAME=TRNAGlyTCC&LOCI=[chr17:8124866-8124937:strand=+]&SOURCE=UCSC&SOURCE-ACCESSION=chr17.tRNA10-GlyTCC&GENOME=hg19_Fragment_5												17..33												GCGTTGGTGGTATAGTGGTAAGCATAGCTGCCTTCCAAGCAGTTGACCCGGGTTCGATTCCCGGCCAACGCACCA
tRF-409	GGTAATTGCATAAAACTTA	NAME=TRNALeuTAA&LOCI=[chr4:156384978-156385052:strand=-]&SOURCE=UCSC&SOURCE-ACCESSION=chr4.tRNA2-LeuTAA&GENOME=hg19_Fragment_2												19..37												GTTAAGATGGCAGAGCCTGGTAATTGCATAAAACTTAAAATTTTATAATCAGAGGTTCAACTCCTCTTCTTAACACCA
tRF-410	GGTAGAGCAGAGGACTAT	NAME=TRNATyrATA&LOCI=[chr2:219110549-219110641:strand=+]&SOURCE=UCSC&SOURCE-ACCESSION=chr2.tRNA14-TyrATA&GENOME=hg19_Fragment_1												18..35												CCTTCAATAGTTCAGCTGGTAGAGCAGAGGACTATAGGTCCTTAGGTTGCTGGTTCGATTCCAGCTTGAAGGACCA
tRF-411	GGTAGAGCATTTGACTGCA	NAME=TRNACysGCA&LOCI=[chr15:80036997-80037069:strand=+]&SOURCE=UCSC&SOURCE-ACCESSION=chr15.tRNA3-CysGCA&GENOME=hg19_Fragment_5	NAME=TRNACysGCA&LOCI=[chr1:93981834-93981906:strand=-]&SOURCE=UCSC&SOURCE-ACCESSION=chr1.tRNA127-CysGCA&GENOME=hg19_Fragment_5	NAME=TRNACysGCA&LOCI=[chr7:149112229-149112300:strand=-]&SOURCE=UCSC&SOURCE-ACCESSION=chr7.tRNA21-CysGCA&GENOME=hg19_Fragment_3	NAME=TRNACysGCA&LOCI=[chr7:149361915-149361986:strand=+]&SOURCE=UCSC&SOURCE-ACCESSION=chr7.tRNA14-CysGCA&GENOME=hg19_Fragment_2	NAME=TRNACysGCA&LOCI=[chr7:149292305-149292376:strand=-]&SOURCE=UCSC&SOURCE-ACCESSION=chr7.tRNA19-CysGCA&GENOME=hg19_Fragment_2								18..36	18..36	17..35	17..35	17..35								GGGGGTATAGCTCAGTGGGTAGAGCATTTGACTGCAGATCAAGAGGTCCCCGGTTCAAATCCGGGTGCCCCCTCCA	GGGGGTATAGCTCAGGTGGTAGAGCATTTGACTGCAGATCAAGAGGTCCCCGGTTCAAATCCGGGTGCCCCCTCCA	GGGGGTATAGCTTAGCGGTAGAGCATTTGACTGCAGATCAAGAGGTCCCCGGTTCAAATCCGGGTGCCCCCTCCA	GGGGGTATAGCTCACAGGTAGAGCATTTGACTGCAGATCAAGAGGTCCCCGGTTCAAATCTGGGTGCCCCCTCCA	GGGGGTATAGCTCACAGGTAGAGCATTTGACTGCAGATCAAGAGGTCCCCGGTTCAAATCCGGTTACTCCCTCCA
tRF-412	GGTAGAGCGCGTGCTTAG	NAME=TRNAAlaAGC&LOCI=[chr6:28779849-28779920:strand=-]&SOURCE=UCSC&SOURCE-ACCESSION=chr6.tRNA105-AlaAGC&GENOME=hg19_Fragment_2												17..34												GGGGGTATAGCTCAGCGGTAGAGCGCGTGCTTAGCATGCACGAGGTCCTGGGTTCAATCCCCAATACCTCCACCA
tRF-413	GGTAGAGCGGAGGACTGT	NAME=TRNATyrGTA&LOCI=[chr14:21125623-21125716:strand=-]&SOURCE=UCSC&SOURCE-ACCESSION=chr14.tRNA18-TyrGTA&GENOME=hg19_Fragment_2	NAME=TRNATyrGTA&LOCI=[chr6:26595102-26595190:strand=+]&SOURCE=UCSC&SOURCE-ACCESSION=chr6.tRNA17-TyrGTA&GENOME=hg19_Fragment_1	NAME=TRNATyrGTA&LOCI=[chr8:67026223-67026311:strand=+&chr14:21121258-21121351:strand=-&chr8:67025602-67025694:strand=+&chr14:21131351-21131444:strand=-&chr14:21151432-21151520:strand=+]&SOURCE=UCSC&SOURCE-ACCESSION=chr8.tRNA5-TyrGTA&GENOME=hg19_Fragment_3	NAME=TRNATyrGTA&LOCI=[chr8:66609532-66609619:strand=-]&SOURCE=UCSC&SOURCE-ACCESSION=chr8.tRNA12-TyrGTA&GENOME=hg19_Fragment_1	NAME=TRNATyrGTA&LOCI=[chr14:21128117-21128210:strand=-]&SOURCE=UCSC&SOURCE-ACCESSION=chr14.tRNA17-TyrGTA&GENOME=hg19_Fragment_2								18..35	18..35	18..35	18..35	18..35								CCTTCGATAGCTCAGCTGGTAGAGCGGAGGACTGTAGATCCTTAGGTCGCTGGTTCGATTCCAGCTCGAAGGACCA	CCTTCGATAGCTCAGCTGGTAGAGCGGAGGACTGTAGATCCTTAGGTCGCTGGTTCGAATCCGGCTCGGAGGACCA	CCTTCGATAGCTCAGCTGGTAGAGCGGAGGACTGTAGATCCTTAGGTCGCTGGTTCGATTCCGGCTCGAAGGACCA	TCTTCAATAGCTCAGCTGGTAGAGCGGAGGACTGTAGATTCTTAGGTGCTGGTTTGATTCCGACTTGGAGAGCCA	CCTTCGATAGCTCAGCTGGTAGAGCGGAGGACTGTAGATCCTTAGGTCGCTGGTTCAATTCCGGCTCGAAGGACCA
tRF-414	GGTAGCATGGCTGAGTGG	NAME=TRNALeuAAG&LOCI=[chr3:148221228-148221309:strand=-]&SOURCE=UCSC&SOURCE-ACCESSION=chr3.tRNA5-LeuAAG&GENOME=hg19_Fragment_1												1..18												GGTAGCATGGCTGAGTGGTCTAAGATTCTGAATTAAGTCTCCAGTCTCTTTGGGGGCGTGGTTTTCAATCCCACCGCTGCTACCA
tRF-415	GGTAGCGCGTCTGACTCC	NAME=TRNATrpCCA&LOCI=[chr17:19411494-19411565:strand=+]&SOURCE=UCSC&SOURCE-ACCESSION=chr17.tRNA12-TrpCCA&GENOME=hg19_Fragment_4	NAME=TRNATrpCCA&LOCI=[chr12:98898030-98898101:strand=+]&SOURCE=UCSC&SOURCE-ACCESSION=chr12.tRNA6-TrpCCA&GENOME=hg19_Fragment_4	NAME=TRNATrpCCA&LOCI=[chr17:8124187-8124258:strand=-]&SOURCE=UCSC&SOURCE-ACCESSION=chr17.tRNA39-TrpCCA&GENOME=hg19_Fragment_3	NAME=TRNATrpCCA&LOCI=[chr6:26319330-26319401:strand=-&chr6:26331672-26331743:strand=-&chr17:8089676-8089747:strand=+]&SOURCE=UCSC&SOURCE-ACCESSION=chr17.tRNA6-TrpCCA&GENOME=hg19_Fragment_3									17..34	17..34	17..34	17..34									GACCTCGTGGCGCAATGGTAGCGCGTCTGACTCCAGATCAGAAGGTTGCGTGTTCAAGTCACGTCGGGGTCACCA	GACCTCGTGGCGCAACGGTAGCGCGTCTGACTCCAGATCAGAAGGCTGCGTGTTCGAATCACGTCGGGGTCACCA	GGCCTCGTGGCGCAACGGTAGCGCGTCTGACTCCAGATCAGAAGGTTGCGTGTTCAAATCACGTCGGGGTCACCA	GACCTCGTGGCGCAACGGTAGCGCGTCTGACTCCAGATCAGAAGGTTGCGTGTTCAAATCACGTCGGGGTCACCA
tRF-416	GGTAGCGTGGCCGAGCGGT	NAME=TRNALeuAAG&LOCI=[chr14:21078291-21078372:strand=+&chr5:180614701-180614782:strand=+&chr6:28911399-28911480:strand=-&chr16:22308461-22308542:strand=+]&SOURCE=UCSC&SOURCE-ACCESSION=chr14.tRNA1-LeuAAG&GENOME=hg19_Fragment_1	NAME=TRNALeuAAG&LOCI=[chr6:28956779-28956860:strand=+]&SOURCE=UCSC&SOURCE-ACCESSION=chr6.tRNA78-LeuAAG&GENOME=hg19_Fragment_1	NAME=TRNALeuAAG&LOCI=[chr5:180524474-180524555:strand=-&chr5:180528840-180528921:strand=+&chr5:180601044-180601125:strand=-]&SOURCE=UCSC&SOURCE-ACCESSION=chr5.tRNA3-LeuAAG&GENOME=hg19_Fragment_1	NAME=TRNALeuTAG&LOCI=[chr17:8023632-8023713:strand=-]&SOURCE=UCSC&SOURCE-ACCESSION=chr17.tRNA42-LeuTAG&GENOME=hg19_Fragment_1									1..19	1..19	1..19	1..19									GGTAGCGTGGCCGAGCGGTCTAAGGCGCTGGATTAAGGCTCCAGTCTCTTCGGGGGCGTGGGTTCGAATCCCACCGCTGCCACCA	GGTAGCGTGGCCGAGCGGTCTAAGGCGCTGGATTAAGGCTCCAGTCTCTTCGGGGGCGTGGGTTCAAATCCCACCGCTGCCACCA	GGTAGCGTGGCCGAGCGGTCTAAGGCGCTGGATTAAGGCTCCAGTCTCTTCGGAGGCGTGGGTTCGAATCCCACCGCTGCCACCA	GGTAGCGTGGCCGAGCGGTCTAAGGCGCTGGATTTAGGCTCCAGTCTCTTCGGAGGCGTGGGTTCGAATCCCACCGCTGCCACCA
tRF-417	GGTAGCGTGGCCGAGTGGTCT	NAME=TRNALeuTAG&LOCI=[chr16:22207032-22207113:strand=-]&SOURCE=UCSC&SOURCE-ACCESSION=chr16.tRNA27-LeuTAG&GENOME=hg19_Fragment_1	NAME=TRNALeuAAG&LOCI=[chr6:28446400-28446481:strand=-]&SOURCE=UCSC&SOURCE-ACCESSION=chr6.tRNA126-LeuAAG&GENOME=hg19_Fragment_1											1..21	1..21											GGTAGCGTGGCCGAGTGGTCTAAGGCGCTGGATTTAGGCTCCAGTCATTTCGATGGCGTGGGTTCGAATCCCACCGCTGCCACCA	GGTAGCGTGGCCGAGTGGTCTAAGACGCTGGATTAAGGCTCCAGTCTCTTCGGGGGCGTGGGTTTGAATCCCACCGCTGCCACCA
tRF-418	GGTAGGGTGGCCGAGCGGT	NAME=TRNALeuAAG&LOCI=[chr20:48952342-48952423:strand=-]&SOURCE=UCSC&SOURCE-ACCESSION=chr20.tRNA6-LeuAAG&GENOME=hg19_Fragment_1												1..19												GGTAGGGTGGCCGAGCGGTCTAAGGCACTGTATTAAGACTCCAGTCTCTTCAGAGGCATGGGTTTGAATCCCACTGCTGCCACCA
tRF-419	GGTAGTGTGGCCGAGCGGTCTAAGGCGCTG	NAME=TRNALeuTAG&LOCI=[chr14:21093529-21093610:strand=+]&SOURCE=UCSC&SOURCE-ACCESSION=chr14.tRNA2-LeuTAG&GENOME=hg19_Fragment_4												1..30												GGTAGTGTGGCCGAGCGGTCTAAGGCGCTGGATTTAGGCTCCAGTCTCTTCGGGGGCGTGGGTTCGAATCCCACCACTGCCACCA
tRF-420	GGTATGATTCTCGCT	NAME=TRNAProTGG&LOCI=[chr14:21101165-21101236:strand=+]&SOURCE=UCSC&SOURCE-ACCESSION=chr14.tRNA3-ProTGG&GENOME=hg19_Fragment_4	NAME=TRNAProTGG&LOCI=[chr16:3220961-3221031:strand=-]&SOURCE=UCSC&SOURCE-ACCESSION=chr16.tRNA31-ProTGG&GENOME=hg19_Fragment_1											17..31	17..31											GGCTCGTTGGTCTAGTGGTATGATTCTCGCTTTGGGTGCGAGAGGTCCCGGGTTCAAATCCCGGACGAGCCCCCA	GGCCTGTTGGTCTAGAGGTATGATTCTCGCTTTGGGTGCGAGAGGCCCCGGTGCGAGTCCCAGAGGAGCCCCCA
tRF-421	GGTCATCACGTTCGCCTA	NAME=TRNAValAAC&LOCI=[chr5:180615416-180615488:strand=-]&SOURCE=UCSC&SOURCE-ACCESSION=chr5.tRNA15-ValAAC&GENOME=hg19_Fragment_3												17..34												GTTTCCGTAGTGTAGTGGTCATCACGTTCGCCTAACACGCGAAAGGTCCCCGGTTCGAAACCGGGCGGAAACACCA
tRF-422	GGTCCCATGGTGTAATGGT	NAME=TRNAGlnTTG&LOCI=[chr6:28557156-28557227:strand=+]&SOURCE=UCSC&SOURCE-ACCESSION=chr6.tRNA64-GlnTTG&GENOME=hg19_Fragment_1	NAME=TRNAGlnTTG&LOCI=[chr6:145503859-145503930:strand=+]&SOURCE=UCSC&SOURCE-ACCESSION=chr6.tRNA84-GlnTTG&GENOME=hg19_Fragment_1	NAME=TRNAGlnTTG&LOCI=[chr17:47269890-47269961:strand=+]&SOURCE=UCSC&SOURCE-ACCESSION=chr17.tRNA16-GlnTTG&GENOME=hg19_Fragment_1										1..19	1..19	1..19										GGTCCCATGGTGTAATGGTTAGCACTCTGGACTTTGAATCCAGCAATCCGAGTTCGAATCTCGGTGGGACCTCCA	GGTCCCATGGTGTAATGGTTAGCACTCTGGGCTTTGAATCCAGCAATCCGAGTTCGAATCTTGGTGGGACCTCCA	GGTCCCATGGTGTAATGGTTAGCACTCTGGACTTTGAATCCAGCGATCCGAGTTCAAATCTCGGTGGGACCTCCA
tRF-423	GGTCTAGGGGTATGAT	NAME=TRNAProAGG&LOCI=[chr16:3202609-3202680:strand=-]&SOURCE=UCSC&SOURCE-ACCESSION=chr16.tRNA33-ProAGG&GENOME=hg19_Fragment_2												9..24												CGCTCTTTGGTCTAGGGGTATGATCTTCGCTTAGGGTGCGAGAGGTGCCTGGATCAACTCCTTCACAAGCCGCCA
tRF-424	GGTCTCGTAAACCGAAGATCACGGGT	NAME=TRNAThrCGT&LOCI=[chr16:14379750-14379821:strand=+]&SOURCE=UCSC&SOURCE-ACCESSION=chr16.tRNA15-ThrCGT&GENOME=hg19_Fragment_4												28..53												GGCGCGGTGGCCAAGTGGTAAGGCGTCGGTCTCGTAAACCGAAGATCACGGGTTCGAACCCCGTCCGTGCCTCCA
tRF-425	GGTGAGCACTTTGGACTCTGA	NAME=TRNAGlnCTG&LOCI=[chr1:145379320-145379391:strand=-&chr1:144839436-144839507:strand=-]&SOURCE=UCSC&SOURCE-ACCESSION=chr1.tRNA120-GlnCTG&GENOME=hg19_Fragment_2												17..37												GGTTCCATGGTGTAATGGTGAGCACTTTGGACTCTGAATACAGTGATCAGAGTTCAAGTCTCACTGGGACCTCCA
tRF-426	GGTGCGAGAGGTCCCGGGT	NAME=TRNAProAGG&LOCI=[chr14:21081560-21081631:strand=-&chr6:26555498-26555569:strand=+&chr11:75946557-75946628:strand=+&chr16:3239634-3239705:strand=+&chr14:21077495-21077566:strand=-&chr16:3232635-3232706:strand=-&chr7:128423504-128423575:strand=+&chr1:167684725-167684796:strand=-]&SOURCE=UCSC&SOURCE-ACCESSION=chr7.tRNA2-ProAGG&GENOME=hg19_Fragment_4												35..53												GGCTCGTTGGTCTAGGGGTATGATTCTCGCTTAGGGTGCGAGAGGTCCCGGGTTCAAATCCCGGACGAGCCCCCA
tRF-427	GGTGGTCTAGTGGCTAGGATTCGGT	NAME=TRNAGluTTC&LOCI=[chr1:147781030-147781101:strand=-]&SOURCE=UCSC&SOURCE-ACCESSION=chr1.tRNA110-GluTTC&GENOME=hg19_Fragment_2												6..30												TCCTTGGTGGTCTAGTGGCTAGGATTCGGTGCTTTCACCTGTGCGGCCCGGGTTCAATTCCCGATGAAGGAACCA
tRF-428	GGTGGTTAGGATTTGGC	NAME=TRNAGluCTC&LOCI=[chrX:51306112-51306183:strand=-]&SOURCE=UCSC&SOURCE-ACCESSION=chrX.tRNA3-GluCTC&GENOME=hg19_Fragment_1												14..30												TCCCTGGTGTTCCGGTGGTTAGGATTTGGCATTCTCACTGTTGTGGTGCGGATTCAATCCTGGCTTAGGGTACCA
tRF-429	GGTGGTTCAGTGGTAGAATTC	NAME=TRNAGluTTC&LOCI=[chr2:204229131-204229201:strand=-]&SOURCE=UCSC&SOURCE-ACCESSION=chr2.tRNA17-GluTTC&GENOME=hg19_Fragment_1	NAME=TRNAValCAC&LOCI=[chr1:149294666-149294736:strand=-]&SOURCE=UCSC&SOURCE-ACCESSION=chr1.tRNA99-ValCAC&GENOME=hg19_Fragment_1	NAME=TRNAGlyCCC&LOCI=[chr1:149680210-149680280:strand=-]&SOURCE=UCSC&SOURCE-ACCESSION=chr1.tRNA91-GlyCCC&GENOME=hg19_Fragment_1	NAME=TRNAGlyGCC&LOCI=[chr1:161450356-161450426:strand=+]&SOURCE=UCSC&SOURCE-ACCESSION=chr1.tRNA43-GlyGCC&GENOME=hg19_Fragment_1									6..26	6..26	6..26	6..26									GCAATGGTGGTTCAGTGGTAGAATTCTCGCCTTTCACACAGGAGACCCGGGTTCAATTCCTGACCCATGTACCA	GCACTGGTGGTTCAGTGGTAGAATTCTCGCCTCACACGCGGGACACCCGGGTTCAATTCCCGGTCAAGGCACCA	GCACTGGTGGTTCAGTGGTAGAATTCTCGCCTCCCACGCGGGAGACCCGGGTTTAATTCCCGGTCAAGATACCA	GCATAGGTGGTTCAGTGGTAGAATTCTTGCCTGCCACGCAGGAGGCCCAGGTTTGATTCCTGGCCCATGCACCA
tRF-430	GGTGTAATGGTTAGCACTCTGG	NAME=TRNAGlnTTG&LOCI=[chr6:145503859-145503930:strand=+]&SOURCE=UCSC&SOURCE-ACCESSION=chr6.tRNA84-GlnTTG&GENOME=hg19_Fragment_2												9..30												GGTCCCATGGTGTAATGGTTAGCACTCTGGGCTTTGAATCCAGCAATCCGAGTTCGAATCTTGGTGGGACCTCCA
tRF-431	GGTTAGCTCAGTTGG	NAME=TRNAIleAAT&LOCI=[chr6:27242990-27243063:strand=-]&SOURCE=UCSC&SOURCE-ACCESSION=chr6.tRNA153-IleAAT&GENOME=hg19_Fragment_3												5..19												GGCTGGTTAGCTCAGTTGGTTAGAGCGTGGTGCTAATAACGCCAAGGTCGCGGGTTCGATCCCCGTACTGGCCACCA
tRF-432	GGTTATCACATCTGCTTTA	NAME=TRNAValTAC&LOCI=[chr10:5895674-5895746:strand=-]&SOURCE=UCSC&SOURCE-ACCESSION=chr10.tRNA6-ValTAC&GENOME=hg19_Fragment_3												17..35												GGTTCCATAGTGTAGTGGTTATCACATCTGCTTTACACGCAGAAGGTCCTGGGTTCAAGCCCCAGTGGAACCACCA
tRF-433	GGTTATCACATTCGCCTCAC	NAME=TRNAValCAC&LOCI=[chr19:4724647-4724719:strand=-]&SOURCE=UCSC&SOURCE-ACCESSION=chr19.tRNA13-ValCAC&GENOME=hg19_Fragment_4	NAME=TRNAValCAC&LOCI=[chr20:43951001-43951073:strand=+]&SOURCE=UCSC&SOURCE-ACCESSION=chr20.tRNA3-ValCAC&GENOME=hg19_Fragment_1											17..36	17..36											GTTTCCGTAGTGTAGCGGTTATCACATTCGCCTCACACGCGAAAGGTCCCCGGTTCGATCCCGGGCGGAAACACCA	GCTTCTGTAATGTAGTGGTTATCACATTCGCCTCACACATGAAAGGTCACCAGTTTGAGACCGGGCCAAAACACCA
tRF-434	GGTTATCACGTCTGCTTTA	NAME=TRNAValTAC&LOCI=[chr11:59318460-59318532:strand=-]&SOURCE=UCSC&SOURCE-ACCESSION=chr11.tRNA16-ValTAC&GENOME=hg19_Fragment_3	NAME=TRNAValTAC&LOCI=[chrX:18693029-18693101:strand=-&chr11:59318102-59318174:strand=-]&SOURCE=UCSC&SOURCE-ACCESSION=chrX.tRNA4-ValTAC&GENOME=hg19_Fragment_3											17..35	17..35											GGTTCCATAGTGTAGCGGTTATCACGTCTGCTTTACACGCAGAAGGTCCTGGGTTCGAGCCCCAGTGGAACCACCA	GGTTCCATAGTGTAGTGGTTATCACGTCTGCTTTACACGCAGAAGGTCCTGGGTTCGAGCCCCAGTGGAACCACCA
tRF-435	GGTTATCACGTT	NAME=TRNAValAAC&LOCI=[chr6:27648885-27648957:strand=-]&SOURCE=UCSC&SOURCE-ACCESSION=chr6.tRNA136-ValAAC&GENOME=hg19_Fragment_2	NAME=TRNAValAAC&LOCI=[chr6:27618707-27618779:strand=-]&SOURCE=UCSC&SOURCE-ACCESSION=chr6.tRNA139-ValAAC&GENOME=hg19_Fragment_2	NAME=TRNAValCAC&LOCI=[chr1:149298555-149298627:strand=-]&SOURCE=UCSC&SOURCE-ACCESSION=chr1.tRNA98-ValCAC&GENOME=hg19_Fragment_2	NAME=TRNAValCAC&LOCI=[chr5:180649395-180649467:strand=-&chr5:180529253-180529325:strand=-&chr6:26538282-26538354:strand=+&chr1:161369490-161369562:strand=-&chr5:180524070-180524142:strand=+&chr5:180600650-180600722:strand=+]&SOURCE=UCSC&SOURCE-ACCESSION=chr5.tRNA2-ValCAC&GENOME=hg19_Fragment_2	NAME=TRNAValCAC&LOCI=[chr1:149684088-149684161:strand=-]&SOURCE=UCSC&SOURCE-ACCESSION=chr1.tRNA90-ValCAC&GENOME=hg19_Fragment_2								17..28	17..28	17..28	17..28	17..28								GTTTCCGTAGTGTAGTGGTTATCACGTTCGCCTAACACGCGAAAGGTCCGCGGTTCGAAACCGGGCGGAAACACCA	GTTTCCGTAGTGTAGTGGTTATCACGTTCGCCTAACACGCGAAAGGTCCCTGGATCAAAACCAGGCGGAAACACCA	GTTTCCGTAGTGTAGTGGTTATCACGTTCGCCTCACACGCGAAAGGTCCCCGGTTCGAAACTGGGCGGAAACACCA	GTTTCCGTAGTGTAGTGGTTATCACGTTCGCCTCACACGCGAAAGGTCCCCGGTTCGAAACCGGGCGGAAACACCA	GTTTCCGTAGTGTAGTGGTTATCACGTTCGCCTCACACGCGTAAAGGTCCCCGGTTCGAAACCGGGCGGAAACACCA
tRF-436	GGTTATCACGTTCGCCTAAC	NAME=TRNAValAAC&LOCI=[chr3:169490018-169490090:strand=+&chr5:180596610-180596682:strand=+&chr5:180591154-180591226:strand=+&chr6:27721179-27721251:strand=-&chr5:180645270-180645342:strand=-]&SOURCE=UCSC&SOURCE-ACCESSION=chr3.tRNA2-ValAAC&GENOME=hg19_Fragment_3												17..36												GTTTCCGTAGTGTAGTGGTTATCACGTTCGCCTAACACGCGAAAGGTCCCCGGTTCGAAACCGGGCGGAAACACCA
tRF-437	GGTTATCACGTTCGCCTCA	NAME=TRNAValCAC&LOCI=[chr6:27248049-27248121:strand=-]&SOURCE=UCSC&SOURCE-ACCESSION=chr6.tRNA152-ValCAC&GENOME=hg19_Fragment_2	NAME=TRNAValCAC&LOCI=[chr6:27173867-27173939:strand=-]&SOURCE=UCSC&SOURCE-ACCESSION=chr6.tRNA157-ValCAC&GENOME=hg19_Fragment_1											17..35	17..35											GCTTCTGTAGTGTAGTGGTTATCACGTTCGCCTCACACGCGAAAGGTCCCCGGTTCGAAACCGGGCAGAAGCACCA	GTTTCCGTAGTGGAGTGGTTATCACGTTCGCCTCACACGCGAAAGGTCCCCGGTTTGAAACCAGGCGGAAACACCA
tRF-438	GGTTCAAATCCCGGACGAGCC	NAME=TRNAProTGG&LOCI=[chr14:21101165-21101236:strand=+]&SOURCE=UCSC&SOURCE-ACCESSION=chr14.tRNA3-ProTGG&GENOME=hg19_Fragment_1	NAME=TRNAProCGG&LOCI=[chr6:27059521-27059592:strand=+]&SOURCE=UCSC&SOURCE-ACCESSION=chr6.tRNA30-ProCGG&GENOME=hg19_Fragment_1	NAME=TRNAProCGG&LOCI=[chr1:167683962-167684033:strand=+&chr17:8126151-8126222:strand=-&chr16:3222049-3222120:strand=+]&SOURCE=UCSC&SOURCE-ACCESSION=chr16.tRNA6-ProCGG&GENOME=hg19_Fragment_1	NAME=TRNAProTGG&LOCI=[chr16:3234133-3234204:strand=-&chr16:3238094-3238165:strand=+&chr16:3208923-3208994:strand=+&chr14:21152175-21152246:strand=+&chr5:180615854-180615925:strand=-]&SOURCE=UCSC&SOURCE-ACCESSION=chr16.tRNA3-ProTGG&GENOME=hg19_Fragment_1	NAME=TRNAProAGG&LOCI=[chr16:3241989-3242060:strand=+]&SOURCE=UCSC&SOURCE-ACCESSION=chr16.tRNA11-ProAGG&GENOME=hg19_Fragment_1	NAME=TRNAProAGG&LOCI=[chr14:21081560-21081631:strand=-&chr6:26555498-26555569:strand=+&chr11:75946557-75946628:strand=+&chr16:3239634-3239705:strand=+&chr14:21077495-21077566:strand=-&chr16:3232635-3232706:strand=-&chr7:128423504-128423575:strand=+&chr1:167684725-167684796:strand=-]&SOURCE=UCSC&SOURCE-ACCESSION=chr7.tRNA2-ProAGG&GENOME=hg19_Fragment_1	NAME=TRNAProTGG&LOCI=[chr11:75946869-75946940:strand=-]&SOURCE=UCSC&SOURCE-ACCESSION=chr11.tRNA12-ProTGG&GENOME=hg19_Fragment_2						51..71	51..71	51..71	51..71	51..71	51..71	51..71						GGCTCGTTGGTCTAGTGGTATGATTCTCGCTTTGGGTGCGAGAGGTCCCGGGTTCAAATCCCGGACGAGCCCCCA	GGCTCGTTGGTCTAGGGGTATGATTCTCGCTTCGGGTGTGAGAGGTCCCGGGTTCAAATCCCGGACGAGCCCCCA	GGCTCGTTGGTCTAGGGGTATGATTCTCGCTTCGGGTGCGAGAGGTCCCGGGTTCAAATCCCGGACGAGCCCCCA	GGCTCGTTGGTCTAGGGGTATGATTCTCGCTTTGGGTGCGAGAGGTCCCGGGTTCAAATCCCGGACGAGCCCCCA	GGCTCGTTGGTCTAGGGGTATGATTCTCGCTTAGGATGCGAGAGGTCCCGGGTTCAAATCCCGGACGAGCCCCCA	GGCTCGTTGGTCTAGGGGTATGATTCTCGCTTAGGGTGCGAGAGGTCCCGGGTTCAAATCCCGGACGAGCCCCCA	GGCTCGTTGGTCTAGGGGTATGATTCTCGGTTTGGGTCCGAGAGGTCCCGGGTTCAAATCCCGGACGAGCCCCCA
tRF-439	GGTTCAATTCCACCTTT	NAME=TRNASeC(e)TCA&LOCI=[chr22:44546537-44546622:strand=+]&SOURCE=UCSC&SOURCE-ACCESSION=chr22.tRNA1-SeC(e)TCA&GENOME=hg19_Fragment_3												65..81												GCTCGGATGATCCTCAGTGGTCTGGGGTGCAGGCTTCAAACCTGTAGCTGTCTAGTGACAGAGTGGTTCAATTCCACCTTTGTAGGCCA
tRF-440	GGTTCAATTCCTCTTCTTAAC	NAME=TRNAValTAC&LOCI=[chr6:156869046-156869120:strand=-]&SOURCE=UCSC&SOURCE-ACCESSION=chr6.tRNA86-ValTAC&GENOME=hg19_Fragment_1												54..74												GTTAAGACGGCAGAGCCCGGCAATTGCGTAAAATTTACAACTTTATGGGCAGAGGTTCAATTCCTCTTCTTAACACCA
tRF-441	GGTTCCATAGTGTAGCGGT	NAME=TRNAValTAC&LOCI=[chr11:59318460-59318532:strand=-]&SOURCE=UCSC&SOURCE-ACCESSION=chr11.tRNA16-ValTAC&GENOME=hg19_Fragment_1												1..19												GGTTCCATAGTGTAGCGGTTATCACGTCTGCTTTACACGCAGAAGGTCCTGGGTTCGAGCCCCAGTGGAACCACCA
tRF-442	GGTTCCATAGTGTAGTGGT	NAME=TRNAValTAC&LOCI=[chrX:18693029-18693101:strand=-&chr11:59318102-59318174:strand=-]&SOURCE=UCSC&SOURCE-ACCESSION=chrX.tRNA4-ValTAC&GENOME=hg19_Fragment_1	NAME=TRNAValTAC&LOCI=[chr10:5895674-5895746:strand=-]&SOURCE=UCSC&SOURCE-ACCESSION=chr10.tRNA6-ValTAC&GENOME=hg19_Fragment_1											1..19	1..19											GGTTCCATAGTGTAGTGGTTATCACGTCTGCTTTACACGCAGAAGGTCCTGGGTTCGAGCCCCAGTGGAACCACCA	GGTTCCATAGTGTAGTGGTTATCACATCTGCTTTACACGCAGAAGGTCCTGGGTTCAAGCCCCAGTGGAACCACCA
tRF-443	GGTTCCATGGGTTAATGGT	NAME=TRNAGlnCTG&LOCI=[chr1:147825689-147825760:strand=+]&SOURCE=UCSC&SOURCE-ACCESSION=chr1.tRNA23-GlnCTG&GENOME=hg19_Fragment_2												1..19												GGTTCCATGGGTTAATGGTGAGCACCCTGGACTCTGAATCAAGCGATCCGAGTTCAAATCTCGGTGGTACCTCCA
tRF-444	GGTTCCATGGTGTAATGGT	NAME=TRNAGlnCTG&LOCI=[chr6:27263212-27263283:strand=+]&SOURCE=UCSC&SOURCE-ACCESSION=chr6.tRNA42-GlnCTG&GENOME=hg19_Fragment_1	NAME=TRNAGlnCTG&LOCI=[chr6:27515531-27515602:strand=-]&SOURCE=UCSC&SOURCE-ACCESSION=chr6.tRNA146-GlnCTG&GENOME=hg19_Fragment_1	NAME=TRNAGlnCTG&LOCI=[chr6:28909378-28909449:strand=-&chr17:8023070-8023141:strand=+&chr15:66161400-66161471:strand=-&chr6:27487308-27487379:strand=+&chr6:18836402-18836473:strand=+]&SOURCE=UCSC&SOURCE-ACCESSION=chr6.tRNA1-GlnCTG&GENOME=hg19_Fragment_1	NAME=TRNAGlnCTG&LOCI=[chr12:74851182-74851254:strand=+]&SOURCE=UCSC&SOURCE-ACCESSION=chr12.tRNA3-GlnCTG&GENOME=hg19_Fragment_1	NAME=TRNAGlnCTG&LOCI=[chr1:147800937-147801008:strand=+]&SOURCE=UCSC&SOURCE-ACCESSION=chr1.tRNA22-GlnCTG&GENOME=hg19_Fragment_1	NAME=TRNAGlnCTG&LOCI=[chr1:147737382-147737453:strand=-&chr1:149186125-149186196:strand=+]&SOURCE=UCSC&SOURCE-ACCESSION=chr1.tRNA28-GlnCTG&GENOME=hg19_Fragment_1	NAME=TRNAGlnCTG&LOCI=[chr1:146476760-146476831:strand=-]&SOURCE=UCSC&SOURCE-ACCESSION=chr1.tRNA114-GlnCTG&GENOME=hg19_Fragment_1	NAME=TRNAGlnCTG&LOCI=[chr1:145963304-145963375:strand=+&chr1:147505038-147505109:strand=+]&SOURCE=UCSC&SOURCE-ACCESSION=chr1.tRNA15-GlnCTG&GENOME=hg19_Fragment_1	NAME=TRNAGlnCTG&LOCI=[chr1:145379320-145379391:strand=-&chr1:144839436-144839507:strand=-]&SOURCE=UCSC&SOURCE-ACCESSION=chr1.tRNA120-GlnCTG&GENOME=hg19_Fragment_1	NAME=TRNAGlnCTG&LOCI=[chr1:149079364-149079435:strand=+]&SOURCE=UCSC&SOURCE-ACCESSION=chr1.tRNA27-GlnCTG&GENOME=hg19_Fragment_1			1..19	1..19	1..19	1..19	1..19	1..19	1..19	1..19	1..19	1..19			GGTTCCATGGTGTAATGGTTAGCACTCTGGACTCTGAATCCGGTAATCCGAGTTCAAATCTCGGTGGAACCTCCA	GGTTCCATGGTGTAATGGTTAGCACTCTGGACTCTGAATCCAGCGATCCGAGTTCAAGTCTCGGTGGAACCTCCA	GGTTCCATGGTGTAATGGTTAGCACTCTGGACTCTGAATCCAGCGATCCGAGTTCAAATCTCGGTGGAACCTCCA	GGTTCCATGGTGTAATGGTAAGCACCCTGGACTCTGAATCCAGCAACCAGAGTTCCAGTCTCAGCGTGGACCTCCA	GGTTCCATGGTGTAATGGTAAGCACTCTGGACTCTGAATCCAGCCATCTGAGTTCGAGTCTCTGTGGAACCTCCA	GGTTCCATGGTGTAATGGTAAGCACTCTGGACTCTGAATCCAGCGATCCGAGTTCGAGTCTCGGTGGAACCTCCA	GGTTCCATGGTGTAATGGTGACCACTTTGGACTCTGAATACAGTGATCAGAGTTCAAGTCTCACTGGAACCTCCA	GGTTCCATGGTGTAATGGTGAGCACTCTGGACTCTGAATCCAGCGATCCGAGTTCGAGTCTCGGTGGAACCTCCA	GGTTCCATGGTGTAATGGTGAGCACTTTGGACTCTGAATACAGTGATCAGAGTTCAAGTCTCACTGGGACCTCCA	GGTTCCATGGTGTAATGGTGAGGGCTTTGGACTCTGACTACAGTGATCAGAGTTCAAGTCTCAGTGGGACCTCCA
tRF-445	GGTTCGAATCCCACTTTTGAC	NAME=TRNALeuCAA&LOCI=[chr1:161581736-161581819:strand=-]&SOURCE=UCSC&SOURCE-ACCESSION=chr1.tRNA66-LeuCAA&GENOME=hg19_Fragment_3												63..83												GTCAGGATGGCCGAGCAGTCTTAAGGCGCTGCGTTCAAATCGCACCCTCCGCTGGAGGCGTGGGTTCGAATCCCACTTTTGACACCA
tRF-446	GGTTCGAATCCTGCTCACAGC	NAME=TRNASerCGA&LOCI=[chr17:8042199-8042280:strand=-]&SOURCE=UCSC&SOURCE-ACCESSION=chr17.tRNA41-SerCGA&GENOME=hg19_Fragment_3												61..81												GCTGTGATGGCCGAGTGGTTAAGGCGTTGGACTCGAAATCCAATGGGGTCTCCCCGCGCAGGTTCGAATCCTGCTCACAGCGCCA
tRF-447	GGTTCGACCCCCGGCTCCTCC	NAME=TRNAAlaCGC&LOCI=[chr6:28697092-28697163:strand=+]&SOURCE=UCSC&SOURCE-ACCESSION=chr6.tRNA70-AlaCGC&GENOME=hg19_Fragment_2												51..71												GGGGGTGTAGCTCAGTGGTAGAGCGCGTGCTTCGCATGTACGAGGCCCCGGGTTCGACCCCCGGCTCCTCCACCA
tRF-448	GGTTCGACTCCTGGCTGGCTC	NAME=TRNAArgACG&LOCI=[chr14:23398910-23398982:strand=+&chr6:26328368-26328440:strand=+&chr6:26537726-26537798:strand=+]&SOURCE=UCSC&SOURCE-ACCESSION=chr6.tRNA6-ArgACG&GENOME=hg19_Fragment_2												52..72												GGGCCAGTGGCGCAATGGATAACGCGTCTGACTACGGATCAGAAGATTCCAGGTTCGACTCCTGGCTGGCTCGCCA
tRF-449	GGTTCGAGTCCCATCTGGGTC	NAME=TRNAArgCCG&LOCI=[chr17:66016013-66016085:strand=-]&SOURCE=UCSC&SOURCE-ACCESSION=chr17.tRNA23-ArgCCG&GENOME=hg19_Fragment_4												52..72												GACCCAGTGGCCTAATGGATAAGGCATCAGCCTCCGGAGCTGGGGATTGTGGGTTCGAGTCCCATCTGGGTCGCCA
tRF-450	GGTTCGAGTCCCGGCGGAG	NAME=TRNAArgTCT&LOCI=[chr1:94313129-94313213:strand=+]&SOURCE=UCSC&SOURCE-ACCESSION=chr1.tRNA9-ArgTCT&GENOME=hg19_Fragment_3												52..70												GGCTCCGTGGCGCAATGGATAGCGCATTGGACTTCTAATTCAAAGGTTCCGGGTTCGAGTCCCGGCGGAGTCGCCA
tRF-451	GGTTCGAGTCCCTTCGTGGTC	NAME=TRNAArgTCG&LOCI=[chr17:73031208-73031280:strand=+]&SOURCE=UCSC&SOURCE-ACCESSION=chr17.tRNA19-ArgTCG&GENOME=hg19_Fragment_4	NAME=TRNAArgCCG&LOCI=[chr16:3200675-3200747:strand=+&chr6:28849165-28849237:strand=+&chr6:28710729-28710801:strand=-]&SOURCE=UCSC&SOURCE-ACCESSION=chr16.tRNA1-ArgCCG&GENOME=hg19_Fragment_4											52..72	52..72											GACCGCGTGGCCTAATGGATAAGGCGTCTGACTTCGGATCAGAAGATTGAGGGTTCGAGTCCCTTCGTGGTCGCCA	GGCCGCGTGGCCTAATGGATAAGGCGTCTGATTCCGGATCAGAAGATTGAGGGTTCGAGTCCCTTCGTGGTCGCCA
tRF-452	GGTTCGATCCCGGGTTTC	NAME=TRNAPheGAA&LOCI=[chr6:28732164-28732236:strand=+]&SOURCE=UCSC&SOURCE-ACCESSION=chr6.tRNA72-PheGAA&GENOME=hg19_Fragment_4												52..69												GCCAAAATTGCTCAGTTGGGAGAGCGTTAGACTGAAGATCTAAAGGTCCCTGGTTCGATCCCGGGTTTCACCACCA
tRF-453	GGTTCGATTCCCTCCTTT	NAME=TRNASerTGA&LOCI=[chr2:132140142-132140211:strand=+]&SOURCE=UCSC&SOURCE-ACCESSION=chr2.tRNA10-SerTGA&GENOME=hg19_Fragment_1	NAME=TRNASerTGA&LOCI=[chr2:131033024-131033093:strand=-]&SOURCE=UCSC&SOURCE-ACCESSION=chr2.tRNA21-SerTGA&GENOME=hg19_Fragment_1											49..66	49..66											GAGAAGGTCATAGAGGTTATGGGATTGGCTTGAAACCAGTCTCTGGGGGGTTCGATTCCCTCCTTTTTCACCA	GAGAAGGTCACAGAGGTTATGGGATTGGCTTGAAACCAGTCTGTGGGGGGTTCGATTCCCTCCTTTTTCACCA
tRF-454	GGTTGGTCTAGGGCTATGATTCT	NAME=TRNAProAGG&LOCI=[chr2:77895593-77895663:strand=+]&SOURCE=UCSC&SOURCE-ACCESSION=chr2.tRNA7-ProAGG&GENOME=hg19_Fragment_1	NAME=TRNAProAGG&LOCI=[chr2:87339573-87339644:strand=+]&SOURCE=UCSC&SOURCE-ACCESSION=chr2.tRNA8-ProAGG&GENOME=hg19_Fragment_1											5..27	5..27											GGCTGGTTGGTCTAGGGCTATGATTCTCACTTAGGGTGCAAGAGGTCCTGGTTCAAATCCCAGAGGAGCCCCCA	GGCTGGTTGGTCTAGGGCTATGATTCTCACTTAGGGTGCAAAAGGTCCTGGGTTCAAATCCCAGAGGAGCCCCCA
tRF-455	GTAAACCAGGGGTCGCGAGTT	NAME=TRNAThrTGT&LOCI=[chr14:21081949-21082021:strand=-]&SOURCE=UCSC&SOURCE-ACCESSION=chr14.tRNA21-ThrTGT&GENOME=hg19_Fragment_1	NAME=TRNAThrTGT&LOCI=[chr14:21149849-21149921:strand=+]&SOURCE=UCSC&SOURCE-ACCESSION=chr14.tRNA4-ThrTGT&GENOME=hg19_Fragment_2	NAME=TRNAThrTGT&LOCI=[chr14:21099319-21099391:strand=-]&SOURCE=UCSC&SOURCE-ACCESSION=chr14.tRNA20-ThrTGT&GENOME=hg19_Fragment_2	NAME=TRNAThrTGT&LOCI=[chr1:222638347-222638419:strand=+]&SOURCE=UCSC&SOURCE-ACCESSION=chr1.tRNA56-ThrTGT&GENOME=hg19_Fragment_1									35..55	35..55	35..55	35..55									GGCTCCATAGCTCAGGGGTTAGAGCGCTGGTCTTGTAAACCAGGGGTCGCGAGTTCAATTCTCGCTGGGGCCTCCA	GGCCCTATAGCTCAGGGGTTAGAGCACTGGTCTTGTAAACCAGGGGTCGCGAGTTCAAATCTCGCTGGGGCCTCCA	GGCTCCATAGCTCAGGGGTTAGAGCACTGGTCTTGTAAACCAGGGGTCGCGAGTTCAAATCTCGCTGGGGCCTCCA	GGCTCCATAGCTCAGTGGTTAGAGCACTGGTCTTGTAAACCAGGGGTCGCGAGTTCGATCCTCGCTGGGGCCTCCA
tRF-456	GTACGAGGCCCCGGGTT	NAME=TRNAAlaCGC&LOCI=[chr6:28697092-28697163:strand=+]&SOURCE=UCSC&SOURCE-ACCESSION=chr6.tRNA70-AlaCGC&GENOME=hg19_Fragment_3												38..54												GGGGGTGTAGCTCAGTGGTAGAGCGCGTGCTTCGCATGTACGAGGCCCCGGGTTCGACCCCCGGCTCCTCCACCA
tRF-457	GTAGTCGTGGCCGAGTGG	NAME=TRNASerAGA&LOCI=[chr6:27509554-27509635:strand=-]&SOURCE=UCSC&SOURCE-ACCESSION=chr6.tRNA147-SerAGA&GENOME=hg19_Fragment_1	NAME=TRNASerTGA&LOCI=[chr6:27473607-27473688:strand=-]&SOURCE=UCSC&SOURCE-ACCESSION=chr6.tRNA148-SerTGA&GENOME=hg19_Fragment_1	NAME=TRNASerTGA&LOCI=[chr6:27513468-27513549:strand=+]&SOURCE=UCSC&SOURCE-ACCESSION=chr6.tRNA51-SerTGA&GENOME=hg19_Fragment_1	NAME=TRNASerAGA&LOCI=[chr6:27521192-27521273:strand=-]&SOURCE=UCSC&SOURCE-ACCESSION=chr6.tRNA145-SerAGA&GENOME=hg19_Fragment_1	NAME=TRNASerTGA&LOCI=[chr6:26312824-26312905:strand=-]&SOURCE=UCSC&SOURCE-ACCESSION=chr6.tRNA172-SerTGA&GENOME=hg19_Fragment_1	NAME=TRNASerAGA&LOCI=[chr6:27499987-27500068:strand=+]&SOURCE=UCSC&SOURCE-ACCESSION=chr6.tRNA50-SerAGA&GENOME=hg19_Fragment_1	NAME=TRNASerAGA&LOCI=[chr6:27446591-27446672:strand=+&chr6:26327817-26327898:strand=+&chr8:96281885-96281966:strand=-&chr17:8129928-8130009:strand=-&chr6:27463593-27463674:strand=+&chr6:27470818-27470899:strand=+]&SOURCE=UCSC&SOURCE-ACCESSION=chr6.tRNA5-SerAGA&GENOME=hg19_Fragment_1						1..18	1..18	1..18	1..18	1..18	1..18	1..18						GTAGTCGTGGCCGAGTGGTTAAGGCGATGGACTAGAAATCCATTGGGGTTTCCCCGCGCAGGTTCGAATCCTGCCGACTACGCCA	GTAGTCGTGGCCGAGTGGTTAAGGCGATGGACTTGAAATCCATTGGGGTTTCCCCGCGCAGGTTCGAATCCTGTCGGCTACGCCA	GTAGTCGTGGCCGAGTGGTTAAGGCGATGGACTTGAAATCCATTGGGGTTTCCCCGCGCAGGTTCGAATCCTGCCGACTACGCCA	GTAGTCGTGGCCGAGTGGTTAAGGTGATGGACTAGAAACCCATTGGGGTCTCCCCGCGCAGGTTCGAATCCTGCCGACTACGCCA	GTAGTCGTGGCCGAGTGGTTAAGGCGATGGACTTGAAATCCATTGGGGTCTCCCCGCGCAGGTTCGAATCCTGCCGACTACGCCA	GTAGTCGTGGCCGAGTGGTTAAGGCGATGGACTAGAAATCCATTGGGGTTTCCCCACGCAGGTTCGAATCCTGCCGACTACGCCA	GTAGTCGTGGCCGAGTGGTTAAGGCGATGGACTAGAAATCCATTGGGGTCTCCCCGCGCAGGTTCGAATCCTGCCGACTACGCCA
tRF-458	GTAGTGTAGTGGTTATCACGTT	NAME=TRNAValCAC&LOCI=[chr6:27248049-27248121:strand=-]&SOURCE=UCSC&SOURCE-ACCESSION=chr6.tRNA152-ValCAC&GENOME=hg19_Fragment_4												7..28												GCTTCTGTAGTGTAGTGGTTATCACGTTCGCCTCACACGCGAAAGGTCCCCGGTTCGAAACCGGGCAGAAGCACCA
tRF-459	GTATGAGGCCCCGGGT	NAME=TRNAAlaCGC&LOCI=[chr6:28641613-28641684:strand=-]&SOURCE=UCSC&SOURCE-ACCESSION=chr6.tRNA119-AlaCGC&GENOME=hg19_Fragment_3	NAME=TRNAAlaTGC&LOCI=[chr5:180633868-180633939:strand=+&chr12:125406301-125406372:strand=-]&SOURCE=UCSC&SOURCE-ACCESSION=chr5.tRNA8-AlaTGC&GENOME=hg19_Fragment_3											38..53	38..53											GGGGATGTAGCTCAGTGGTAGAGCGCATGCTTCGCATGTATGAGGCCCCGGGTTCGATCCCCGGCATCTCCACCA	GGGGATGTAGCTCAGTGGTAGAGCGCATGCTTTGCATGTATGAGGCCCCGGGTTCGATCCCCGGCATCTCCACCA
tRF-460	GTCACGGTGGCCGAGTGG	NAME=TRNASerCGA&LOCI=[chr12:56584148-56584229:strand=+]&SOURCE=UCSC&SOURCE-ACCESSION=chr12.tRNA2-SerCGA&GENOME=hg19_Fragment_2												1..18												GTCACGGTGGCCGAGTGGTTAAGGCGTTGGACTCGAAATCCAATGGGGTTTCCCCGCACAGGTTCGAATCCTGTTCGTGACGCCA
tRF-461	GTCAGGATGGCCGAGC	NAME=TRNALeuCAA&LOCI=[chr1:161581736-161581819:strand=-]&SOURCE=UCSC&SOURCE-ACCESSION=chr1.tRNA66-LeuCAA&GENOME=hg19_Fragment_1												1..16												GTCAGGATGGCCGAGCAGTCTTAAGGCGCTGCGTTCAAATCGCACCCTCCGCTGGAGGCGTGGGTTCGAATCCCACTTTTGACACCA
tRF-462	GTCAGGATGGCCGAGCGGT	NAME=TRNALeuCAG&LOCI=[chr1:161418741-161418823:strand=+&chr1:161500132-161500214:strand=-&chr1:161426122-161426204:strand=+&chr1:161440913-161440995:strand=+&chr6:26521436-26521518:strand=+&chr1:161411323-161411405:strand=+&chr1:161433532-161433614:strand=+]&SOURCE=UCSC&SOURCE-ACCESSION=chr6.tRNA7-LeuCAG&GENOME=hg19_Fragment_1	NAME=TRNALeuCAG&LOCI=[chr16:57333863-57333945:strand=+&chr16:57334392-57334474:strand=-]&SOURCE=UCSC&SOURCE-ACCESSION=chr16.tRNA26-LeuCAG&GENOME=hg19_Fragment_1											1..19	1..19											GTCAGGATGGCCGAGCGGTCTAAGGCGCTGCGTTCAGGTCGCAGTCTCCCCTGGAGGCGTGGGTTCGAATCCCACTCCTGACACCA	GTCAGGATGGCCGAGCGGTCTAAGGCGCTGCGTTCAGGTCGCAGTCTCCCCTGGAGGCGTGGGTTCGAATCCCACTTCTGACACCA
tRF-463	GTCAGGATGGCCGAGTGG	NAME=TRNALeuCAA&LOCI=[chr1:249168054-249168159:strand=+]&SOURCE=UCSC&SOURCE-ACCESSION=chr1.tRNA58-LeuCAA&GENOME=hg19_Fragment_1	NAME=TRNALeuCAA&LOCI=[chr6:28908830-28908934:strand=+&chr6:28864000-28864105:strand=-]&SOURCE=UCSC&SOURCE-ACCESSION=chr6.tRNA74-LeuCAA&GENOME=hg19_Fragment_1	NAME=TRNALeuCAA&LOCI=[chr6:27573417-27573524:strand=-]&SOURCE=UCSC&SOURCE-ACCESSION=chr6.tRNA140-LeuCAA&GENOME=hg19_Fragment_1	NAME=TRNALeuCAA&LOCI=[chr6:27570348-27570454:strand=-]&SOURCE=UCSC&SOURCE-ACCESSION=chr6.tRNA141-LeuCAA&GENOME=hg19_Fragment_1									1..18	1..18	1..18	1..18									GTCAGGATGGCCGAGTGGTCTAAGGCGCCAGACTCAAGTTCTGGTCTCCGGATGGAGGCGTGGGTTCGAATCCCACTTCTGACACCA	GTCAGGATGGCCGAGTGGTCTAAGGCGCCAGACTCAAGTTCTGGTCTCCAATGGAGGCGTGGGTTCGAATCCCACTTCTGACACCA	GTCAGGATGGCCGAGTGGTCTAAGGCGCCAGACTCAAGTTCTGGTCTCCGTATGGAGGCGTGGGTTCGAATCCCACTTCTGACACCA	GTCAGGATGGCCGAGTGGTCTAAGGCGCCAGACTCAAGTTCTGGTCTCCGCATGGAGGCGTGGGTTCGAATCCCACTTCTGACACCA
tRF-464	GTCCCACCAGAGTCGCCA	NAME=TRNAArgTCT&LOCI=[chr9:131102355-131102445:strand=-&chr11:59318767-59318852:strand=+]&SOURCE=UCSC&SOURCE-ACCESSION=chr11.tRNA3-ArgTCT&GENOME=hg19_Fragment_3												59..76												GGCTCTGTGGCGCAATGGATAGCGCATTGGACTTCTAATTCAAAGGTTGTGGGTTCGAGTCCCACCAGAGTCGCCA
tRF-465	GTCGGCTAGAGCGTGGTG	NAME=TRNAIleAAT&LOCI=[chr6:27636362-27636435:strand=+]&SOURCE=UCSC&SOURCE-ACCESSION=chr6.tRNA57-IleAAT&GENOME=hg19_Fragment_6												15..32												GGCCGGTTAGCTCAGTCGGCTAGAGCGTGGTGCTAATAACGCCAAGGTCGCGGGTTCGATCCCCGTACGGGCCACCA
tRF-466	GTCTCTGTGGCACAATCGGT	NAME=TRNAAsnGTT&LOCI=[chr1:149211948-149212021:strand=-]&SOURCE=UCSC&SOURCE-ACCESSION=chr1.tRNA104-AsnGTT&GENOME=hg19_Fragment_1	NAME=TRNAAsnGTT&LOCI=[chr1:147851060-147851133:strand=-]&SOURCE=UCSC&SOURCE-ACCESSION=chr1.tRNA109-AsnGTT&GENOME=hg19_Fragment_1	NAME=TRNAAsnGTT&LOCI=[chr1:143663558-143663631:strand=-]&SOURCE=UCSC&SOURCE-ACCESSION=chr1.tRNA125-AsnGTT&GENOME=hg19_Fragment_2										1..20	1..20	1..20										GTCTCTGTGGCACAATCGGTTAGAGCGTTCGGCTGTTAATCTAAAGGTTGGTGGCTAGAACCCACTGAGGGACGCCA	GTCTCTGTGGCACAATCGGTTAGCTTGTTCGGCTGTTAATCTAGAGGTTGGTGGTTAGAGCCCACTGAGGGATGCCA	GTCTCTGTGGCACAATCGGTTAGCGCGTTCGGCTGTTAATCTAGAGGTTGGTGGTTAGAGCCCACTGAGGGATGCCA
tRF-467	GTCTCTGTGGCGCAA	NAME=TRNAAsnGTT&LOCI=[chr1:149230570-149230643:strand=-]&SOURCE=UCSC&SOURCE-ACCESSION=chr1.tRNA103-AsnGTT&GENOME=hg19_Fragment_3												1..15												GTCTCTGTGGCGCAATGGGTTAGCGCGTTCGGCTGTTAACCGAAAGGTTGGTGGTTCGAGCCCATCCAGGGACGCCA
tRF-468	GTCTCTGTGGCGCAATCGG	NAME=TRNAAsnGTT&LOCI=[chr1:149711798-149711871:strand=-]&SOURCE=UCSC&SOURCE-ACCESSION=chr1.tRNA89-AsnGTT&GENOME=hg19_Fragment_1	NAME=TRNAAsnGTT&LOCI=[chr1:149326272-149326345:strand=-]&SOURCE=UCSC&SOURCE-ACCESSION=chr1.tRNA97-AsnGTT&GENOME=hg19_Fragment_1	NAME=TRNAAsnGTT&LOCI=[chr1:143879832-143879905:strand=-]&SOURCE=UCSC&SOURCE-ACCESSION=chr1.tRNA124-AsnGTT&GENOME=hg19_Fragment_1										1..19	1..19	1..19										GTCTCTGTGGCGCAATCGGCTAGCGCGTTTGGCTGTTAACTAAAAGGTTGGTGGTTCGAACCCACCCAGAGGCGCCA	GTCTCTGTGGCGCAATCGGCTAGCGCGTTTGGCTGTTAACTAAAAAGTTGGTGGTTCGAACACACCCAGAGGCGCCA	GTCTCTGTGGCGCAATCGGCTAGCGCGTTTGGCTGTTAACTAAAAGGTTGGCGGTTCGAACCCACCCAGAGGCGCCA
tRF-469	GTCTCTGTGGCGCAATCGGT	NAME=TRNAAsnGTT&LOCI=[chr1:17216172-17216245:strand=+]&SOURCE=UCSC&SOURCE-ACCESSION=chr1.tRNA7-AsnGTT&GENOME=hg19_Fragment_1	NAME=TRNAAsnGTT&LOCI=[chr1:148760356-148760429:strand=-&chr1:148598314-148598387:strand=-]&SOURCE=UCSC&SOURCE-ACCESSION=chr1.tRNA107-AsnGTT&GENOME=hg19_Fragment_1	NAME=TRNAAsnGTT&LOCI=[chr1:16847080-16847153:strand=-]&SOURCE=UCSC&SOURCE-ACCESSION=chr1.tRNA136-AsnGTT&GENOME=hg19_Fragment_1	NAME=TRNAAsnGTT&LOCI=[chr17:36908034-36908107:strand=-&chr10:22518438-22518511:strand=-&chr13:31248101-31248174:strand=-&chr1:161397867-161397940:strand=-&chr1:148248115-148248188:strand=+&chr19:1383562-1383635:strand=+]&SOURCE=UCSC&SOURCE-ACCESSION=chr19.tRNA1-AsnGTT&GENOME=hg19_Fragment_1	NAME=TRNAAsnGTT&LOCI=[chr1:161510031-161510104:strand=+]&SOURCE=UCSC&SOURCE-ACCESSION=chr1.tRNA47-AsnGTT&GENOME=hg19_Fragment_1	NAME=TRNAAsnGTT&LOCI=[chr1:145979034-145979107:strand=-&chr1:147520767-147520840:strand=-]&SOURCE=UCSC&SOURCE-ACCESSION=chr1.tRNA113-AsnGTT&GENOME=hg19_Fragment_1	NAME=TRNAAsnGTT&LOCI=[chr1:143690028-143690101:strand=+&chr1:144488843-144488916:strand=-&chr1:144308614-144308687:strand=-&chr1:149608609-149608682:strand=+&chr1:147877537-147877610:strand=+]&SOURCE=UCSC&SOURCE-ACCESSION=chr1.tRNA10-AsnGTT&GENOME=hg19_Fragment_1	NAME=TRNAAsnATT&LOCI=[chr1_gl000192_random:468370-468443:strand=+&chr1:147719029-147719102:strand=+]&SOURCE=UCSC&SOURCE-ACCESSION=chr1_gl000192_random.tRNA1-AsnATT&GENOME=hg19_Fragment_1					1..20	1..20	1..20	1..20	1..20	1..20	1..20	1..20					GTCTCTGTGGCGCAATCGGTTAGCGCGTTCGGCTGTTAACCGAAAGATTGGTGGTTCGAGCCCACCCAGGGACGCCA	GTCTCTGTGGCGCAATCGGTTAGCGCATTCGGCTGTTAACCGAAAGGTTGGTGGTTCGAGCCCACCCAGGGACGCCA	GTCTCTGTGGCGCAATCGGTTAGCGCGTTCGGCTGTTAACTGAAAGGTTGGTGGTTCGAGCCCACCCAGGGACGCCA	GTCTCTGTGGCGCAATCGGTTAGCGCGTTCGGCTGTTAACCGAAAGGTTGGTGGTTCGAGCCCACCCAGGGACGCCA	GTCTCTGTGGCGCAATCGGTTAGCGCGTTCGGCTGTTAACCGAAAGGTTGGTGGTTCGATCCCACCCAGGGACGCCA	GTCTCTGTGGCGCAATCGGTTAGCGCGTTCGGCTGTTAACTGAAAGGTTAGTGGTTCGAGCCCACCCGGGGACGCCA	GTCTCTGTGGCGCAATCGGTTAGCGCGTTTGACTGTTAACTGAAAGGTTGGTGGTGCAAGCCCATCCAGGGATGCCA	GTCTCTGTGGCGCAATCGGTCAGAGCGTTCGGCTATTAACCGAACGGTGAGTAGTTCAAGACCACCCAGGGACGCCA
tRF-470	GTCTCTGTGGCGCAATGGAC	NAME=TRNAArgTCT&LOCI=[chr1:159111401-159111474:strand=-]&SOURCE=UCSC&SOURCE-ACCESSION=chr1.tRNA86-ArgTCT&GENOME=hg19_Fragment_1												1..20												GTCTCTGTGGCGCAATGGACGAGCGCGCTGGACTTCTAATCCAGAGGTTCCGGGTTCGAGTCCCGGCAGAGATGCCA
tRF-471	GTCTCTGTGGCGCCATCGGT	NAME=TRNAAsnGTT&LOCI=[chr1:145385729-145385804:strand=+]&SOURCE=UCSC&SOURCE-ACCESSION=chr1.tRNA13-AsnGTT&GENOME=hg19_Fragment_1												1..20												GTCTCTGTGGCGCCATCGGTTAGTGCCTTCGGCTGTTTGAACCGAAAGGCTGGTGGTTCAAGCCCACCCAGAGATGCCA
tRF-472	GTCTCTGTGGCGTAGTCGGT	NAME=TRNAAsnGTT&LOCI=[chr1:148000805-148000878:strand=+]&SOURCE=UCSC&SOURCE-ACCESSION=chr1.tRNA25-AsnGTT&GENOME=hg19_Fragment_2												1..20												GTCTCTGTGGCGTAGTCGGTTAGCGCGTTCGGCTGTTAACCGAAAAGTTGGTGGTTCGAGCCCACCCAGGAACGCCA
tRF-473	GTCTCTGTGGTGCAATCGGT	NAME=TRNAAsnGTT&LOCI=[chr1:144481840-144481913:strand=+]&SOURCE=UCSC&SOURCE-ACCESSION=chr1.tRNA12-AsnGTT&GENOME=hg19_Fragment_1	NAME=TRNAAsnGTT&LOCI=[chr1:16858893-16858966:strand=-]&SOURCE=UCSC&SOURCE-ACCESSION=chr1.tRNA135-AsnGTT&GENOME=hg19_Fragment_2	NAME=TRNAAsnGTT&LOCI=[chr1:144301611-144301684:strand=+&chr1:149615617-149615690:strand=-]&SOURCE=UCSC&SOURCE-ACCESSION=chr1.tRNA11-AsnGTT&GENOME=hg19_Fragment_2	NAME=TRNAAsnGTT&LOCI=[chr1:17201958-17202031:strand=+]&SOURCE=UCSC&SOURCE-ACCESSION=chr1.tRNA6-AsnGTT&GENOME=hg19_Fragment_2									1..20	1..20	1..20	1..20									GTCTCTGTGGTGCAATCGGTTAGCGCGTTCCGCTGTTAACCGAAAGCTTGGTGGTTTGAGCCCACCCAGGGATGCCA	GTCTCTGTGGTGCAATCGGTTAGCGCGTTCGGCTGTTAACCATAAGGTTGGTGGTTACAGACCACCCAGGGACGCCA	GTCTCTGTGGTGCAATCGGTTAGCGCGTTCCGCTGTTAACCGAAAGCTTGGTGGTTCGAGCCCACCCAGGGATGCCA	GTCTCTGTGGTGCAATCGGTTAGCGCGTTCGGCTGTTAACCATAAGGTTGGTGGTTAGAGACCACCCAGGGACGCCA
tRF-474	GTGGGTTCGAATCCCA	NAME=TRNAArgTCT&LOCI=[chr17:8024243-8024330:strand=+]&SOURCE=UCSC&SOURCE-ACCESSION=chr17.tRNA4-ArgTCT&GENOME=hg19_Fragment_6												49..64												GGCTCTGTGGCGCAATGGATAGCGCATTGGACTTCTAATTCAAAGGTTGTGGGTTCGAATCCCACCAGAGTCGCCA
tRF-475	GTGGGTTCGAATCCCATCCTCGTC	NAME=TRNASerGCT&LOCI=[chr11:66115591-66115672:strand=+]&SOURCE=UCSC&SOURCE-ACCESSION=chr11.tRNA8-SerGCT&GENOME=hg19_Fragment_2	NAME=TRNASerGCT&LOCI=[chr6:26305718-26305801:strand=-]&SOURCE=UCSC&SOURCE-ACCESSION=chr6.tRNA175-SerGCT&GENOME=hg19_Fragment_1	NAME=TRNASerGCT&LOCI=[chr17:8090184-8090265:strand=+&chr6:28565117-28565198:strand=-&chr15:40886023-40886104:strand=-]&SOURCE=UCSC&SOURCE-ACCESSION=chr17.tRNA7-SerGCT&GENOME=hg19_Fragment_2	NAME=TRNASerGCT&LOCI=[chr6:28180815-28180896:strand=+]&SOURCE=UCSC&SOURCE-ACCESSION=chr6.tRNA62-SerGCT&GENOME=hg19_Fragment_2									58..81	60..83	58..81	58..81									GACGAGGTGGCCGAGTGGTTAAGGCGATGGACTGCTAATCCATTGTGCTTTGCACGCGTGGGTTCGAATCCCATCCTCGTCGCCA	GGAGAGGCCTGGCCGAGTGGTTAAGGCGATGGACTGCTAATCCATTGTGCTCTGCACGCGTGGGTTCGAATCCCATCCTCGTCGCCA	GACGAGGTGGCCGAGTGGTTAAGGCGATGGACTGCTAATCCATTGTGCTCTGCACGCGTGGGTTCGAATCCCATCCTCGTCGCCA	GACGAGGTGGCCGAGTGGTTAAGGCGATGGACTGCTAATCCATTGTGCTCTGCACACGTGGGTTCGAATCCCATCCTCGTCGCCA
tRF-476	GTGGGTTCGAGCCCCA	NAME=TRNALysCTT&LOCI=[chr5:26198539-26198611:strand=-]&SOURCE=UCSC&SOURCE-ACCESSION=chr5.tRNA24-LysCTT&GENOME=hg19_Fragment_2												49..64												GCCCGACTACCTCAGTCGGTGGAGCATGGGACTCTTCATCCCAGGGTTGTGGGTTCGAGCCCCACATTGGGCACCA
tRF-477	GTGGTCTAGTGCTTAGG	NAME=TRNAGluCTC&LOCI=[chr13:42030061-42030132:strand=-]&SOURCE=UCSC&SOURCE-ACCESSION=chr13.tRNA4-GluCTC&GENOME=hg19_Fragment_4												7..23												CCCCTGGTGGTCTAGTGCTTAGGATTCGGTGCTCTCACCGCTGCTGCCTGCGTTCGATTCCCGGTCAGGGAACCA
tRF-478	GTGGTCTAGTGGTTAG	NAME=TRNAGluTTC&LOCI=[chr2:75124046-75124114:strand=+]&SOURCE=UCSC&SOURCE-ACCESSION=chr2.tRNA6-GluTTC&GENOME=hg19_Fragment_1												5..20												GCCTGTGGTCTAGTGGTTAGAATTCAGTGTTTTCAGTGCTCTAGTCCAGGTTCAATTCCTGGTCAGGGACCA
tRF-479	GTGGTCTAGTGGTTAGGATTC	NAME=TRNAGlyCCC&LOCI=[chr2:11691827-11691898:strand=+]&SOURCE=UCSC&SOURCE-ACCESSION=chr2.tRNA1-GlyCCC&GENOME=hg19_Fragment_1												7..27												TACTCAGTGGTCTAGTGGTTAGGATTCAGCGCTCCCACCGCCGCAGCCCGGGTTCGATTCCCGGTCATGGAACCA
tRF-480	GTGGTCTATCGGTTAGGATTC	NAME=TRNAGluCTC&LOCI=[chr3:125413177-125413248:strand=-]&SOURCE=UCSC&SOURCE-ACCESSION=chr3.tRNA8-GluCTC&GENOME=hg19_Fragment_1												7..27												CCCCTGGTGGTCTATCGGTTAGGATTCAGACCTCTCACCACTGCTACCCATGCTCGATTCCTGGTCAGGGAACCA
tRF-481	GTGGTTAAGGCATTGGA	NAME=TRNALeuTAA&LOCI=[chr6:69914378-69914460:strand=+]&SOURCE=UCSC&SOURCE-ACCESSION=chr6.tRNA81-LeuTAA&GENOME=hg19_Fragment_1												15..31												ACTCATTTGGCTGAGTGGTTAAGGCATTGGACTTAAGATCCAATGGAGTAGTGGCTGTGTGGGTTTAAACCCCACTACTGGTACCA
tRF-482	GTGGTTAAGGCGATGGA	NAME=TRNASerTGA&LOCI=[chr6:27513468-27513549:strand=+]&SOURCE=UCSC&SOURCE-ACCESSION=chr6.tRNA51-SerTGA&GENOME=hg19_Fragment_2	NAME=TRNASerTGA&LOCI=[chr6:27473607-27473688:strand=-]&SOURCE=UCSC&SOURCE-ACCESSION=chr6.tRNA148-SerTGA&GENOME=hg19_Fragment_2	NAME=TRNASerTGA&LOCI=[chr6:26312824-26312905:strand=-]&SOURCE=UCSC&SOURCE-ACCESSION=chr6.tRNA172-SerTGA&GENOME=hg19_Fragment_2	NAME=TRNASerAGA&LOCI=[chr6:27499987-27500068:strand=+]&SOURCE=UCSC&SOURCE-ACCESSION=chr6.tRNA50-SerAGA&GENOME=hg19_Fragment_2	NAME=TRNASerAGA&LOCI=[chr6:27509554-27509635:strand=-]&SOURCE=UCSC&SOURCE-ACCESSION=chr6.tRNA147-SerAGA&GENOME=hg19_Fragment_2	NAME=TRNASerAGA&LOCI=[chr6:27446591-27446672:strand=+&chr6:26327817-26327898:strand=+&chr8:96281885-96281966:strand=-&chr17:8129928-8130009:strand=-&chr6:27463593-27463674:strand=+&chr6:27470818-27470899:strand=+]&SOURCE=UCSC&SOURCE-ACCESSION=chr6.tRNA5-SerAGA&GENOME=hg19_Fragment_2							15..31	15..31	15..31	15..31	15..31	15..31							GTAGTCGTGGCCGAGTGGTTAAGGCGATGGACTTGAAATCCATTGGGGTTTCCCCGCGCAGGTTCGAATCCTGCCGACTACGCCA	GTAGTCGTGGCCGAGTGGTTAAGGCGATGGACTTGAAATCCATTGGGGTTTCCCCGCGCAGGTTCGAATCCTGTCGGCTACGCCA	GTAGTCGTGGCCGAGTGGTTAAGGCGATGGACTTGAAATCCATTGGGGTCTCCCCGCGCAGGTTCGAATCCTGCCGACTACGCCA	GTAGTCGTGGCCGAGTGGTTAAGGCGATGGACTAGAAATCCATTGGGGTTTCCCCACGCAGGTTCGAATCCTGCCGACTACGCCA	GTAGTCGTGGCCGAGTGGTTAAGGCGATGGACTAGAAATCCATTGGGGTTTCCCCGCGCAGGTTCGAATCCTGCCGACTACGCCA	GTAGTCGTGGCCGAGTGGTTAAGGCGATGGACTAGAAATCCATTGGGGTCTCCCCGCGCAGGTTCGAATCCTGCCGACTACGCCA
tRF-483	GTGGTTAAGGCGATGGACTG	NAME=TRNASerGCT&LOCI=[chr6:27065085-27065166:strand=+]&SOURCE=UCSC&SOURCE-ACCESSION=chr6.tRNA31-SerGCT&GENOME=hg19_Fragment_2	NAME=TRNASerGCT&LOCI=[chr6:28180815-28180896:strand=+]&SOURCE=UCSC&SOURCE-ACCESSION=chr6.tRNA62-SerGCT&GENOME=hg19_Fragment_3	NAME=TRNASerGCT&LOCI=[chr6:27265775-27265856:strand=+]&SOURCE=UCSC&SOURCE-ACCESSION=chr6.tRNA43-SerGCT&GENOME=hg19_Fragment_2	NAME=TRNASerGCT&LOCI=[chr11:66115591-66115672:strand=+]&SOURCE=UCSC&SOURCE-ACCESSION=chr11.tRNA8-SerGCT&GENOME=hg19_Fragment_3	NAME=TRNASerGCT&LOCI=[chr6:26305718-26305801:strand=-]&SOURCE=UCSC&SOURCE-ACCESSION=chr6.tRNA175-SerGCT&GENOME=hg19_Fragment_2	NAME=TRNASerGCT&LOCI=[chr17:8090184-8090265:strand=+&chr6:28565117-28565198:strand=-&chr15:40886023-40886104:strand=-]&SOURCE=UCSC&SOURCE-ACCESSION=chr17.tRNA7-SerGCT&GENOME=hg19_Fragment_3							15..34	15..34	15..34	15..34	17..36	15..34							GACGAGGTGGCCGAGTGGTTAAGGCGATGGACTGCTAATCCATTGTGCTCTGCACGCGTGGGTTCGAATCCCACCCTCGTCGCCA	GACGAGGTGGCCGAGTGGTTAAGGCGATGGACTGCTAATCCATTGTGCTCTGCACACGTGGGTTCGAATCCCATCCTCGTCGCCA	GACGAGGTGGCCGAGTGGTTAAGGCGATGGACTGCTAATCCATTGTGCTCTGCACGCGTGGGTTCGAATCCCACCTTCGTCGCCA	GACGAGGTGGCCGAGTGGTTAAGGCGATGGACTGCTAATCCATTGTGCTTTGCACGCGTGGGTTCGAATCCCATCCTCGTCGCCA	GGAGAGGCCTGGCCGAGTGGTTAAGGCGATGGACTGCTAATCCATTGTGCTCTGCACGCGTGGGTTCGAATCCCATCCTCGTCGCCA	GACGAGGTGGCCGAGTGGTTAAGGCGATGGACTGCTAATCCATTGTGCTCTGCACGCGTGGGTTCGAATCCCATCCTCGTCGCCA
tRF-484	GTGGTTAAGGCGTTGGA	NAME=TRNASerTGA&LOCI=[chr10:69524261-69524342:strand=+]&SOURCE=UCSC&SOURCE-ACCESSION=chr10.tRNA2-SerTGA&GENOME=hg19_Fragment_2	NAME=TRNALeuTAA&LOCI=[chr11:59319228-59319310:strand=+]&SOURCE=UCSC&SOURCE-ACCESSION=chr11.tRNA4-LeuTAA&GENOME=hg19_Fragment_1	NAME=TRNALeuTAA&LOCI=[chr6:144537684-144537766:strand=+]&SOURCE=UCSC&SOURCE-ACCESSION=chr6.tRNA83-LeuTAA&GENOME=hg19_Fragment_3	NAME=TRNALeuTAA&LOCI=[chr6:27688898-27688980:strand=-]&SOURCE=UCSC&SOURCE-ACCESSION=chr6.tRNA134-LeuTAA&GENOME=hg19_Fragment_1	NAME=TRNALeuTAA&LOCI=[chr6:27198334-27198416:strand=-]&SOURCE=UCSC&SOURCE-ACCESSION=chr6.tRNA155-LeuTAA&GENOME=hg19_Fragment_1	NAME=TRNASerCGA&LOCI=[chr6:27177628-27177709:strand=+]&SOURCE=UCSC&SOURCE-ACCESSION=chr6.tRNA35-SerCGA&GENOME=hg19_Fragment_2	NAME=TRNASerCGA&LOCI=[chr17:8042199-8042280:strand=-]&SOURCE=UCSC&SOURCE-ACCESSION=chr17.tRNA41-SerCGA&GENOME=hg19_Fragment_2	NAME=TRNASerCGA&LOCI=[chr12:56584148-56584229:strand=+]&SOURCE=UCSC&SOURCE-ACCESSION=chr12.tRNA2-SerCGA&GENOME=hg19_Fragment_1					15..31	15..31	15..31	15..31	15..31	15..31	15..31	15..31					GCAGCGATGGCCGAGTGGTTAAGGCGTTGGACTTGAAATCCAATGGGGTCTCCCCGCGCAGGTTCGAACCCTGCTCGCTGCGCCA	ACCAGAATGGCCGAGTGGTTAAGGCGTTGGACTTAAGATCCAATGGATTCATATCCGCGTGGGTTCGAACCCCACTTCTGGTACCA	ACCAGGATGGCCGAGTGGTTAAGGCGTTGGACTTAAGATCCAATGGACATATGTCCGCGTGGGTTCGAACCCCACTCCTGGTACCA	ACCGGGATGGCCGAGTGGTTAAGGCGTTGGACTTAAGATCCAATGGGCTGGTGCCCGCGTGGGTTCGAACCCCACTCTCGGTACCA	ACCGGGATGGCTGAGTGGTTAAGGCGTTGGACTTAAGATCCAATGGACAGGTGTCCGCGTGGGTTCGAGCCCCACTCCCGGTACCA	GCTGTGATGGCCGAGTGGTTAAGGCGTTGGACTCGAAATCCAATGGGGTCTCCCCGCGCAGGTTCAAATCCTGCTCACAGCGCCA	GCTGTGATGGCCGAGTGGTTAAGGCGTTGGACTCGAAATCCAATGGGGTCTCCCCGCGCAGGTTCGAATCCTGCTCACAGCGCCA	GTCACGGTGGCCGAGTGGTTAAGGCGTTGGACTCGAAATCCAATGGGGTTTCCCCGCACAGGTTCGAATCCTGTTCGTGACGCCA
tRF-485	GTGTAATGGTTAGCA	NAME=TRNAGlnTTG&LOCI=[chr6:27763640-27763711:strand=-&chr6:26311424-26311495:strand=-&chr6:26311975-26312046:strand=-]&SOURCE=UCSC&SOURCE-ACCESSION=chr6.tRNA130-GlnTTG&GENOME=hg19_Fragment_4												10..24												GGCCCCATGGTGTAATGGTTAGCACTCTGGACTTTGAATCCAGCGATCCGAGTTCAAATCTCGGTGGGACCTCCA
tRF-486	GTGTAATGGTTAGCACTCTGGA	NAME=TRNAGlnTTG&LOCI=[chr17:47269890-47269961:strand=+]&SOURCE=UCSC&SOURCE-ACCESSION=chr17.tRNA16-GlnTTG&GENOME=hg19_Fragment_2	NAME=TRNAGlnCTG&LOCI=[chr6:27515531-27515602:strand=-]&SOURCE=UCSC&SOURCE-ACCESSION=chr6.tRNA146-GlnCTG&GENOME=hg19_Fragment_4	NAME=TRNAGlnTTG&LOCI=[chr6:28557156-28557227:strand=+]&SOURCE=UCSC&SOURCE-ACCESSION=chr6.tRNA64-GlnTTG&GENOME=hg19_Fragment_2	NAME=TRNAGlnCTG&LOCI=[chr6:27263212-27263283:strand=+]&SOURCE=UCSC&SOURCE-ACCESSION=chr6.tRNA42-GlnCTG&GENOME=hg19_Fragment_3	NAME=TRNAGlnCTG&LOCI=[chr6:28909378-28909449:strand=-&chr17:8023070-8023141:strand=+&chr15:66161400-66161471:strand=-&chr6:27487308-27487379:strand=+&chr6:18836402-18836473:strand=+]&SOURCE=UCSC&SOURCE-ACCESSION=chr6.tRNA1-GlnCTG&GENOME=hg19_Fragment_4								10..31	10..31	10..31	10..31	10..31								GGTCCCATGGTGTAATGGTTAGCACTCTGGACTTTGAATCCAGCGATCCGAGTTCAAATCTCGGTGGGACCTCCA	GGTTCCATGGTGTAATGGTTAGCACTCTGGACTCTGAATCCAGCGATCCGAGTTCAAGTCTCGGTGGAACCTCCA	GGTCCCATGGTGTAATGGTTAGCACTCTGGACTTTGAATCCAGCAATCCGAGTTCGAATCTCGGTGGGACCTCCA	GGTTCCATGGTGTAATGGTTAGCACTCTGGACTCTGAATCCGGTAATCCGAGTTCAAATCTCGGTGGAACCTCCA	GGTTCCATGGTGTAATGGTTAGCACTCTGGACTCTGAATCCAGCGATCCGAGTTCAAATCTCGGTGGAACCTCCA
tRF-487	GTGTGAGGTCCCGGGT	NAME=TRNAAlaCGC&LOCI=[chr2:157257281-157257352:strand=+]&SOURCE=UCSC&SOURCE-ACCESSION=chr2.tRNA13-AlaCGC&GENOME=hg19_Fragment_2												38..53												GGGGATGTAGCTCAGTGGTAGAGCGCGCGCTTCGCATGTGTGAGGTCCCGGGTTCAATCCCCGGCATCTCCACCA
tRF-488	GTGTTGATGGTATAGTGGT	NAME=TRNAGlyTCC&LOCI=[chr18:55346177-55346248:strand=+]&SOURCE=UCSC&SOURCE-ACCESSION=chr18.tRNA3-GlyTCC&GENOME=hg19_Fragment_1	NAME=TRNAGlyTCC&LOCI=[chr18:55345854-55345925:strand=+]&SOURCE=UCSC&SOURCE-ACCESSION=chr18.tRNA2-GlyTCC&GENOME=hg19_Fragment_1											1..19	1..19											GTGTTGATGGTATAGTGGTGAGCATAGCTGCCTTCCAAGCAATTGACCCGACTTCAATTCCCAGCCAACGCACCA	GTGTTGATGGTATAGTGGTGAGCATAGCTGCCTTCCAAGCAATTGACCCGACTTCGATTCCCAGCCAATGCACCA
tRF-489	GTTAAGACGGCAGAGCCCGGC	NAME=TRNAValTAC&LOCI=[chr6:156869046-156869120:strand=-]&SOURCE=UCSC&SOURCE-ACCESSION=chr6.tRNA86-ValTAC&GENOME=hg19_Fragment_2												1..21												GTTAAGACGGCAGAGCCCGGCAATTGCGTAAAATTTACAACTTTATGGGCAGAGGTTCAATTCCTCTTCTTAACACCA
tRF-490	GTTAAGATGGCAGAG	NAME=TRNALeuTAA&LOCI=[chr20:55933428-55933502:strand=-]&SOURCE=UCSC&SOURCE-ACCESSION=chr20.tRNA4-LeuTAA&GENOME=hg19_Fragment_1	NAME=TRNALeuTAA&LOCI=[chr1:238106956-238107030:strand=-]&SOURCE=UCSC&SOURCE-ACCESSION=chr1.tRNA60-LeuTAA&GENOME=hg19_Fragment_1	NAME=TRNALeuTAA&LOCI=[chr2:117781417-117781491:strand=+]&SOURCE=UCSC&SOURCE-ACCESSION=chr2.tRNA9-LeuTAA&GENOME=hg19_Fragment_1										1..15	1..15	1..15										GTTAAGATGGCAGAGCCCAGCGATTGCATAAAACTTAACACTTTATAATCAGAGGTTCAACTCCTCTTCTTAACACCA	GTTAAGATGGCAGAGCCCAGCAATTGCATAAAACTTAAAACTTTACAATCAGAGGTTCAACTCCTCTTCTTAACACCA	GTTAAGATGGCAGAGCCCAGCAATTGCATAAATCTTAAAACTTTATAATCAGAGGTTCGACTCCTCTTCTTAACACCA
tRF-491	GTTAAGATGGCAGAGCCCGGC	NAME=TRNALeuTAA&LOCI=[chrX:55207755-55207829:strand=-]&SOURCE=UCSC&SOURCE-ACCESSION=chrX.tRNA2-LeuTAA&GENOME=hg19_Fragment_1												1..21												GTTAAGATGGCAGAGCCCGGCAATTGCATAAGACTTAAAACTTTATAATCAGAGGTTCAACTCCTCTCATTAACACCA
tRF-492	GTTAAGATGGCAGAGCCTGGT	NAME=TRNALeuTAA&LOCI=[chr4:156384978-156385052:strand=-]&SOURCE=UCSC&SOURCE-ACCESSION=chr4.tRNA2-LeuTAA&GENOME=hg19_Fragment_1												1..21												GTTAAGATGGCAGAGCCTGGTAATTGCATAAAACTTAAAATTTTATAATCAGAGGTTCAACTCCTCTTCTTAACACCA
tRF-493	GTTAAGATGGCATAGCCC	NAME=TRNALeuTAA&LOCI=[chr8:47740038-47740112:strand=-]&SOURCE=UCSC&SOURCE-ACCESSION=chr8.tRNA13-LeuTAA&GENOME=hg19_Fragment_1												1..18												GTTAAGATGGCATAGCCCAGCAATTGCATAAAACTTAAGACTTTATAATTAGAAGTTCAACACCTCTTCTTAACACCA
tRF-494	GTTAGTTCAGTTGGTTAG	NAME=TRNAIleAAT&LOCI=[chr6:27241739-27241812:strand=+]&SOURCE=UCSC&SOURCE-ACCESSION=chr6.tRNA38-IleAAT&GENOME=hg19_Fragment_3												6..23												GGCTGGTTAGTTCAGTTGGTTAGAGCGTGGTGCTAATAACGCCAAGGTCGTGGGTTCGATCCCCATATCGGCCACCA
tRF-495	GTTCAAATCCGGGTGCCCCC	NAME=TRNACysGCA&LOCI=[chr7:149112229-149112300:strand=-]&SOURCE=UCSC&SOURCE-ACCESSION=chr7.tRNA21-CysGCA&GENOME=hg19_Fragment_1	NAME=TRNACysGCA&LOCI=[chr17:37025545-37025616:strand=-]&SOURCE=UCSC&SOURCE-ACCESSION=chr17.tRNA28-CysGCA&GENOME=hg19_Fragment_2	NAME=TRNACysGCA&LOCI=[chr1:93981834-93981906:strand=-]&SOURCE=UCSC&SOURCE-ACCESSION=chr1.tRNA127-CysGCA&GENOME=hg19_Fragment_3	NAME=TRNACysGCA&LOCI=[chr4:124430005-124430076:strand=-&chr17:37310744-37310815:strand=-&chr17:37309987-37310058:strand=-&chr17:37023898-37023969:strand=+]&SOURCE=UCSC&SOURCE-ACCESSION=chr4.tRNA3-CysGCA&GENOME=hg19_Fragment_2	NAME=TRNACysGCA&LOCI=[chr17:37017937-37018008:strand=-]&SOURCE=UCSC&SOURCE-ACCESSION=chr17.tRNA29-CysGCA&GENOME=hg19_Fragment_1	NAME=TRNACysGCA&LOCI=[chr14:73429679-73429750:strand=+]&SOURCE=UCSC&SOURCE-ACCESSION=chr14.tRNA8-CysGCA&GENOME=hg19_Fragment_5	NAME=TRNACysGCA&LOCI=[chr15:80036997-80037069:strand=+]&SOURCE=UCSC&SOURCE-ACCESSION=chr15.tRNA3-CysGCA&GENOME=hg19_Fragment_4	NAME=TRNACysGCA&LOCI=[chr7:149388272-149388343:strand=-]&SOURCE=UCSC&SOURCE-ACCESSION=chr7.tRNA16-CysGCA&GENOME=hg19_Fragment_4					52..71	52..71	53..72	52..71	52..71	52..71	53..72	52..71					GGGGGTATAGCTTAGCGGTAGAGCATTTGACTGCAGATCAAGAGGTCCCCGGTTCAAATCCGGGTGCCCCCTCCA	GGGGGTATAGCTCAGTGGTAGAGCATTTGACTGCAGATCAAGAGGTCCCTGGTTCAAATCCGGGTGCCCCCTCCA	GGGGGTATAGCTCAGGTGGTAGAGCATTTGACTGCAGATCAAGAGGTCCCCGGTTCAAATCCGGGTGCCCCCTCCA	GGGGGTATAGCTCAGTGGTAGAGCATTTGACTGCAGATCAAGAGGTCCCCGGTTCAAATCCGGGTGCCCCCTCCA	GGGGGTATAGCTCAGGGGTAGAGCATTTGACTGCAGATCAAGAAGTCCCCGGTTCAAATCCGGGTGCCCCCTCCA	GGGGGTATAGCTCAGGGGTAGAGCATTTGACTGCAGATCAAGAGGTCCCCGGTTCAAATCCGGGTGCCCCCTCCA	GGGGGTATAGCTCAGTGGGTAGAGCATTTGACTGCAGATCAAGAGGTCCCCGGTTCAAATCCGGGTGCCCCCTCCA	GGGGATATAGCTCAGGGGTAGAGCATTTGACTGCAGATCAAGAGGTCCCCGGTTCAAATCCGGGTGCCCCCCCCA
tRF-496	GTTCAAATCTCGGTG	NAME=TRNAGlnTTG&LOCI=[chr17:47269890-47269961:strand=+]&SOURCE=UCSC&SOURCE-ACCESSION=chr17.tRNA16-GlnTTG&GENOME=hg19_Fragment_4	NAME=TRNAGlnCTG&LOCI=[chr6:27759135-27759206:strand=-]&SOURCE=UCSC&SOURCE-ACCESSION=chr6.tRNA131-GlnCTG&GENOME=hg19_Fragment_4	NAME=TRNAGlnTTG&LOCI=[chr6:27763640-27763711:strand=-&chr6:26311424-26311495:strand=-&chr6:26311975-26312046:strand=-]&SOURCE=UCSC&SOURCE-ACCESSION=chr6.tRNA130-GlnTTG&GENOME=hg19_Fragment_3	NAME=TRNAGlnCTG&LOCI=[chr1:147825689-147825760:strand=+]&SOURCE=UCSC&SOURCE-ACCESSION=chr1.tRNA23-GlnCTG&GENOME=hg19_Fragment_1									52..66	52..66	52..66	52..66									GGTCCCATGGTGTAATGGTTAGCACTCTGGACTTTGAATCCAGCGATCCGAGTTCAAATCTCGGTGGGACCTCCA	GGCCCCATGGTGTAATGGTCAGCACTCTGGACTCTGAATCCAGCGATCCGAGTTCAAATCTCGGTGGGACCCCCA	GGCCCCATGGTGTAATGGTTAGCACTCTGGACTTTGAATCCAGCGATCCGAGTTCAAATCTCGGTGGGACCTCCA	GGTTCCATGGGTTAATGGTGAGCACCCTGGACTCTGAATCAAGCGATCCGAGTTCAAATCTCGGTGGTACCTCCA
tRF-497	GTTCAAATCTCGGTGGAACC	NAME=TRNAGlnCTG&LOCI=[chr6:27263212-27263283:strand=+]&SOURCE=UCSC&SOURCE-ACCESSION=chr6.tRNA42-GlnCTG&GENOME=hg19_Fragment_4	NAME=TRNAGlnCTG&LOCI=[chr6:28909378-28909449:strand=-&chr17:8023070-8023141:strand=+&chr15:66161400-66161471:strand=-&chr6:27487308-27487379:strand=+&chr6:18836402-18836473:strand=+]&SOURCE=UCSC&SOURCE-ACCESSION=chr6.tRNA1-GlnCTG&GENOME=hg19_Fragment_5											52..71	52..71											GGTTCCATGGTGTAATGGTTAGCACTCTGGACTCTGAATCCGGTAATCCGAGTTCAAATCTCGGTGGAACCTCCA	GGTTCCATGGTGTAATGGTTAGCACTCTGGACTCTGAATCCAGCGATCCGAGTTCAAATCTCGGTGGAACCTCCA
tRF-498	GTTCAAATCTGGGTGCCCCC	NAME=TRNACysGCA&LOCI=[chr7:149052766-149052837:strand=-]&SOURCE=UCSC&SOURCE-ACCESSION=chr7.tRNA25-CysGCA&GENOME=hg19_Fragment_5	NAME=TRNACysGCA&LOCI=[chr7:149295046-149295117:strand=+]&SOURCE=UCSC&SOURCE-ACCESSION=chr7.tRNA11-CysGCA&GENOME=hg19_Fragment_3	NAME=TRNACysGCA&LOCI=[chr7:149361915-149361986:strand=+]&SOURCE=UCSC&SOURCE-ACCESSION=chr7.tRNA14-CysGCA&GENOME=hg19_Fragment_3										52..71	52..71	52..71										GGGGGTATAGCTCAGGGGTAGAGCATTTGACTGCAGATCAAGAGGTCCCCAGTTCAAATCTGGGTGCCCCCTCCA	GGGCGTATAGCTCAGGGGTAGAGCATTTGACTGCAGATCAAGAGGTCCCCAGTTCAAATCTGGGTGCCCCCTCCA	GGGGGTATAGCTCACAGGTAGAGCATTTGACTGCAGATCAAGAGGTCCCCGGTTCAAATCTGGGTGCCCCCTCCA
tRF-499	GTTCAATTCTCGCTGGGGCC	NAME=TRNAThrTGT&LOCI=[chr14:21081949-21082021:strand=-]&SOURCE=UCSC&SOURCE-ACCESSION=chr14.tRNA21-ThrTGT&GENOME=hg19_Fragment_3												53..72												GGCTCCATAGCTCAGGGGTTAGAGCGCTGGTCTTGTAAACCAGGGGTCGCGAGTTCAATTCTCGCTGGGGCCTCCA
tRF-500	GTTCGAATCACGTCGGGGTC	NAME=TRNATrpCCA&LOCI=[chr12:98898030-98898101:strand=+]&SOURCE=UCSC&SOURCE-ACCESSION=chr12.tRNA6-TrpCCA&GENOME=hg19_Fragment_1												52..71												GACCTCGTGGCGCAACGGTAGCGCGTCTGACTCCAGATCAGAAGGCTGCGTGTTCGAATCACGTCGGGGTCACCA
tRF-501	GTTCGAATCCCAGCGGTGCC	NAME=TRNAThrAGT&LOCI=[chr19:33667963-33668036:strand=+&chr17:8090478-8090551:strand=+&chr17:8129553-8129626:strand=-]&SOURCE=UCSC&SOURCE-ACCESSION=chr19.tRNA4-ThrAGT&GENOME=hg19_Fragment_1	NAME=TRNAThrAGT&LOCI=[chr17:8042770-8042843:strand=-]&SOURCE=UCSC&SOURCE-ACCESSION=chr17.tRNA40-ThrAGT&GENOME=hg19_Fragment_1											54..73	54..73											GGCGCCGTGGCTTAGTTGGTTAAAGCGCCTGTCTAGTAAACAGGAGATCCTGGGTTCGAATCCCAGCGGTGCCTCCA	GGCGCCGTGGCTTAGCTGGTTAAAGCGCCTGTCTAGTAAACAGGAGATCCTGGGTTCGAATCCCAGCGGTGCCTCCA
tRF-502	GTTCGAATCCTGTCGGCTAC	NAME=TRNASerTGA&LOCI=[chr6:27473607-27473688:strand=-]&SOURCE=UCSC&SOURCE-ACCESSION=chr6.tRNA148-SerTGA&GENOME=hg19_Fragment_3												62..81												GTAGTCGTGGCCGAGTGGTTAAGGCGATGGACTTGAAATCCATTGGGGTTTCCCCGCGCAGGTTCGAATCCTGTCGGCTACGCCA
tRF-503	GTTCGACTCCCGGTATGGGA	NAME=TRNAGluTTC&LOCI=[chr2:131094701-131094772:strand=-&chr13:41634874-41634945:strand=-]&SOURCE=UCSC&SOURCE-ACCESSION=chr13.tRNA5-GluTTC&GENOME=hg19_Fragment_5												52..71												TCCCATATGGTCTAGCGGTTAGGATTCCTGGTTTTCACCCAGGTGGCCCGGGTTCGACTCCCGGTATGGGAACCA
tRF-504	GTTCGACTCCTCTTCTTAAC	NAME=TRNALeuTAA&LOCI=[chr2:117781417-117781491:strand=+]&SOURCE=UCSC&SOURCE-ACCESSION=chr2.tRNA9-LeuTAA&GENOME=hg19_Fragment_2												55..74												GTTAAGATGGCAGAGCCCAGCAATTGCATAAATCTTAAAACTTTATAATCAGAGGTTCGACTCCTCTTCTTAACACCA
tRF-505	GTTCGATTCCCGGCCAGGGA	NAME=TRNAGluTTC&LOCI=[chr1:17199078-17199149:strand=+]&SOURCE=UCSC&SOURCE-ACCESSION=chr1.tRNA5-GluTTC&GENOME=hg19_Fragment_6												52..71												TCCCTGGTGGTCTAGTGGCTAGGATTCGGCGCTTTCACCGCCGCGGCCCGGGTTCGATTCCCGGCCAGGGAACCA
tRF-506	GTTCGATTCCCGGTCA	NAME=TRNAGluTTC&LOCI=[chr1:149161628-149161699:strand=-]&SOURCE=UCSC&SOURCE-ACCESSION=chr1.tRNA105-GluTTC&GENOME=hg19_Fragment_2	NAME=TRNAGluCTC&LOCI=[chr13:42030061-42030132:strand=-]&SOURCE=UCSC&SOURCE-ACCESSION=chr13.tRNA4-GluCTC&GENOME=hg19_Fragment_3	NAME=TRNAGlyCCC&LOCI=[chr2:11691827-11691898:strand=+]&SOURCE=UCSC&SOURCE-ACCESSION=chr2.tRNA1-GlyCCC&GENOME=hg19_Fragment_2										52..67	52..67	52..67										TGTCTGGTGGTCAAGTGGCTAGGATTTGGCGCTTTCACTGCCGCGGCCCGCGTTCGATTCCCGGTCAGGGAACCA	CCCCTGGTGGTCTAGTGCTTAGGATTCGGTGCTCTCACCGCTGCTGCCTGCGTTCGATTCCCGGTCAGGGAACCA	TACTCAGTGGTCTAGTGGTTAGGATTCAGCGCTCCCACCGCCGCAGCCCGGGTTCGATTCCCGGTCATGGAACCA
tRF-507	GTTGGTCAGAGCGTGGTGC	NAME=TRNAIleAAT&LOCI=[chr6:26721221-26721294:strand=-&chr6:26780832-26780905:strand=+]&SOURCE=UCSC&SOURCE-ACCESSION=chr6.tRNA28-IleAAT&GENOME=hg19_Fragment_6												15..33												GGCCGGTTAGCTCAGTTGGTCAGAGCGTGGTGCTAATAACGCCAAGGTCGCGGGTTCGATCCCCGTACGGGCCACCA
tRF-508	GTTGGTTAGAGCGTGGTGC	NAME=TRNAIleAAT&LOCI=[chr6:26745255-26745328:strand=-]&SOURCE=UCSC&SOURCE-ACCESSION=chr6.tRNA163-IleAAT&GENOME=hg19_Fragment_3	NAME=TRNAIleAAT&LOCI=[chr6:27241739-27241812:strand=+]&SOURCE=UCSC&SOURCE-ACCESSION=chr6.tRNA38-IleAAT&GENOME=hg19_Fragment_2	NAME=TRNAIleAAT&LOCI=[chr17:8130309-8130382:strand=-]&SOURCE=UCSC&SOURCE-ACCESSION=chr17.tRNA34-IleAAT&GENOME=hg19_Fragment_3	NAME=TRNAIleAAT&LOCI=[chr6:26554350-26554423:strand=+&chr14:102783429-102783502:strand=+&chr6:27205350-27205423:strand=-&chr17:8090911-8090984:strand=+&chr6:27144994-27145067:strand=-]&SOURCE=UCSC&SOURCE-ACCESSION=chr17.tRNA9-IleAAT&GENOME=hg19_Fragment_5	NAME=TRNAIleAAT&LOCI=[chr6:27242990-27243063:strand=-]&SOURCE=UCSC&SOURCE-ACCESSION=chr6.tRNA153-IleAAT&GENOME=hg19_Fragment_4	NAME=TRNAIleAAT&LOCI=[chr6:27655967-27656040:strand=+]&SOURCE=UCSC&SOURCE-ACCESSION=chr6.tRNA59-IleAAT&GENOME=hg19_Fragment_4							15..33	15..33	15..33	15..33	15..33	15..33							GGCCGGTTAGCTCAGTTGGTTAGAGCGTGGTGCTAATAACGCTAAGGTCGCGGGTTCGATCCCCGTACTGGCCACCA	GGCTGGTTAGTTCAGTTGGTTAGAGCGTGGTGCTAATAACGCCAAGGTCGTGGGTTCGATCCCCATATCGGCCACCA	GGCCGGTTAGCTCAGTTGGTTAGAGCGTGGTGCTAATAACGCCAAGGTCGCGGGTTCGAACCCCGTACGGGCCACCA	GGCCGGTTAGCTCAGTTGGTTAGAGCGTGGTGCTAATAACGCCAAGGTCGCGGGTTCGATCCCCGTACGGGCCACCA	GGCTGGTTAGCTCAGTTGGTTAGAGCGTGGTGCTAATAACGCCAAGGTCGCGGGTTCGATCCCCGTACTGGCCACCA	GGCCGGTTAGCTCAGTTGGTTAGAGCGTGGTGCTAATAACGCCAAGGTCGCGGGTTCGATCCCCGTACTGGCCACCA
tRF-509	GTTTCCATAGTGTACTGG	NAME=TRNAValAAC&LOCI=[chr1:180184276-180184348:strand=-]&SOURCE=UCSC&SOURCE-ACCESSION=chr1.tRNA63-ValAAC&GENOME=hg19_Fragment_1												1..18												GTTTCCATAGTGTACTGGTTATCACATTCACCTAACACGCGAAAGGTCCTTGGTTTGAAACCAGGCAGAAACACCA
tRF-510	GTTTCCGTAGTGGAGTGG	NAME=TRNAValCAC&LOCI=[chr6:27173867-27173939:strand=-]&SOURCE=UCSC&SOURCE-ACCESSION=chr6.tRNA157-ValCAC&GENOME=hg19_Fragment_3												1..18												GTTTCCGTAGTGGAGTGGTTATCACGTTCGCCTCACACGCGAAAGGTCCCCGGTTTGAAACCAGGCGGAAACACCA
tRF-511	GTTTCCGTAGTGTAG	NAME=TRNAValCAC&LOCI=[chr19:4724647-4724719:strand=-]&SOURCE=UCSC&SOURCE-ACCESSION=chr19.tRNA13-ValCAC&GENOME=hg19_Fragment_1												1..15												GTTTCCGTAGTGTAGCGGTTATCACATTCGCCTCACACGCGAAAGGTCCCCGGTTCGATCCCGGGCGGAAACACCA
tRF-512	GTTTCCGTAGTGTAGTGG	NAME=TRNAValAAC&LOCI=[chr5:180615416-180615488:strand=-]&SOURCE=UCSC&SOURCE-ACCESSION=chr5.tRNA15-ValAAC&GENOME=hg19_Fragment_1	NAME=TRNAValAAC&LOCI=[chr6:27648885-27648957:strand=-]&SOURCE=UCSC&SOURCE-ACCESSION=chr6.tRNA136-ValAAC&GENOME=hg19_Fragment_1	NAME=TRNAValCAC&LOCI=[chr5:180649395-180649467:strand=-&chr5:180529253-180529325:strand=-&chr6:26538282-26538354:strand=+&chr1:161369490-161369562:strand=-&chr5:180524070-180524142:strand=+&chr5:180600650-180600722:strand=+]&SOURCE=UCSC&SOURCE-ACCESSION=chr5.tRNA2-ValCAC&GENOME=hg19_Fragment_1	NAME=TRNAValCAC&LOCI=[chr1:149684088-149684161:strand=-]&SOURCE=UCSC&SOURCE-ACCESSION=chr1.tRNA90-ValCAC&GENOME=hg19_Fragment_1	NAME=TRNAValCAC&LOCI=[chr1:149298555-149298627:strand=-]&SOURCE=UCSC&SOURCE-ACCESSION=chr1.tRNA98-ValCAC&GENOME=hg19_Fragment_1	NAME=TRNAValAAC&LOCI=[chr6:27203288-27203360:strand=+]&SOURCE=UCSC&SOURCE-ACCESSION=chr6.tRNA37-ValAAC&GENOME=hg19_Fragment_1	NAME=TRNAValAAC&LOCI=[chr3:169490018-169490090:strand=+&chr5:180596610-180596682:strand=+&chr5:180591154-180591226:strand=+&chr6:27721179-27721251:strand=-&chr5:180645270-180645342:strand=-]&SOURCE=UCSC&SOURCE-ACCESSION=chr3.tRNA2-ValAAC&GENOME=hg19_Fragment_1	NAME=TRNAValAAC&LOCI=[chr6:27618707-27618779:strand=-]&SOURCE=UCSC&SOURCE-ACCESSION=chr6.tRNA139-ValAAC&GENOME=hg19_Fragment_1	NAME=TRNAValCAC&LOCI=[chr6:27696327-27696399:strand=-]&SOURCE=UCSC&SOURCE-ACCESSION=chr6.tRNA133-ValCAC&GENOME=hg19_Fragment_1				1..18	1..18	1..18	1..18	1..18	1..18	1..18	1..18	1..18				GTTTCCGTAGTGTAGTGGTCATCACGTTCGCCTAACACGCGAAAGGTCCCCGGTTCGAAACCGGGCGGAAACACCA	GTTTCCGTAGTGTAGTGGTTATCACGTTCGCCTAACACGCGAAAGGTCCGCGGTTCGAAACCGGGCGGAAACACCA	GTTTCCGTAGTGTAGTGGTTATCACGTTCGCCTCACACGCGAAAGGTCCCCGGTTCGAAACCGGGCGGAAACACCA	GTTTCCGTAGTGTAGTGGTTATCACGTTCGCCTCACACGCGTAAAGGTCCCCGGTTCGAAACCGGGCGGAAACACCA	GTTTCCGTAGTGTAGTGGTTATCACGTTCGCCTCACACGCGAAAGGTCCCCGGTTCGAAACTGGGCGGAAACACCA	GTTTCCGTAGTGTAGTGGTTATCACGTTTGCCTAACACGCGAAAGGTCCCCGGTTCGAAACCGGGCAGAAACACCA	GTTTCCGTAGTGTAGTGGTTATCACGTTCGCCTAACACGCGAAAGGTCCCCGGTTCGAAACCGGGCGGAAACACCA	GTTTCCGTAGTGTAGTGGTTATCACGTTCGCCTAACACGCGAAAGGTCCCTGGATCAAAACCAGGCGGAAACACCA	GTTTCCGTAGTGTAGTGGTTATTATGTTCGCCTCACACGCGAAAAGTCCCCGGTTCGAAATCAGGCGGGAACACCA
tRF-513	GTTTCCGTGGTGTAGTGG	NAME=TRNAValTAC&LOCI=[chr6:27258405-27258477:strand=+]&SOURCE=UCSC&SOURCE-ACCESSION=chr6.tRNA40-ValTAC&GENOME=hg19_Fragment_1												1..18												GTTTCCGTGGTGTAGTGGTTATCACATTCGCCTTACACGCGAAAGGTCCTCGGGTCGAAACCGAGCGGAAACACCA
tRF-514	GTTTCTGTAGTATAGTGGTTATC	NAME=TRNAValCAC&LOCI=[chr1:17052061-17052133:strand=+]&SOURCE=UCSC&SOURCE-ACCESSION=chr1.tRNA1-ValCAC&GENOME=hg19_Fragment_1												1..23												GTTTCTGTAGTATAGTGGTTATCATGTTTGCCTCACATGTGAAAGACCCTTGGCTCGAGACTGGAGGGAAACACCA
tRF-515	GTTTCTGTGGTGTAGTGGTTAT	NAME=TRNAValCAC&LOCI=[chr1:17186693-17186765:strand=+&chr1:16874160-16874232:strand=-]&SOURCE=UCSC&SOURCE-ACCESSION=chr1.tRNA3-ValCAC&GENOME=hg19_Fragment_1												1..22												GTTTCTGTGGTGTAGTGGTTATTATGTTCGCTTCACATATGAAAGGTCTCTGGTTCGAGACTGCGTGGGAACACCA
tRF-516	GTTTCTGTGGTGTAGTGGTTATC	NAME=TRNAValCAC&LOCI=[chr1:17006501-17006573:strand=-]&SOURCE=UCSC&SOURCE-ACCESSION=chr1.tRNA130-ValCAC&GENOME=hg19_Fragment_1												1..23												GTTTCTGTGGTGTAGTGGTTATCATGTTCGCCTCACACGAGAAAAGTCCCTGATTCGAGACTGGGTGGGAACGCCA
tRF-517	GTTTTCACCCAGGCGGCCCGGGTTCGACTCC	NAME=TRNAGluTTC&LOCI=[chr15:26327381-26327452:strand=-&chr13:45492062-45492133:strand=-]&SOURCE=UCSC&SOURCE-ACCESSION=chr13.tRNA3-GluTTC&GENOME=hg19_Fragment_3												31..61												TCCCACATGGTCTAGCGGTTAGGATTCCTGGTTTTCACCCAGGCGGCCCGGGTTCGACTCCCGGTGTGGGAACCA
tRF-518	TAATCTGAAGGTCCTGAGT	NAME=TRNAMetCAT&LOCI=[chr6:28921042-28921114:strand=-&chr6:28912352-28912424:strand=+]&SOURCE=UCSC&SOURCE-ACCESSION=chr6.tRNA75-MetCAT&GENOME=hg19_Fragment_2	NAME=TRNAMetCAT&LOCI=[chr6:26701712-26701784:strand=+]&SOURCE=UCSC&SOURCE-ACCESSION=chr6.tRNA21-MetCAT&GENOME=hg19_Fragment_1	NAME=TRNAMetCAT&LOCI=[chr16:71460396-71460468:strand=+]&SOURCE=UCSC&SOURCE-ACCESSION=chr16.tRNA20-MetCAT&GENOME=hg19_Fragment_1	NAME=TRNAMetCAT&LOCI=[chr6:26766444-26766516:strand=+&chr6:26758550-26758622:strand=-&chr6:26735574-26735646:strand=-]&SOURCE=UCSC&SOURCE-ACCESSION=chr6.tRNA27-MetCAT&GENOME=hg19_Fragment_1									36..54	36..54	36..54	36..54									GCCTCCTTAGCGCAGTAGGCAGCGCGTCAGTCTCATAATCTGAAGGTCCTGAGTTCGAACCTCAGAGGGGGCACCA	GCCCTCTTAGCGCAGCTGGCAGCGCGTCAGTCTCATAATCTGAAGGTCCTGAGTTCAAGCCTCAGAGAGGGCACCA	GCCCTCTTAGCGCAGTGGGCAGCGCGTCAGTCTCATAATCTGAAGGTCCTGAGTTCGAGCCTCAGAGAGGGCACCA	GCCCTCTTAGCGCAGCGGGCAGCGCGTCAGTCTCATAATCTGAAGGTCCTGAGTTCGAGCCTCAGAGAGGGCACCA
tRF-519	TAGAATTCTCGCCTGCCAC	NAME=TRNAGlyGCC&LOCI=[chr21:18827107-18827177:strand=-&chr1:161420467-161420537:strand=+&chr1:161413094-161413164:strand=+&chr1:161427898-161427968:strand=+&chr1:161435258-161435328:strand=+]&SOURCE=UCSC&SOURCE-ACCESSION=chr21.tRNA2-GlyGCC&GENOME=hg19_Fragment_2	NAME=TRNAGlyGCC&LOCI=[chr1:161493637-161493707:strand=-&chr2:157257659-157257729:strand=-&chr16:70812942-70813012:strand=-&chr16:70823410-70823480:strand=+&chr6:27870686-27870756:strand=-&chr17:8029064-8029134:strand=+]&SOURCE=UCSC&SOURCE-ACCESSION=chr17.tRNA5-GlyGCC&GENOME=hg19_Fragment_3	NAME=TRNAGlyGCC&LOCI=[chr16:70812114-70812184:strand=-]&SOURCE=UCSC&SOURCE-ACCESSION=chr16.tRNA25-GlyGCC&GENOME=hg19_Fragment_2										19..37	19..37	19..37										GCATGGGTGGTTCAGTGGTAGAATTCTCGCCTGCCACGCGGGAGGCCCGGGTTCGATTCCCGGCCCATGCACCA	GCATTGGTGGTTCAGTGGTAGAATTCTCGCCTGCCACGCGGGAGGCCCGGGTTCGATTCCCGGCCAATGCACCA	GCATTGGTGGTTCAGTGGTAGAATTCTCGCCTGCCACGCGGGAGGCCCGGGTTTGATTCCCGGCCAGTGCACCA
tRF-520	TAGAATTCTTGCCTGCCACGCA	NAME=TRNAGlyGCC&LOCI=[chr1:161450356-161450426:strand=+]&SOURCE=UCSC&SOURCE-ACCESSION=chr1.tRNA43-GlyGCC&GENOME=hg19_Fragment_2												19..40												GCATAGGTGGTTCAGTGGTAGAATTCTTGCCTGCCACGCAGGAGGCCCAGGTTTGATTCCTGGCCCATGCACCA
tRF-521	TAGCTCAGTCGGTAGAGCATAAGACTCT	NAME=TRNALysCTT&LOCI=[chr19:36066750-36066822:strand=+]&SOURCE=UCSC&SOURCE-ACCESSION=chr19.tRNA5-LysCTT&GENOME=hg19_Fragment_3												8..35												GCCCAGCTAGCTCAGTCGGTAGAGCATAAGACTCTTAATCTCAGGGTTGTGGATTCGTGCCCCATGCTGGGTGCCA
tRF-522	TAGGACGTGGTGTGATAGGTA	NAME=TRNAGlnTTG&LOCI=[chr2:132143133-132143204:strand=+]&SOURCE=UCSC&SOURCE-ACCESSION=chr2.tRNA11-GlnTTG&GENOME=hg19_Fragment_3	NAME=TRNAGlnTTG&LOCI=[chr2:131029911-131029982:strand=-]&SOURCE=UCSC&SOURCE-ACCESSION=chr2.tRNA22-GlnTTG&GENOME=hg19_Fragment_2	NAME=TRNAGlnTTG&LOCI=[chr4:156383888-156383959:strand=+]&SOURCE=UCSC&SOURCE-ACCESSION=chr4.tRNA1-GlnTTG&GENOME=hg19_Fragment_1	NAME=TRNAGlnTTG&LOCI=[chr7:57253980-57254051:strand=-]&SOURCE=UCSC&SOURCE-ACCESSION=chr7.tRNA26-GlnTTG&GENOME=hg19_Fragment_1									1..21	1..21	1..21	1..21									TAGGACGTGGTGTGATAGGTAGCACGGAGAATTTTGGATTCTCAGGGATGGGTTCAATTCCTGTAGTTCTAGCCA	TAGGACGTGGTGTGATAGGTAGCATGGAGAATTTTGGATTCTCAGGGATGGGTTCAATTCCTATAGTCCTAGCCA	TAGGACGTGGTGTGATAGGTAGCACAGAGAATTTTGGATTCTCAGGGGTAGGTTAAATTCCTATAGTACTAGCCA	TAGGACGTGGTGTGATAGGTAGCATGGGGAATTTTGGATTCTCAGGGGTGGGTTCAATTCCTATAGTTCTAGCCA
tRF-523	TAGGATGTGGTGTAATAGGTG	NAME=TRNAGlnTTG&LOCI=[chr17:19506587-19506658:strand=-]&SOURCE=UCSC&SOURCE-ACCESSION=chr17.tRNA33-GlnTTG&GENOME=hg19_Fragment_1												1..21												TAGGATGTGGTGTAATAGGTGGCATGGAGAATTTTGGATTATCAGGGGTAGGTTCAATTCCTATAGTTCTAGCCA
tRF-524	TAGGATGTGGTGTGACAG	NAME=TRNAGlnTTG&LOCI=[chr13:36639747-36639818:strand=-]&SOURCE=UCSC&SOURCE-ACCESSION=chr13.tRNA6-GlnTTG&GENOME=hg19_Fragment_1												1..18												TAGGATGTGGTGTGACAGGTAGCATGGAGAATTTTGGATTCTCAGGGTTAGGTTCAATTCCTATAGTTCTAGCCA
tRF-525	TAGGATGTGGTGTGATAGGTA	NAME=TRNAGlnTTG&LOCI=[chr12:50211190-50211264:strand=-]&SOURCE=UCSC&SOURCE-ACCESSION=chr12.tRNA16-GlnTTG&GENOME=hg19_Fragment_1												3..23												TCTAGGATGTGGTGTGATAGGTAGCATGGAGAATTTTGGATTCTCAGGGGTAGGTTCAATTCCTATATTCTAGAACCA
tRF-526	TAGGCTCCAGTCTCTTCGG	NAME=TRNALeuTAG&LOCI=[chr14:21093529-21093610:strand=+]&SOURCE=UCSC&SOURCE-ACCESSION=chr14.tRNA2-LeuTAG&GENOME=hg19_Fragment_5												35..53												GGTAGTGTGGCCGAGCGGTCTAAGGCGCTGGATTTAGGCTCCAGTCTCTTCGGGGGCGTGGGTTCGAATCCCACCACTGCCACCA
tRF-527	TAGTGGTTAGTACTCTGC	NAME=TRNAHisGTG&LOCI=[chr9:14433938-14434009:strand=-&chr1:145396881-145396952:strand=-&chr1:146544773-146544844:strand=+&chr15:45492611-45492682:strand=-&chr1:147774845-147774916:strand=-&chr15:45493349-45493420:strand=+&chr6:27125906-27125977:strand=+&chr15:45490804-45490875:strand=-&chr1:147753471-147753542:strand=+]&SOURCE=UCSC&SOURCE-ACCESSION=chr15.tRNA1-HisGTG&GENOME=hg19_Fragment_3	NAME=TRNAHisGTG&LOCI=[chr1:149155828-149155899:strand=-]&SOURCE=UCSC&SOURCE-ACCESSION=chr1.tRNA106-HisGTG&GENOME=hg19_Fragment_2											13..30	13..30											GCCGTGATCGTATAGTGGTTAGTACTCTGCGTTGTGGCCGCAGCAACCTCGGTTCGAATCCGAGTCACGGCACCA	GCCATGATCGTATAGTGGTTAGTACTCTGCGCTGTGGCCGCAGCAACCTCGGTTCGAATCCGAGTCACGGCACCA
tRF-528	TCAATTCCCAGCCAACGC	NAME=TRNAGlyTCC&LOCI=[chr18:55346177-55346248:strand=+]&SOURCE=UCSC&SOURCE-ACCESSION=chr18.tRNA3-GlyTCC&GENOME=hg19_Fragment_4												54..71												GTGTTGATGGTATAGTGGTGAGCATAGCTGCCTTCCAAGCAATTGACCCGACTTCAATTCCCAGCCAACGCACCA
tRF-529	TCACCGCCGCAGCCCGGGTTT	NAME=TRNAGluCTC&LOCI=[chr2:151219277-151219349:strand=+]&SOURCE=UCSC&SOURCE-ACCESSION=chr2.tRNA12-GluCTC&GENOME=hg19_Fragment_2												35..55												TTCCCCTTGGTCTAGTGGTTAGGATTCAACACTCTCACCGCCGCAGCCCGGGTTTGATTCCCAGGCAGGGAAGCCA
tRF-530	TCACCGCCGCGGCCCGGGTT	NAME=TRNAGluTTC&LOCI=[chr1:17199078-17199149:strand=+]&SOURCE=UCSC&SOURCE-ACCESSION=chr1.tRNA5-GluTTC&GENOME=hg19_Fragment_5												35..54												TCCCTGGTGGTCTAGTGGCTAGGATTCGGCGCTTTCACCGCCGCGGCCCGGGTTCGATTCCCGGCCAGGGAACCA
tRF-531	TCAGAAGGCTGCGTGTTCG	NAME=TRNATrpCCA&LOCI=[chr12:98898030-98898101:strand=+]&SOURCE=UCSC&SOURCE-ACCESSION=chr12.tRNA6-TrpCCA&GENOME=hg19_Fragment_2												38..56												GACCTCGTGGCGCAACGGTAGCGCGTCTGACTCCAGATCAGAAGGCTGCGTGTTCGAATCACGTCGGGGTCACCA
tRF-532	TCAGGAGACCTGGGTTCTAGTC	NAME=TRNAUndet???&LOCI=[chr1:108496275-108496345:strand=-]&SOURCE=UCSC&SOURCE-ACCESSION=chr1.tRNA126-Undet???&GENOME=hg19_Fragment_1												38..59												GGCAGCATGGTTTAATGGGAACACTTAAGGTCAGGAGTCAGGAGACCTGGGTTCTAGTCCCAGATCTGTCTCCA
tRF-533	TCCCACATGGTCTAGCGGT	NAME=TRNAGluTTC&LOCI=[chr15:26327381-26327452:strand=-&chr13:45492062-45492133:strand=-]&SOURCE=UCSC&SOURCE-ACCESSION=chr13.tRNA3-GluTTC&GENOME=hg19_Fragment_1												1..19												TCCCACATGGTCTAGCGGTTAGGATTCCTGGTTTTCACCCAGGCGGCCCGGGTTCGACTCCCGGTGTGGGAACCA
tRF-534	TCCCATATGGTCTAGCGGT	NAME=TRNAGluTTC&LOCI=[chr2:131094701-131094772:strand=-&chr13:41634874-41634945:strand=-]&SOURCE=UCSC&SOURCE-ACCESSION=chr13.tRNA5-GluTTC&GENOME=hg19_Fragment_1												1..19												TCCCATATGGTCTAGCGGTTAGGATTCCTGGTTTTCACCCAGGTGGCCCGGGTTCGACTCCCGGTATGGGAACCA
tRF-535	TCCCCGCGCAGGTTCGAATCC	NAME=TRNASerTGA&LOCI=[chr6:27473607-27473688:strand=-]&SOURCE=UCSC&SOURCE-ACCESSION=chr6.tRNA148-SerTGA&GENOME=hg19_Fragment_4	NAME=TRNASerCGA&LOCI=[chr17:8042199-8042280:strand=-]&SOURCE=UCSC&SOURCE-ACCESSION=chr17.tRNA41-SerCGA&GENOME=hg19_Fragment_4											51..71	51..71											GTAGTCGTGGCCGAGTGGTTAAGGCGATGGACTTGAAATCCATTGGGGTTTCCCCGCGCAGGTTCGAATCCTGTCGGCTACGCCA	GCTGTGATGGCCGAGTGGTTAAGGCGTTGGACTCGAAATCCAATGGGGTCTCCCCGCGCAGGTTCGAATCCTGCTCACAGCGCCA
tRF-536	TCCCCGGTTCAAATCC	NAME=TRNACysGCA&LOCI=[chr7:149292305-149292376:strand=-]&SOURCE=UCSC&SOURCE-ACCESSION=chr7.tRNA19-CysGCA&GENOME=hg19_Fragment_3												46..61												GGGGGTATAGCTCACAGGTAGAGCATTTGACTGCAGATCAAGAGGTCCCCGGTTCAAATCCGGTTACTCCCTCCA
tRF-537	TCCCCTTGGTCTAGTGGTTAGGATTC	NAME=TRNAGluCTC&LOCI=[chr2:151219277-151219349:strand=+]&SOURCE=UCSC&SOURCE-ACCESSION=chr2.tRNA12-GluCTC&GENOME=hg19_Fragment_1												2..27												TTCCCCTTGGTCTAGTGGTTAGGATTCAACACTCTCACCGCCGCAGCCCGGGTTTGATTCCCAGGCAGGGAAGCCA
tRF-538	TCCCTGGTAGTCTAGTGGTTAG	NAME=TRNAUndet???&LOCI=[chr1:7990339-7990408:strand=-]&SOURCE=UCSC&SOURCE-ACCESSION=chr1.tRNA137-Undet???&GENOME=hg19_Fragment_2												1..22												TCCCTGGTAGTCTAGTGGTTAGGATTCCGCGCTCGCCATCACGACCCGGGTTCGATTCCTGGTCAGGGAACCA
tRF-539	TCCCTGGTCTAGTGGTTAGGATTTA	NAME=TRNAGluTTC&LOCI=[chr6:163210014-163210082:strand=-]&SOURCE=UCSC&SOURCE-ACCESSION=chr6.tRNA85-GluTTC&GENOME=hg19_Fragment_1												1..25												TCCCTGGTCTAGTGGTTAGGATTTATTATTTTCATGGCTGTGGCCTGAGTTCAATTTCCAATCAGGGAACCA
tRF-540	TCCCTGGTGGTCTAATGGTTAG	NAME=TRNAGluCTC&LOCI=[chr13:58458550-58458621:strand=-]&SOURCE=UCSC&SOURCE-ACCESSION=chr13.tRNA2-GluCTC&GENOME=hg19_Fragment_1												1..22												TCCCTGGTGGTCTAATGGTTAGGAGTCGGCACTCTCACCGCCGCGGCTGGGGTTTGATTCCCAGTCATGTAACCA
tRF-541	TCCCTGGTGGTCTAGTGG	NAME=TRNAGluTTC&LOCI=[chr1:17199078-17199149:strand=+]&SOURCE=UCSC&SOURCE-ACCESSION=chr1.tRNA5-GluTTC&GENOME=hg19_Fragment_1	NAME=TRNAGluTTC&LOCI=[chr1:16861774-16861845:strand=-&chr1:161391883-161391954:strand=-]&SOURCE=UCSC&SOURCE-ACCESSION=chr1.tRNA84-GluTTC&GENOME=hg19_Fragment_1	NAME=TRNAGluTTC&LOCI=[chr1:149664355-149664427:strand=-]&SOURCE=UCSC&SOURCE-ACCESSION=chr1.tRNA94-GluTTC&GENOME=hg19_Fragment_1	NAME=TRNAUndet???&LOCI=[chr1:161390661-161390733:strand=+]&SOURCE=UCSC&SOURCE-ACCESSION=chr1.tRNA33-Undet???&GENOME=hg19_Fragment_1									1..18	1..18	1..18	1..18									TCCCTGGTGGTCTAGTGGCTAGGATTCGGCGCTTTCACCGCCGCGGCCCGGGTTCGATTCCCGGCCAGGGAACCA	TCCCTGGTGGTCTAGTGGCTAGGATTCGGCGCTTTCACCGCCGCGGCCCGGGTTCGATTCCCGGTCAGGGAACCA	TCCCTGGTGGTCTAGTGGCTAGGATTCGGCGCTTTCACCGCCTGCAGCTCGAGTTCGATTCCTGGTCAGGGAACCA	TCCCTGGTGGTCTAGTGGCTAGGATTCTAGTGCTTTAACTGCCAGCGCCCAGGTTCAATTCCCGGTTAGGAAACCA
tRF-542	TCCCTGGTGGTCTAGTGGTTAG	NAME=TRNAGluCTC&LOCI=[chr1:249168447-249168518:strand=+]&SOURCE=UCSC&SOURCE-ACCESSION=chr1.tRNA59-GluCTC&GENOME=hg19_Fragment_2	NAME=TRNAGluCTC&LOCI=[chr6:28949976-28950047:strand=+&chr1:161417018-161417089:strand=-&chr1:161439189-161439260:strand=-&chr1:145399233-145399304:strand=-&chr1:161424398-161424469:strand=-&chr6:126101393-126101464:strand=-&chr1:161431809-161431880:strand=-]&SOURCE=UCSC&SOURCE-ACCESSION=chr1.tRNA71-GluCTC&GENOME=hg19_Fragment_2											1..22	1..22											TCCCTGGTGGTCTAGTGGTTAGGATTCGGCGCTCTCACCGCCGCGGCCCGGGTTCGATTCCCGGTCAGGAAACCA	TCCCTGGTGGTCTAGTGGTTAGGATTCGGCGCTCTCACCGCCGCGGCCCGGGTTCGATTCCCGGTCAGGGAACCA
tRF-543	TCCCTGGTTCAATCCCGGGTTTCGGC	NAME=TRNAPheGAA&LOCI=[chr6:28775610-28775682:strand=-]&SOURCE=UCSC&SOURCE-ACCESSION=chr6.tRNA106-PheGAA&GENOME=hg19_Fragment_2	NAME=TRNAPheGAA&LOCI=[chr11:59333853-59333925:strand=-]&SOURCE=UCSC&SOURCE-ACCESSION=chr11.tRNA13-PheGAA&GENOME=hg19_Fragment_2	NAME=TRNAPheGAA&LOCI=[chr6:28791093-28791166:strand=-]&SOURCE=UCSC&SOURCE-ACCESSION=chr6.tRNA103-PheGAA&GENOME=hg19_Fragment_1										47..72	47..72	48..73										GCCGAGATAGCTCAGTTGGGAGAGCGTTAGACTGAAGATCTAAAGGTCCCTGGTTCAATCCCGGGTTTCGGCACCA	GCCGAAATAGCTCAGTTGGGAGAGCGTTAGACTGAAGATCTAAAGGTCCCTGGTTCAATCCCGGGTTTCGGCACCA	GCCGAAATAGCTCAGTTGGGAGAGCGTTAGACCGAAGATCTTAAAGGTCCCTGGTTCAATCCCGGGTTTCGGCACCA
tRF-544	TCCCTGGTTCGATCCCGGGTTTCGGCA	NAME=TRNAPheGAA&LOCI=[chr11:59324970-59325042:strand=-&chr13:95201904-95201976:strand=-&chr6:28949449-28949521:strand=-&chr19:1383361-1383433:strand=-&chr6:28758499-28758571:strand=-&chr12:125412389-125412461:strand=-]&SOURCE=UCSC&SOURCE-ACCESSION=chr13.tRNA1-PheGAA&GENOME=hg19_Fragment_1												47..72												GCCGAAATAGCTCAGTTGGGAGAGCGTTAGACTGAAGATCTAAAGGTCCCTGGTTCGATCCCGGGTTTCGGCACCA
tRF-545	TCCGGCTCGAAGGACCA	NAME=TRNATyrGTA&LOCI=[chr14:21128117-21128210:strand=-]&SOURCE=UCSC&SOURCE-ACCESSION=chr14.tRNA17-TyrGTA&GENOME=hg19_Fragment_1												60..76												CCTTCGATAGCTCAGCTGGTAGAGCGGAGGACTGTAGATCCTTAGGTCGCTGGTTCAATTCCGGCTCGAAGGACCA
tRF-546	TCCTCATCAGTATAGTGGT	NAME=TRNAAspGTC&LOCI=[chr5:141773988-141774059:strand=-]&SOURCE=UCSC&SOURCE-ACCESSION=chr5.tRNA22-AspGTC&GENOME=hg19_Fragment_3												1..19												TCCTCATCAGTATAGTGGTGAGTATCCCCGCCTGTCACGCGGGAGACTGGGGTTCGATTCCCTGAGGAGGAGCCA
tRF-547	TCCTCGTTAGTATAGTGGT	NAME=TRNAAspGTC&LOCI=[chr1:161410615-161410686:strand=-&chr6:27447453-27447524:strand=+&chr1:161432824-161432895:strand=-&chr1:161440205-161440276:strand=-&chr1:161418033-161418104:strand=-&chr1:161425414-161425485:strand=-&chr6:27471523-27471594:strand=+&chr12:125424193-125424264:strand=-&chr17:8125556-8125627:strand=-&chr12:125411891-125411962:strand=-&chr12:96429799-96429870:strand=+]&SOURCE=U…	NAME=TRNAAspGTC&LOCI=[chr6:27551236-27551307:strand=-]&SOURCE=UCSC&SOURCE-ACCESSION=chr6.tRNA144-AspGTC&GENOME=hg19_Fragment_1	NAME=TRNAAspGTC&LOCI=[chr12:98897281-98897352:strand=+]&SOURCE=UCSC&SOURCE-ACCESSION=chr12.tRNA5-AspGTC&GENOME=hg19_Fragment_1										1..19	1..19	1..19										TCCTCGTTAGTATAGTGGTGAGTATCCCCGCCTGTCACGCGGGAGACCGGGGTTCGATTCCCCGACGGGGAGCCA	TCCTCGTTAGTATAGTGGTGAGTGTCCCCGTCTGTCACGCGGGAGACCGGGGTTCGATTCCCCGACGGGGAGCCA	TCCTCGTTAGTATAGTGGTTAGTATCCCCGCCTGTCACGCGGGAGACCGGGGTTCAATTCCCCGACGGGGAGCCA
tRF-548	TCCTGAGTTCGAACCTCAGAGGGGGC	NAME=TRNAMetCAT&LOCI=[chr6:28921042-28921114:strand=-&chr6:28912352-28912424:strand=+]&SOURCE=UCSC&SOURCE-ACCESSION=chr6.tRNA75-MetCAT&GENOME=hg19_Fragment_1												47..72												GCCTCCTTAGCGCAGTAGGCAGCGCGTCAGTCTCATAATCTGAAGGTCCTGAGTTCGAACCTCAGAGGGGGCACCA
tRF-549	TCCTGAGTTCGAGCCTCAGAGAGGGC	NAME=TRNAMetCAT&LOCI=[chr16:71460396-71460468:strand=+]&SOURCE=UCSC&SOURCE-ACCESSION=chr16.tRNA20-MetCAT&GENOME=hg19_Fragment_4	NAME=TRNAMetCAT&LOCI=[chr6:26766444-26766516:strand=+&chr6:26758550-26758622:strand=-&chr6:26735574-26735646:strand=-]&SOURCE=UCSC&SOURCE-ACCESSION=chr6.tRNA27-MetCAT&GENOME=hg19_Fragment_3											47..72	47..72											GCCCTCTTAGCGCAGTGGGCAGCGCGTCAGTCTCATAATCTGAAGGTCCTGAGTTCGAGCCTCAGAGAGGGCACCA	GCCCTCTTAGCGCAGCGGGCAGCGCGTCAGTCTCATAATCTGAAGGTCCTGAGTTCGAGCCTCAGAGAGGGCACCA
tRF-550	TCCTTGATGTCTAGTGGTTAG	NAME=TRNAGluCTC&LOCI=[chr8:59504798-59504868:strand=+]&SOURCE=UCSC&SOURCE-ACCESSION=chr8.tRNA3-GluCTC&GENOME=hg19_Fragment_1												1..21												TCCTTGATGTCTAGTGGTTAGGATTTGGTGCTCTCACTGCAGCAGCCTGGGTTCATTTCTCAGTCAGGGAACCA
tRF-551	TCCTTGGTGGTCTAGTGGCTAG	NAME=TRNAGluTTC&LOCI=[chr1:147781030-147781101:strand=-]&SOURCE=UCSC&SOURCE-ACCESSION=chr1.tRNA110-GluTTC&GENOME=hg19_Fragment_1												1..22												TCCTTGGTGGTCTAGTGGCTAGGATTCGGTGCTTTCACCTGTGCGGCCCGGGTTCAATTCCCGATGAAGGAACCA
tRF-552	TCCTTGTTAGTATAGTGGT	NAME=TRNAAspGTC&LOCI=[chr12:122860924-122860994:strand=+]&SOURCE=UCSC&SOURCE-ACCESSION=chr12.tRNA7-AspGTC&GENOME=hg19_Fragment_1												1..19												TCCTTGTTAGTATAGTGGTGAGTGTTTCTGCCTGTCATGTGGAGACTGGAGTTTGAGTCCCCAACAGGGAGCCA
tRF-553	TCGAAACCATCCTCTGCT	NAME=TRNAMetCAT&LOCI=[chr6:26286754-26286825:strand=+&chr6:27300764-27300835:strand=-&chr1:153643726-153643797:strand=+&chr6:27870271-27870342:strand=-&chr17:80452597-80452668:strand=-&chr6:27560600-27560671:strand=-&chr6:26313352-26313423:strand=-&chr6:26330529-26330600:strand=-]&SOURCE=UCSC&SOURCE-ACCESSION=chr6.tRNA2-MetCAT&GENOME=hg19_Fragment_2												54..71												AGCAGAGTGGCGCAGCGGAAGCGTGCTGGGCCCATAACCCAGAGGTCGATGGATCGAAACCATCCTCTGCTACCA
tRF-554	TCGAATCCCAGCGGGGCC	NAME=TRNAThrCGT&LOCI=[chr6:28615984-28616057:strand=-]&SOURCE=UCSC&SOURCE-ACCESSION=chr6.tRNA121-ThrCGT&GENOME=hg19_Fragment_1	NAME=TRNAThrAGT&LOCI=[chr6:27130050-27130123:strand=+]&SOURCE=UCSC&SOURCE-ACCESSION=chr6.tRNA34-ThrAGT&GENOME=hg19_Fragment_1	NAME=TRNAThrAGT&LOCI=[chr6:27652474-27652547:strand=-&chr6:26533145-26533218:strand=-]&SOURCE=UCSC&SOURCE-ACCESSION=chr6.tRNA135-ThrAGT&GENOME=hg19_Fragment_1										56..73	56..73	56..73										GGCTCTGTGGCTTAGTTGGCTAAAGCGCCTGTCTCGTAAACAGGAGATCCTGGGTTCGAATCCCAGCGGGGCCTCCA	GGCCCTGTGGCTTAGCTGGTCAAAGCGCCTGTCTAGTAAACAGGAGATCCTGGGTTCGAATCCCAGCGGGGCCTCCA	GGCTCCGTGGCTTAGCTGGTTAAAGCGCCTGTCTAGTAAACAGGAGATCCTGGGTTCGAATCCCAGCGGGGCCTCCA
tRF-555	TCGAATCCGAGTCACGGC	NAME=TRNAHisGTG&LOCI=[chr1:149155828-149155899:strand=-]&SOURCE=UCSC&SOURCE-ACCESSION=chr1.tRNA106-HisGTG&GENOME=hg19_Fragment_1	NAME=TRNAHisGTG&LOCI=[chr9:14433938-14434009:strand=-&chr1:145396881-145396952:strand=-&chr1:146544773-146544844:strand=+&chr15:45492611-45492682:strand=-&chr1:147774845-147774916:strand=-&chr15:45493349-45493420:strand=+&chr6:27125906-27125977:strand=+&chr15:45490804-45490875:strand=-&chr1:147753471-147753542:strand=+]&SOURCE=UCSC&SOURCE-ACCESSION=chr15.tRNA1-HisGTG&GENOME=hg19_Fragment_2											54..71	54..71											GCCATGATCGTATAGTGGTTAGTACTCTGCGCTGTGGCCGCAGCAACCTCGGTTCGAATCCGAGTCACGGCACCA	GCCGTGATCGTATAGTGGTTAGTACTCTGCGTTGTGGCCGCAGCAACCTCGGTTCGAATCCGAGTCACGGCACCA
tRF-556	TCGAATCCTGTTCGTGAC	NAME=TRNASerCGA&LOCI=[chr12:56584148-56584229:strand=+]&SOURCE=UCSC&SOURCE-ACCESSION=chr12.tRNA2-SerCGA&GENOME=hg19_Fragment_3												64..81												GTCACGGTGGCCGAGTGGTTAAGGCGTTGGACTCGAAATCCAATGGGGTTTCCCCGCACAGGTTCGAATCCTGTTCGTGACGCCA
tRF-557	TCGAGCCCCAGTGGAACC	NAME=TRNAValTAC&LOCI=[chrX:18693029-18693101:strand=-&chr11:59318102-59318174:strand=-]&SOURCE=UCSC&SOURCE-ACCESSION=chrX.tRNA4-ValTAC&GENOME=hg19_Fragment_2	NAME=TRNAValTAC&LOCI=[chr11:59318460-59318532:strand=-]&SOURCE=UCSC&SOURCE-ACCESSION=chr11.tRNA16-ValTAC&GENOME=hg19_Fragment_2											55..72	55..72											GGTTCCATAGTGTAGTGGTTATCACGTCTGCTTTACACGCAGAAGGTCCTGGGTTCGAGCCCCAGTGGAACCACCA	GGTTCCATAGTGTAGCGGTTATCACGTCTGCTTTACACGCAGAAGGTCCTGGGTTCGAGCCCCAGTGGAACCACCA
tRF-558	TCGATGCCCGCATTCTCC	NAME=TRNAAlaAGC&LOCI=[chr6:26572092-26572164:strand=-]&SOURCE=UCSC&SOURCE-ACCESSION=chr6.tRNA166-AlaAGC&GENOME=hg19_Fragment_2	NAME=TRNAAlaAGC&LOCI=[chr14:89445442-89445514:strand=+]&SOURCE=UCSC&SOURCE-ACCESSION=chr14.tRNA9-AlaAGC&GENOME=hg19_Fragment_1											55..72	55..72											GGGGAATTAGCTCAAATGGTAGAGCGCTCGCTTAGCATGCGAGAGGTAGCGGGATCGATGCCCGCATTCTCCACCA	GGGGAATTAGCTCAAGTGGTAGAGCGCTCGCTTAGCATGCGAGAGGTAGTGGGATCGATGCCCGCATTCTCCACCA
tRF-559	TCGATTCCCAGCCAATGC	NAME=TRNAGlyTCC&LOCI=[chr18:55345854-55345925:strand=+]&SOURCE=UCSC&SOURCE-ACCESSION=chr18.tRNA2-GlyTCC&GENOME=hg19_Fragment_4												54..71												GTGTTGATGGTATAGTGGTGAGCATAGCTGCCTTCCAAGCAATTGACCCGACTTCGATTCCCAGCCAATGCACCA
tRF-560	TCGATTCCCCGACGGGGA	NAME=TRNAAspGTC&LOCI=[chr1:161492935-161493006:strand=+]&SOURCE=UCSC&SOURCE-ACCESSION=chr1.tRNA44-AspGTC&GENOME=hg19_Fragment_1												54..71												TCCTTGTTACTATAGTGGTGAGTATCTCTGCCTGTCATGCGTGAGAGAGGGGGTCGATTCCCCGACGGGGAGCCA
tRF-561	TCGATTCCCGCCCAACGC	NAME=TRNAGlyTCC&LOCI=[chr1:161409961-161410032:strand=-]&SOURCE=UCSC&SOURCE-ACCESSION=chr1.tRNA82-GlyTCC&GENOME=hg19_Fragment_3												54..71												GCGTTGGTGGTATAGTGGTGAGCATAGTTGCCTTCCAAGCAGTTGACCCGGGCTCGATTCCCGCCCAACGCACCA
tRF-562	TCGATTCCCGGCCAACGC	NAME=TRNAGlyTCC&LOCI=[chr1:161432166-161432237:strand=-&chr1:161417375-161417446:strand=-&chr1:161424756-161424827:strand=-&chr1:145397864-145397935:strand=-&chr1:161500903-161500974:strand=+&chr1:161439547-161439618:strand=-]&SOURCE=UCSC&SOURCE-ACCESSION=chr1.tRNA45-GlyTCC&GENOME=hg19_Fragment_2	NAME=TRNAGlyTCC&LOCI=[chr19:4724082-4724153:strand=+]&SOURCE=UCSC&SOURCE-ACCESSION=chr19.tRNA2-GlyTCC&GENOME=hg19_Fragment_2	NAME=TRNAGlyTCC&LOCI=[chr17:8124866-8124937:strand=+]&SOURCE=UCSC&SOURCE-ACCESSION=chr17.tRNA10-GlyTCC&GENOME=hg19_Fragment_2										54..71	54..71	54..71										GCGTTGGTGGTATAGTGGTGAGCATAGCTGCCTTCCAAGCAGTTGACCCGGGTTCGATTCCCGGCCAACGCACCA	GCGTTGGTGGTATAGTGGTTAGCATAGCTGCCTTCCAAGCAGTTGACCCGGGTTCGATTCCCGGCCAACGCACCA	GCGTTGGTGGTATAGTGGTAAGCATAGCTGCCTTCCAAGCAGTTGACCCGGGTTCGATTCCCGGCCAACGCACCA
tRF-563	TCGATTCCCGGCCAATGC	NAME=TRNAGlyGCC&LOCI=[chr1:161493637-161493707:strand=-&chr2:157257659-157257729:strand=-&chr16:70812942-70813012:strand=-&chr16:70823410-70823480:strand=+&chr6:27870686-27870756:strand=-&chr17:8029064-8029134:strand=+]&SOURCE=UCSC&SOURCE-ACCESSION=chr17.tRNA5-GlyGCC&GENOME=hg19_Fragment_2												53..70												GCATTGGTGGTTCAGTGGTAGAATTCTCGCCTGCCACGCGGGAGGCCCGGGTTCGATTCCCGGCCAATGCACCA
tRF-564	TCGATTCCCGGCCCATGC	NAME=TRNAGlyGCC&LOCI=[chr21:18827107-18827177:strand=-&chr1:161420467-161420537:strand=+&chr1:161413094-161413164:strand=+&chr1:161427898-161427968:strand=+&chr1:161435258-161435328:strand=+]&SOURCE=UCSC&SOURCE-ACCESSION=chr21.tRNA2-GlyGCC&GENOME=hg19_Fragment_3												53..70												GCATGGGTGGTTCAGTGGTAGAATTCTCGCCTGCCACGCGGGAGGCCCGGGTTCGATTCCCGGCCCATGCACCA
tRF-565	TCGATTCCCGGGCGGCGC	NAME=TRNAGlyCCC&LOCI=[chr2:70476123-70476193:strand=-&chr16:686736-686806:strand=-]&SOURCE=UCSC&SOURCE-ACCESSION=chr2.tRNA27-GlyCCC&GENOME=hg19_Fragment_1												53..70												GCGCCGCTGGTGTAGTGGTATCATGCAAGATTCCCATTCTTGCGACCCGGGTTCGATTCCCGGGCGGCGCACCA
tRF-566	TCGATTCCGGCTCGAAGGACCA	NAME=TRNATyrGTA&LOCI=[chr8:67026223-67026311:strand=+&chr14:21121258-21121351:strand=-&chr8:67025602-67025694:strand=+&chr14:21131351-21131444:strand=-&chr14:21151432-21151520:strand=+]&SOURCE=UCSC&SOURCE-ACCESSION=chr8.tRNA5-TyrGTA&GENOME=hg19_Fragment_1	NAME=TRNATyrGTA&LOCI=[chr2:27273650-27273738:strand=+]&SOURCE=UCSC&SOURCE-ACCESSION=chr2.tRNA2-TyrGTA&GENOME=hg19_Fragment_1											55..76	55..76											CCTTCGATAGCTCAGCTGGTAGAGCGGAGGACTGTAGATCCTTAGGTCGCTGGTTCGATTCCGGCTCGAAGGACCA	CCTTCGATAGCTCAGTTGGTAGAGCGGAGGACTGTAGATCCTTAGGTCGCTGGTTCGATTCCGGCTCGAAGGACCA
tRF-567	TCGGGTGCGAGAGGTCCCGGGT	NAME=TRNAProCGG&LOCI=[chr1:167683962-167684033:strand=+&chr17:8126151-8126222:strand=-&chr16:3222049-3222120:strand=+]&SOURCE=UCSC&SOURCE-ACCESSION=chr16.tRNA6-ProCGG&GENOME=hg19_Fragment_4												32..53												GGCTCGTTGGTCTAGGGGTATGATTCTCGCTTCGGGTGCGAGAGGTCCCGGGTTCAAATCCCGGACGAGCCCCCA
tRF-568	TCGTAAACCGAAGATCGCGGGT	NAME=TRNAThrCGT&LOCI=[chr17:29877093-29877164:strand=+]&SOURCE=UCSC&SOURCE-ACCESSION=chr17.tRNA14-ThrCGT&GENOME=hg19_Fragment_4												32..53												GGCGCGGTGGCCAAGTGGTAAGGCGTCGGTCTCGTAAACCGAAGATCGCGGGTTCGAACCCCGTCCGTGCCTCCA
tRF-569	TCTAGGTTCGACTCCTGGCTGGCTC	NAME=TRNAArgACG&LOCI=[chr6:27182952-27183024:strand=+&chr6:27181623-27181695:strand=-&chr6:27638344-27638416:strand=-&chr3:45730491-45730563:strand=-]&SOURCE=UCSC&SOURCE-ACCESSION=chr3.tRNA11-ArgACG&GENOME=hg19_Fragment_1												48..72												GGGCCAGTGGCGCAATGGATAACGCGTCTGACTACGGATCAGAAGATTCTAGGTTCGACTCCTGGCTGGCTCGCCA
tRF-570	TCTTAATCTCAGGGTCGTGGGT	NAME=TRNALysCTT&LOCI=[chr1:145395522-145395594:strand=-&chr6:26556774-26556846:strand=+&chr5:180648979-180649051:strand=-&chr5:180634755-180634827:strand=+&chr16:3225692-3225764:strand=+]&SOURCE=UCSC&SOURCE-ACCESSION=chr16.tRNA7-LysCTT&GENOME=hg19_Fragment_3	NAME=TRNALysCTT&LOCI=[chr16:3246153-3246225:strand=+]&SOURCE=UCSC&SOURCE-ACCESSION=chr16.tRNA13-LysCTT&GENOME=hg19_Fragment_1	NAME=TRNALysCTT&LOCI=[chr16:3230555-3230627:strand=-]&SOURCE=UCSC&SOURCE-ACCESSION=chr16.tRNA30-LysCTT&GENOME=hg19_Fragment_2	NAME=TRNALysCTT&LOCI=[chr1:39970195-39970267:strand=+]&SOURCE=UCSC&SOURCE-ACCESSION=chr1.tRNA8-LysCTT&GENOME=hg19_Fragment_1	NAME=TRNALysCTT&LOCI=[chr16:3241501-3241573:strand=+]&SOURCE=UCSC&SOURCE-ACCESSION=chr16.tRNA10-LysCTT&GENOME=hg19_Fragment_3								33..54	33..54	33..54	33..54	33..54								GCCCGGCTAGCTCAGTCGGTAGAGCATGAGACTCTTAATCTCAGGGTCGTGGGTTCGAGCCCCACGTTGGGCGCCA	GCCCAGCTAGCTCAGCCGGTAGAGCACAAGACTCTTAATCTCAGGGTCGTGGGTTTGAGCCCTGTGTTGAGCACCA	GCCCGGCTAGCTCAGTCGATAGAGCATGAGACTCTTAATCTCAGGGTCGTGGGTTCGAGCCGCACGTTGGGCGCCA	ACCAGCATGTCTCAGTCGGTATAGTGTGAGACTCTTAATCTCAGGGTCGTGGGTTCAAGCCCCACATTGGGCGCCA	GCCCGGCTAGCTCAGTCGGTAGAGCATGGGACTCTTAATCTCAGGGTCGTGGGTTCGAGCCCCACGTTGGGCGCCA
tRF-571	TCTTCGGGGGCGTGGGT	NAME=TRNALeuAAG&LOCI=[chr6:28446400-28446481:strand=-]&SOURCE=UCSC&SOURCE-ACCESSION=chr6.tRNA126-LeuAAG&GENOME=hg19_Fragment_2	NAME=TRNALeuTAG&LOCI=[chr14:21093529-21093610:strand=+]&SOURCE=UCSC&SOURCE-ACCESSION=chr14.tRNA2-LeuTAG&GENOME=hg19_Fragment_2	NAME=TRNALeuAAG&LOCI=[chr6:28956779-28956860:strand=+]&SOURCE=UCSC&SOURCE-ACCESSION=chr6.tRNA78-LeuAAG&GENOME=hg19_Fragment_2	NAME=TRNALeuAAG&LOCI=[chr14:21078291-21078372:strand=+&chr5:180614701-180614782:strand=+&chr6:28911399-28911480:strand=-&chr16:22308461-22308542:strand=+]&SOURCE=UCSC&SOURCE-ACCESSION=chr14.tRNA1-LeuAAG&GENOME=hg19_Fragment_2									47..63	47..63	47..63	47..63									GGTAGCGTGGCCGAGTGGTCTAAGACGCTGGATTAAGGCTCCAGTCTCTTCGGGGGCGTGGGTTTGAATCCCACCGCTGCCACCA	GGTAGTGTGGCCGAGCGGTCTAAGGCGCTGGATTTAGGCTCCAGTCTCTTCGGGGGCGTGGGTTCGAATCCCACCACTGCCACCA	GGTAGCGTGGCCGAGCGGTCTAAGGCGCTGGATTAAGGCTCCAGTCTCTTCGGGGGCGTGGGTTCAAATCCCACCGCTGCCACCA	GGTAGCGTGGCCGAGCGGTCTAAGGCGCTGGATTAAGGCTCCAGTCTCTTCGGGGGCGTGGGTTCGAATCCCACCGCTGCCACCA
tRF-572	TCTTGCGACCCGGGT	NAME=TRNAGlyCCC&LOCI=[chr2:70476123-70476193:strand=-&chr16:686736-686806:strand=-]&SOURCE=UCSC&SOURCE-ACCESSION=chr2.tRNA27-GlyCCC&GENOME=hg19_Fragment_3												38..52												GCGCCGCTGGTGTAGTGGTATCATGCAAGATTCCCATTCTTGCGACCCGGGTTCGATTCCCGGGCGGCGCACCA
tRF-573	TCTTTGGGGACGTGGGT	NAME=TRNALeuTAG&LOCI=[chr14:21145178-21145259:strand=-]&SOURCE=UCSC&SOURCE-ACCESSION=chr14.tRNA15-LeuTAG&GENOME=hg19_Fragment_2												47..63												GGTAGTGTGGTTGAATGGTCTAAGGCACTGAATTTAGGCTCCAGTCTCTTTGGGGACGTGGGTTTAAATCCCACTGCTGCAACCA
tRF-574	TGACTGCAGATCAAGA	NAME=TRNACysGCA&LOCI=[chr7:149295046-149295117:strand=+]&SOURCE=UCSC&SOURCE-ACCESSION=chr7.tRNA11-CysGCA&GENOME=hg19_Fragment_4	NAME=TRNACysGCA&LOCI=[chr7:149253802-149253873:strand=+]&SOURCE=UCSC&SOURCE-ACCESSION=chr7.tRNA8-CysGCA&GENOME=hg19_Fragment_3											28..43	28..43											GGGCGTATAGCTCAGGGGTAGAGCATTTGACTGCAGATCAAGAGGTCCCCAGTTCAAATCTGGGTGCCCCCTCCA	GGGCGTATAGCTCAGGGGTAGAGCATTTGACTGCAGATCAAGAGGTCCCCAGTTCAAATCTGGGTGCCCACTCCA
tRF-575	TGCAGGTTCGAGTCCTGCCGCGGTC	NAME=TRNAArgTCG&LOCI=[chr15:89878304-89878376:strand=+]&SOURCE=UCSC&SOURCE-ACCESSION=chr15.tRNA4-ArgTCG&GENOME=hg19_Fragment_3												48..72												GGCCGCGTGGCCTAATGGATAAGGCGTCTGACTTCGGATCAGAAGATTGCAGGTTCGAGTCCTGCCGCGGTCGCCA
tRF-576	TGGACTCTGAATCCAGCGA	NAME=TRNAGlnCTG&LOCI=[chr6:27759135-27759206:strand=-]&SOURCE=UCSC&SOURCE-ACCESSION=chr6.tRNA131-GlnCTG&GENOME=hg19_Fragment_3	NAME=TRNAGlnCTG&LOCI=[chr6:27515531-27515602:strand=-]&SOURCE=UCSC&SOURCE-ACCESSION=chr6.tRNA146-GlnCTG&GENOME=hg19_Fragment_5	NAME=TRNAGlnCTG&LOCI=[chr6:28909378-28909449:strand=-&chr17:8023070-8023141:strand=+&chr15:66161400-66161471:strand=-&chr6:27487308-27487379:strand=+&chr6:18836402-18836473:strand=+]&SOURCE=UCSC&SOURCE-ACCESSION=chr6.tRNA1-GlnCTG&GENOME=hg19_Fragment_6										28..46	28..46	28..46										GGCCCCATGGTGTAATGGTCAGCACTCTGGACTCTGAATCCAGCGATCCGAGTTCAAATCTCGGTGGGACCCCCA	GGTTCCATGGTGTAATGGTTAGCACTCTGGACTCTGAATCCAGCGATCCGAGTTCAAGTCTCGGTGGAACCTCCA	GGTTCCATGGTGTAATGGTTAGCACTCTGGACTCTGAATCCAGCGATCCGAGTTCAAATCTCGGTGGAACCTCCA
tRF-577	TGGACTCTGAATCCAGCGATCCGAGT	NAME=TRNAGlnCTG&LOCI=[chr1:147737382-147737453:strand=-&chr1:149186125-149186196:strand=+]&SOURCE=UCSC&SOURCE-ACCESSION=chr1.tRNA28-GlnCTG&GENOME=hg19_Fragment_2	NAME=TRNAGlnCTG&LOCI=[chr1:145963304-145963375:strand=+&chr1:147505038-147505109:strand=+]&SOURCE=UCSC&SOURCE-ACCESSION=chr1.tRNA15-GlnCTG&GENOME=hg19_Fragment_2											28..53	28..53											GGTTCCATGGTGTAATGGTAAGCACTCTGGACTCTGAATCCAGCGATCCGAGTTCGAGTCTCGGTGGAACCTCCA	GGTTCCATGGTGTAATGGTGAGCACTCTGGACTCTGAATCCAGCGATCCGAGTTCGAGTCTCGGTGGAACCTCCA
tRF-578	TGGAGGCGTGGGTTCG	NAME=TRNALeuCAG&LOCI=[chr1:161418741-161418823:strand=+&chr1:161500132-161500214:strand=-&chr1:161426122-161426204:strand=+&chr1:161440913-161440995:strand=+&chr6:26521436-26521518:strand=+&chr1:161411323-161411405:strand=+&chr1:161433532-161433614:strand=+]&SOURCE=UCSC&SOURCE-ACCESSION=chr6.tRNA7-LeuCAG&GENOME=hg19_Fragment_3	NAME=TRNALeuCAG&LOCI=[chr16:57333863-57333945:strand=+&chr16:57334392-57334474:strand=-]&SOURCE=UCSC&SOURCE-ACCESSION=chr16.tRNA26-LeuCAG&GENOME=hg19_Fragment_3	NAME=TRNALeuCAA&LOCI=[chr6:27573417-27573524:strand=-]&SOURCE=UCSC&SOURCE-ACCESSION=chr6.tRNA140-LeuCAA&GENOME=hg19_Fragment_3	NAME=TRNALeuCAA&LOCI=[chr1:161581736-161581819:strand=-]&SOURCE=UCSC&SOURCE-ACCESSION=chr1.tRNA66-LeuCAA&GENOME=hg19_Fragment_2									52..67	52..67	53..68	53..68									GTCAGGATGGCCGAGCGGTCTAAGGCGCTGCGTTCAGGTCGCAGTCTCCCCTGGAGGCGTGGGTTCGAATCCCACTCCTGACACCA	GTCAGGATGGCCGAGCGGTCTAAGGCGCTGCGTTCAGGTCGCAGTCTCCCCTGGAGGCGTGGGTTCGAATCCCACTTCTGACACCA	GTCAGGATGGCCGAGTGGTCTAAGGCGCCAGACTCAAGTTCTGGTCTCCGTATGGAGGCGTGGGTTCGAATCCCACTTCTGACACCA	GTCAGGATGGCCGAGCAGTCTTAAGGCGCTGCGTTCAAATCGCACCCTCCGCTGGAGGCGTGGGTTCGAATCCCACTTTTGACACCA
tRF-579	TGGATTTAGGCTCCAGTCATTT	NAME=TRNALeuTAG&LOCI=[chr16:22207032-22207113:strand=-]&SOURCE=UCSC&SOURCE-ACCESSION=chr16.tRNA27-LeuTAG&GENOME=hg19_Fragment_5												29..50												GGTAGCGTGGCCGAGTGGTCTAAGGCGCTGGATTTAGGCTCCAGTCATTTCGATGGCGTGGGTTCGAATCCCACCGCTGCCACCA
tRF-580	TGGCCGCAGCAACCTCGGTTCGA	NAME=TRNAHisGTG&LOCI=[chr9:14433938-14434009:strand=-&chr1:145396881-145396952:strand=-&chr1:146544773-146544844:strand=+&chr15:45492611-45492682:strand=-&chr1:147774845-147774916:strand=-&chr15:45493349-45493420:strand=+&chr6:27125906-27125977:strand=+&chr15:45490804-45490875:strand=-&chr1:147753471-147753542:strand=+]&SOURCE=UCSC&SOURCE-ACCESSION=chr15.tRNA1-HisGTG&GENOME=hg19_Fragment_5	NAME=TRNAHisGTG&LOCI=[chr1:149155828-149155899:strand=-]&SOURCE=UCSC&SOURCE-ACCESSION=chr1.tRNA106-HisGTG&GENOME=hg19_Fragment_4											35..57	35..57											GCCGTGATCGTATAGTGGTTAGTACTCTGCGTTGTGGCCGCAGCAACCTCGGTTCGAATCCGAGTCACGGCACCA	GCCATGATCGTATAGTGGTTAGTACTCTGCGCTGTGGCCGCAGCAACCTCGGTTCGAATCCGAGTCACGGCACCA
tRF-581	TGGGGTGCAGGCTTCAAA	NAME=TRNASeC(e)TCA&LOCI=[chr19:45981860-45981945:strand=-]&SOURCE=UCSC&SOURCE-ACCESSION=chr19.tRNA8-SeC(e)TCA&GENOME=hg19_Fragment_6	NAME=TRNASeC(e)TCA&LOCI=[chr22:44546537-44546622:strand=+]&SOURCE=UCSC&SOURCE-ACCESSION=chr22.tRNA1-SeC(e)TCA&GENOME=hg19_Fragment_5											23..40	23..40											GCCCGGATGATCCTCAGTGGTCTGGGGTGCAGGCTTCAAACCTGTAGCTGTCTAGCGACAGAGTGGTTCAATTCCACCTTTCGGGCCCA	GCTCGGATGATCCTCAGTGGTCTGGGGTGCAGGCTTCAAACCTGTAGCTGTCTAGTGACAGAGTGGTTCAATTCCACCTTTGTAGGCCA
tRF-582	TGGTAGAATTCTCGCCTCC	NAME=TRNAGlyCCC&LOCI=[chr17:19764175-19764245:strand=+]&SOURCE=UCSC&SOURCE-ACCESSION=chr17.tRNA13-GlyCCC&GENOME=hg19_Fragment_2												16..34												GCATTGGTGGTTCAATGGTAGAATTCTCGCCTCCCACGCAGGAGACCCAGGTTCGATTCCTGGCCAATGCACCA
tRF-583	TGGTAGAATTCTCGCCTGCC	NAME=TRNAGlyGCC&LOCI=[chr16:70822597-70822667:strand=+]&SOURCE=UCSC&SOURCE-ACCESSION=chr16.tRNA18-GlyGCC&GENOME=hg19_Fragment_2												16..35												GCATTGGTGGTTCAGTGGTAGAATTCTCGCCTGCCATGCGGGCGGCCGGGCTTCGATTCCTGGCCAATGCACCA
tRF-584	TGGTATAGTGGTGAGCATAGCTG	NAME=TRNAGlyTCC&LOCI=[chr18:55346177-55346248:strand=+]&SOURCE=UCSC&SOURCE-ACCESSION=chr18.tRNA3-GlyTCC&GENOME=hg19_Fragment_3	NAME=TRNAGlyTCC&LOCI=[chr18:55345854-55345925:strand=+]&SOURCE=UCSC&SOURCE-ACCESSION=chr18.tRNA2-GlyTCC&GENOME=hg19_Fragment_3											8..30	8..30											GTGTTGATGGTATAGTGGTGAGCATAGCTGCCTTCCAAGCAATTGACCCGACTTCAATTCCCAGCCAACGCACCA	GTGTTGATGGTATAGTGGTGAGCATAGCTGCCTTCCAAGCAATTGACCCGACTTCGATTCCCAGCCAATGCACCA
tRF-585	TGGTGCTAATAACGCCAAGGTCGCGGGT	NAME=TRNAIleAAT&LOCI=[chr6:26721221-26721294:strand=-&chr6:26780832-26780905:strand=+]&SOURCE=UCSC&SOURCE-ACCESSION=chr6.tRNA28-IleAAT&GENOME=hg19_Fragment_4	NAME=TRNAIleAAT&LOCI=[chr6:27636362-27636435:strand=+]&SOURCE=UCSC&SOURCE-ACCESSION=chr6.tRNA57-IleAAT&GENOME=hg19_Fragment_4	NAME=TRNAIleAAT&LOCI=[chr6:26554350-26554423:strand=+&chr14:102783429-102783502:strand=+&chr6:27205350-27205423:strand=-&chr17:8090911-8090984:strand=+&chr6:27144994-27145067:strand=-]&SOURCE=UCSC&SOURCE-ACCESSION=chr17.tRNA9-IleAAT&GENOME=hg19_Fragment_4										28..55	28..55	28..55										GGCCGGTTAGCTCAGTTGGTCAGAGCGTGGTGCTAATAACGCCAAGGTCGCGGGTTCGATCCCCGTACGGGCCACCA	GGCCGGTTAGCTCAGTCGGCTAGAGCGTGGTGCTAATAACGCCAAGGTCGCGGGTTCGATCCCCGTACGGGCCACCA	GGCCGGTTAGCTCAGTTGGTTAGAGCGTGGTGCTAATAACGCCAAGGTCGCGGGTTCGATCCCCGTACGGGCCACCA
tRF-586	TGTAAACAGGAGATCCTGGGT	NAME=TRNAThrTGT&LOCI=[chr6:28442329-28442402:strand=-]&SOURCE=UCSC&SOURCE-ACCESSION=chr6.tRNA127-ThrTGT&GENOME=hg19_Fragment_2												35..55												GGCTCTATGGCTTAGTTGGTTAAAGCGCCTGTCTTGTAAACAGGAGATCCTGGGTTCGAATCCCAGTAGAGCCTCCA
tRF-587	TGTAGCGGTTATCACATT	NAME=TRNAValCAC&LOCI=[chr19:4724647-4724719:strand=-]&SOURCE=UCSC&SOURCE-ACCESSION=chr19.tRNA13-ValCAC&GENOME=hg19_Fragment_2												11..28												GTTTCCGTAGTGTAGCGGTTATCACATTCGCCTCACACGCGAAAGGTCCCCGGTTCGATCCCGGGCGGAAACACCA
tRF-588	TGTGGGTTCGAGTCCC	NAME=TRNAArgCCT&LOCI=[chr17:73030526-73030598:strand=-]&SOURCE=UCSC&SOURCE-ACCESSION=chr17.tRNA21-ArgCCT&GENOME=hg19_Fragment_4	NAME=TRNAArgCCT&LOCI=[chr7:139025446-139025518:strand=+]&SOURCE=UCSC&SOURCE-ACCESSION=chr7.tRNA3-ArgCCT&GENOME=hg19_Fragment_4	NAME=TRNAArgCCT&LOCI=[chr16:3202901-3202973:strand=+]&SOURCE=UCSC&SOURCE-ACCESSION=chr16.tRNA2-ArgCCT&GENOME=hg19_Fragment_4	NAME=TRNAArgCCT&LOCI=[chr17:73030001-73030073:strand=+]&SOURCE=UCSC&SOURCE-ACCESSION=chr17.tRNA18-ArgCCT&GENOME=hg19_Fragment_4									48..63	48..63	48..63	48..63									GCCCCAGTGGCCTAATGGATAAGGCACTGGCCTCCTAAGCCAGGGATTGTGGGTTCGAGTCCCACCTGGGGTGCCA	GCCCCAGTGGCCTAATGGATAAGGCATTGGCCTCCTAAGCCAGGGATTGTGGGTTCGAGTCCCATCTGGGGTGCCA	GCCCCGGTGGCCTAATGGATAAGGCATTGGCCTCCTAAGCCAGGGATTGTGGGTTCGAGTCCCACCCGGGGTACCA	GCCCCAGTGGCCTAATGGATAAGGCACTGGCCTCCTAAGCCAGGGATTGTGGGTTCGAGTCCCACCTGGGGTACCA
tRF-589	TTAATCTCAGGGTCGTGGGT	NAME=TRNALysCTT&LOCI=[chr16:3207406-3207478:strand=-]&SOURCE=UCSC&SOURCE-ACCESSION=chr16.tRNA32-LysCTT&GENOME=hg19_Fragment_3												35..54												GCCCGGCTAGCTCAGTCGGTAGAGCATGAGACCCTTAATCTCAGGGTCGTGGGTTCGAGCCCCACGTTGGGCGCCA
tRF-590	TTCAGGTCGCAGTCTCCC	NAME=TRNALeuCAG&LOCI=[chr16:57333863-57333945:strand=+&chr16:57334392-57334474:strand=-]&SOURCE=UCSC&SOURCE-ACCESSION=chr16.tRNA26-LeuCAG&GENOME=hg19_Fragment_5	NAME=TRNALeuCAG&LOCI=[chr1:161418741-161418823:strand=+&chr1:161500132-161500214:strand=-&chr1:161426122-161426204:strand=+&chr1:161440913-161440995:strand=+&chr6:26521436-26521518:strand=+&chr1:161411323-161411405:strand=+&chr1:161433532-161433614:strand=+]&SOURCE=UCSC&SOURCE-ACCESSION=chr6.tRNA7-LeuCAG&GENOME=hg19_Fragment_5											33..50	33..50											GTCAGGATGGCCGAGCGGTCTAAGGCGCTGCGTTCAGGTCGCAGTCTCCCCTGGAGGCGTGGGTTCGAATCCCACTTCTGACACCA	GTCAGGATGGCCGAGCGGTCTAAGGCGCTGCGTTCAGGTCGCAGTCTCCCCTGGAGGCGTGGGTTCGAATCCCACTCCTGACACCA
tRF-591	TTCGAGCCTCACCTGGAGCACCA	NAME=TRNAIleTAT&LOCI=[chr6:26988125-26988218:strand=+&chr2:43037676-43037768:strand=+&chr6:27599200-27599293:strand=+]&SOURCE=UCSC&SOURCE-ACCESSION=chr2.tRNA5-IleTAT&GENOME=hg19_Fragment_2												55..77												GCTCCAGTGGCGCAATCGGTTAGCGCGCGGTACTTATAATGCCGAGGTTGTGAGTTCGAGCCTCACCTGGAGCACCA
tRF-592	TTGGGTGCGAGAGGTCCCGGGT	NAME=TRNAProTGG&LOCI=[chr16:3234133-3234204:strand=-&chr16:3238094-3238165:strand=+&chr16:3208923-3208994:strand=+&chr14:21152175-21152246:strand=+&chr5:180615854-180615925:strand=-]&SOURCE=UCSC&SOURCE-ACCESSION=chr16.tRNA3-ProTGG&GENOME=hg19_Fragment_4	NAME=TRNAProTGG&LOCI=[chr14:21101165-21101236:strand=+]&SOURCE=UCSC&SOURCE-ACCESSION=chr14.tRNA3-ProTGG&GENOME=hg19_Fragment_2											32..53	32..53											GGCTCGTTGGTCTAGGGGTATGATTCTCGCTTTGGGTGCGAGAGGTCCCGGGTTCAAATCCCGGACGAGCCCCCA	GGCTCGTTGGTCTAGTGGTATGATTCTCGCTTTGGGTGCGAGAGGTCCCGGGTTCAAATCCCGGACGAGCCCCCA
tRF-593	TTGGTGGTTCGAGCCCACCCAGGG	NAME=TRNAAsnGTT&LOCI=[chr1:144301611-144301684:strand=+&chr1:149615617-149615690:strand=-]&SOURCE=UCSC&SOURCE-ACCESSION=chr1.tRNA11-AsnGTT&GENOME=hg19_Fragment_1												48..71												GTCTCTGTGGTGCAATCGGTTAGCGCGTTCCGCTGTTAACCGAAAGCTTGGTGGTTCGAGCCCACCCAGGGATGCCA
tRF-594	TTGGTGGTTCGAGCCCACCCAGGGAC	NAME=TRNAAsnGTT&LOCI=[chr1:17216172-17216245:strand=+]&SOURCE=UCSC&SOURCE-ACCESSION=chr1.tRNA7-AsnGTT&GENOME=hg19_Fragment_2	NAME=TRNAAsnGTT&LOCI=[chr1:16847080-16847153:strand=-]&SOURCE=UCSC&SOURCE-ACCESSION=chr1.tRNA136-AsnGTT&GENOME=hg19_Fragment_2	NAME=TRNAAsnGTT&LOCI=[chr17:36908034-36908107:strand=-&chr10:22518438-22518511:strand=-&chr13:31248101-31248174:strand=-&chr1:161397867-161397940:strand=-&chr1:148248115-148248188:strand=+&chr19:1383562-1383635:strand=+]&SOURCE=UCSC&SOURCE-ACCESSION=chr19.tRNA1-AsnGTT&GENOME=hg19_Fragment_2	NAME=TRNAAsnGTT&LOCI=[chr1:148760356-148760429:strand=-&chr1:148598314-148598387:strand=-]&SOURCE=UCSC&SOURCE-ACCESSION=chr1.tRNA107-AsnGTT&GENOME=hg19_Fragment_2									48..73	48..73	48..73	48..73									GTCTCTGTGGCGCAATCGGTTAGCGCGTTCGGCTGTTAACCGAAAGATTGGTGGTTCGAGCCCACCCAGGGACGCCA	GTCTCTGTGGCGCAATCGGTTAGCGCGTTCGGCTGTTAACTGAAAGGTTGGTGGTTCGAGCCCACCCAGGGACGCCA	GTCTCTGTGGCGCAATCGGTTAGCGCGTTCGGCTGTTAACCGAAAGGTTGGTGGTTCGAGCCCACCCAGGGACGCCA	GTCTCTGTGGCGCAATCGGTTAGCGCATTCGGCTGTTAACCGAAAGGTTGGTGGTTCGAGCCCACCCAGGGACGCCA
tRF-595	TTGGTGGTTCGATCCC	NAME=TRNAAsnGTT&LOCI=[chr1:161510031-161510104:strand=+]&SOURCE=UCSC&SOURCE-ACCESSION=chr1.tRNA47-AsnGTT&GENOME=hg19_Fragment_4												48..63												GTCTCTGTGGCGCAATCGGTTAGCGCGTTCGGCTGTTAACCGAAAGGTTGGTGGTTCGATCCCACCCAGGGACGCCA
tRF-596	TTGGTTAGAGCGTGGTGCTAA	NAME=TRNAIleAAT&LOCI=[chr6:27251864-27251937:strand=+]&SOURCE=UCSC&SOURCE-ACCESSION=chr6.tRNA39-IleAAT&GENOME=hg19_Fragment_1												16..36												GGCCGGTTAACTTAATTGGTTAGAGCGTGGTGCTAATAATGTCAAGGTTGCGGGTTGGATCCCCGAACGGGCCACCA
tRF-597	TTGTGGTCCAGTGGTAGAATTC	NAME=TRNAArgCCT&LOCI=[chr1:149728271-149728341:strand=-]&SOURCE=UCSC&SOURCE-ACCESSION=chr1.tRNA88-ArgCCT&GENOME=hg19_Fragment_1												5..26												GGATTTGTGGTCCAGTGGTAGAATTCTCACCGCCTGCATAGGAGACCCTGGTTTAATTCCTGGCCAATGCACCA
tRF-598	TTTGCATGTATGAGGCC	NAME=TRNAAlaTGC&LOCI=[chr6:28770577-28770647:strand=-]&SOURCE=UCSC&SOURCE-ACCESSION=chr6.tRNA107-AlaTGC&GENOME=hg19_Fragment_3	NAME=TRNAAlaTGC&LOCI=[chr6:28785012-28785083:strand=-]&SOURCE=UCSC&SOURCE-ACCESSION=chr6.tRNA104-AlaTGC&GENOME=hg19_Fragment_3											31..47	31..47											GGGGGTGTAGCTCAGTGGTAGAGCGCATGCTTTGCATGTATGAGGCCTCGGTTCGATCCCCGACACCTCCACCA	GGGGGTGTAGCTCAGTGGTAGAGCGCATGCTTTGCATGTATGAGGCCTCGGGTTCGATCCCCGACACCTCCACCA

## Sheet: Table 2
Fragment	Precursor	5'	3'	Sequence
hg19_tRNAs_chr16.tRNA28-ProTGG_range=chr16:3234083-3234254_5'pad=50_3'pad=50_strand=-_repeatMasking=none_Fragment_1	hg19_tRNAs_chr16.tRNA28-ProTGG_range=chr16:3234083-3234254_5'pad=50_3'pad=50_strand=-_repeatMasking=none	11	30	AAAACAACAACAACAACAA
hg19_tRNAs_chr19.tRNA5-LysCTT_range=chr19:36066700-36066872_5'pad=50_3'pad=50_strand=+_repeatMasking=none_Fragment_2	hg19_tRNAs_chr19.tRNA5-LysCTT_range=chr19:36066700-36066872_5'pad=50_3'pad=50_strand=+_repeatMasking=none	9	30	AAACGATCTCAACCTATTCTC
hg19_tRNAs_chr19.tRNA5-LysCTT_range=chr19:36066700-36066872_5'pad=50_3'pad=50_strand=+_repeatMasking=none_Fragment_2	hg19_tRNAs_chr19.tRNA5-LysCTT_range=chr19:36066700-36066872_5'pad=50_3'pad=50_strand=+_repeatMasking=none	9	34	AAACGATCTCAACCTATTCTCAAAC
hg19_tRNAs_chr6.tRNA166-AlaAGC_range=chr6:26572042-26572214_5'pad=50_3'pad=50_strand=-_repeatMasking=none_Fragment_1	hg19_tRNAs_chr6.tRNA166-AlaAGC_range=chr6:26572042-26572214_5'pad=50_3'pad=50_strand=-_repeatMasking=none	22	43	AAAGGATATAAGAGACGTTTT
hg19_tRNAs_chr14.tRNA14-GluTTC_range=chr14:32236766-32236936_5'pad=50_3'pad=50_strand=-_repeatMasking=none_Fragment_2	hg19_tRNAs_chr14.tRNA14-GluTTC_range=chr14:32236766-32236936_5'pad=50_3'pad=50_strand=-_repeatMasking=none	28	45	AACAAAATAAAAAAACA
hg19_tRNAs_chr19.tRNA5-LysCTT_range=chr19:36066700-36066872_5'pad=50_3'pad=50_strand=+_repeatMasking=none_Fragment_2	hg19_tRNAs_chr19.tRNA5-LysCTT_range=chr19:36066700-36066872_5'pad=50_3'pad=50_strand=+_repeatMasking=none	10	31	AACGATCTCAACCTATTCTCA
hg19_tRNAs_chr19.tRNA5-LysCTT_range=chr19:36066700-36066872_5'pad=50_3'pad=50_strand=+_repeatMasking=none_Fragment_2	hg19_tRNAs_chr19.tRNA5-LysCTT_range=chr19:36066700-36066872_5'pad=50_3'pad=50_strand=+_repeatMasking=none	10	32	AACGATCTCAACCTATTCTCAA
hg19_tRNAs_chr2.tRNA21-SerTGA_range=chr2:131032974-131033143_5'pad=50_3'pad=50_strand=-_repeatMasking=none_Fragment_1	hg19_tRNAs_chr2.tRNA21-SerTGA_range=chr2:131032974-131033143_5'pad=50_3'pad=50_strand=-_repeatMasking=none	8	34	AACTTTGACAAAGTTATGAAATAATT
hg19_tRNAs_chr6.tRNA130-GlnTTG_range=chr6:27763590-27763761_5'pad=50_3'pad=50_strand=-_repeatMasking=none_Fragment_1	hg19_tRNAs_chr6.tRNA130-GlnTTG_range=chr6:27763590-27763761_5'pad=50_3'pad=50_strand=-_repeatMasking=none	34	50	AAGCAGGCTTATAGGT
hg19_tRNAs_chr6.tRNA75-MetCAT_range=chr6:28912302-28912474_5'pad=50_3'pad=50_strand=+_repeatMasking=none_Fragment_1	hg19_tRNAs_chr6.tRNA75-MetCAT_range=chr6:28912302-28912474_5'pad=50_3'pad=50_strand=+_repeatMasking=none	33	50	AAGCGGGAGAGACAGTT
hg19_tRNAs_chr6.tRNA121-ThrCGT_range=chr6:28615934-28616107_5'pad=50_3'pad=50_strand=-_repeatMasking=none_Fragment_1	hg19_tRNAs_chr6.tRNA121-ThrCGT_range=chr6:28615934-28616107_5'pad=50_3'pad=50_strand=-_repeatMasking=none	33	50	ACAGAATCAGCACGGCT
hg19_tRNAs_chr15.tRNA9-HisGTG_range=chr15:45490754-45490925_5'pad=50_3'pad=50_strand=-_repeatMasking=none_Fragment_1	hg19_tRNAs_chr15.tRNA9-HisGTG_range=chr15:45490754-45490925_5'pad=50_3'pad=50_strand=-_repeatMasking=none	32	50	ACGGGTCCCCGGTAGCTC
hg19_tRNAs_chr17.tRNA25-SeCTCA_range=chr17:38273503-38273676_5'pad=50_3'pad=50_strand=-_repeatMasking=none_Fragment_1	hg19_tRNAs_chr17.tRNA25-SeCTCA_range=chr17:38273503-38273676_5'pad=50_3'pad=50_strand=-_repeatMasking=none	23	43	ACTAAAAATCCAAAAATTAG
hg19_tRNAs_chr3.tRNA6-CysGCA_range=chr3:131950592-131950763_5'pad=50_3'pad=50_strand=-_repeatMasking=none_Fragment_1	hg19_tRNAs_chr3.tRNA6-CysGCA_range=chr3:131950592-131950763_5'pad=50_3'pad=50_strand=-_repeatMasking=none	5	22	AGAGAGAGAGAGAGAGA
hg19_tRNAs_chr3.tRNA6-CysGCA_range=chr3:131950592-131950763_5'pad=50_3'pad=50_strand=-_repeatMasking=none_Fragment_1	hg19_tRNAs_chr3.tRNA6-CysGCA_range=chr3:131950592-131950763_5'pad=50_3'pad=50_strand=-_repeatMasking=none	7	25	AGAGAGAGAGAGAGATAG
hg19_tRNAs_chr16.tRNA32-LysCTT_range=chr16:3207356-3207528_5'pad=50_3'pad=50_strand=-_repeatMasking=none_Fragment_1	hg19_tRNAs_chr16.tRNA32-LysCTT_range=chr16:3207356-3207528_5'pad=50_3'pad=50_strand=-_repeatMasking=none	19	40	AGAGGTGTGGGAAACCATTTT
hg19_tRNAs_chr6.tRNA171-MetCAT_range=chr6:26313302-26313473_5'pad=50_3'pad=50_strand=-_repeatMasking=none_Fragment_1	hg19_tRNAs_chr6.tRNA171-MetCAT_range=chr6:26313302-26313473_5'pad=50_3'pad=50_strand=-_repeatMasking=none	21	42	AGCAGAGTGGCGGAGCGGACT
hg19_tRNAs_chr6.tRNA33-HisGTG_range=chr6:27125856-27126027_5'pad=50_3'pad=50_strand=+_repeatMasking=none_Fragment_1	hg19_tRNAs_chr6.tRNA33-HisGTG_range=chr6:27125856-27126027_5'pad=50_3'pad=50_strand=+_repeatMasking=none	32	50	AGCGGCCTCTGGTGGCGT
hg19_tRNAs_chr17.tRNA10-GlyTCC_range=chr17:8124816-8124987_5'pad=50_3'pad=50_strand=+_repeatMasking=none_Fragment_1	hg19_tRNAs_chr17.tRNA10-GlyTCC_range=chr17:8124816-8124987_5'pad=50_3'pad=50_strand=+_repeatMasking=none	28	49	AGGAAAGAGAGCTAGCACCGG
hg19_tRNAs_chr17.tRNA10-GlyTCC_range=chr17:8124816-8124987_5'pad=50_3'pad=50_strand=+_repeatMasking=none_Fragment_1	hg19_tRNAs_chr17.tRNA10-GlyTCC_range=chr17:8124816-8124987_5'pad=50_3'pad=50_strand=+_repeatMasking=none	28	50	AGGAAAGAGAGCTAGCACCGGA
hg19_tRNAs_chr17.tRNA19-ArgTCG_range=chr17:73031158-73031330_5'pad=50_3'pad=50_strand=+_repeatMasking=none_Fragment_1	hg19_tRNAs_chr17.tRNA19-ArgTCG_range=chr17:73031158-73031330_5'pad=50_3'pad=50_strand=+_repeatMasking=none	30	50	AGGAGGTAGCTGCAGCCGGA
hg19_tRNAs_chr12.tRNA10-AspGTC_range=chr12:125424143-125424314_5'pad=50_3'pad=50_strand=-_repeatMasking=none_Fragment_1	hg19_tRNAs_chr12.tRNA10-AspGTC_range=chr12:125424143-125424314_5'pad=50_3'pad=50_strand=-_repeatMasking=none	30	50	AGGGAACACAGTACGGCTTG
hg19_tRNAs_chr6.tRNA100-LeuCAA_range=chr6:28863950-28864155_5'pad=50_3'pad=50_strand=-_repeatMasking=none_Fragment_1	hg19_tRNAs_chr6.tRNA100-LeuCAA_range=chr6:28863950-28864155_5'pad=50_3'pad=50_strand=-_repeatMasking=none	20	40	AGTGCAAAAATCAGGGCTGT
hg19_tRNAs_chr2.tRNA21-SerTGA_range=chr2:131032974-131033143_5'pad=50_3'pad=50_strand=-_repeatMasking=none_Fragment_1	hg19_tRNAs_chr2.tRNA21-SerTGA_range=chr2:131032974-131033143_5'pad=50_3'pad=50_strand=-_repeatMasking=none	1	18	ATAACTTAACTTTGACA
hg19_tRNAs_chr2.tRNA4-LeuAAG_range=chr2:30277518-30277690_5'pad=50_3'pad=50_strand=+_repeatMasking=none_Fragment_1	hg19_tRNAs_chr2.tRNA4-LeuAAG_range=chr2:30277518-30277690_5'pad=50_3'pad=50_strand=+_repeatMasking=none	5	22	ATCATATTGCCATTACC
hg19_tRNAs_chr12.tRNA8-AlaTGC_range=chr12:125424462-125424633_5'pad=50_3'pad=50_strand=+_repeatMasking=none_Fragment_1	hg19_tRNAs_chr12.tRNA8-AlaTGC_range=chr12:125424462-125424633_5'pad=50_3'pad=50_strand=+_repeatMasking=none	21	43	ATCCCCAGAAAAGACCAACACA
hg19_tRNAs_chr19.tRNA5-LysCTT_range=chr19:36066700-36066872_5'pad=50_3'pad=50_strand=+_repeatMasking=none_Fragment_2	hg19_tRNAs_chr19.tRNA5-LysCTT_range=chr19:36066700-36066872_5'pad=50_3'pad=50_strand=+_repeatMasking=none	14	31	ATCTCAACCTATTCTCA
hg19_tRNAs_chr19.tRNA5-LysCTT_range=chr19:36066700-36066872_5'pad=50_3'pad=50_strand=+_repeatMasking=none_Fragment_3	hg19_tRNAs_chr19.tRNA5-LysCTT_range=chr19:36066700-36066872_5'pad=50_3'pad=50_strand=+_repeatMasking=none	14	38	ATCTCAACCTATTCTCAAACTTTA
hg19_tRNAs_chr2.tRNA13-AlaCGC_range=chr2:157257231-157257402_5'pad=50_3'pad=50_strand=+_repeatMasking=none_Fragment_1	hg19_tRNAs_chr2.tRNA13-AlaCGC_range=chr2:157257231-157257402_5'pad=50_3'pad=50_strand=+_repeatMasking=none	22	44	ATGGACACCAGAAATATGCTTT
hg19_tRNAs_chr19.tRNA5-LysCTT_range=chr19:36066700-36066872_5'pad=50_3'pad=50_strand=+_repeatMasking=none_Fragment_3	hg19_tRNAs_chr19.tRNA5-LysCTT_range=chr19:36066700-36066872_5'pad=50_3'pad=50_strand=+_repeatMasking=none	24	43	ATTCTCAAACTTTAAATGG
hg19_tRNAs_chr19.tRNA5-LysCTT_range=chr19:36066700-36066872_5'pad=50_3'pad=50_strand=+_repeatMasking=none_Fragment_3	hg19_tRNAs_chr19.tRNA5-LysCTT_range=chr19:36066700-36066872_5'pad=50_3'pad=50_strand=+_repeatMasking=none	24	44	ATTCTCAAACTTTAAATGGG
hg19_tRNAs_chr19.tRNA5-LysCTT_range=chr19:36066700-36066872_5'pad=50_3'pad=50_strand=+_repeatMasking=none_Fragment_4	hg19_tRNAs_chr19.tRNA5-LysCTT_range=chr19:36066700-36066872_5'pad=50_3'pad=50_strand=+_repeatMasking=none	24	46	ATTCTCAAACTTTAAATGGGCA
hg19_tRNAs_chr19.tRNA5-LysCTT_range=chr19:36066700-36066872_5'pad=50_3'pad=50_strand=+_repeatMasking=none_Fragment_3	hg19_tRNAs_chr19.tRNA5-LysCTT_range=chr19:36066700-36066872_5'pad=50_3'pad=50_strand=+_repeatMasking=none	18	41	CAACCTATTCTCAAACTTTAAAT
hg19_tRNAs_chr5.tRNA15-ValAAC_range=chr5:180615366-180615538_5'pad=50_3'pad=50_strand=-_repeatMasking=none_Fragment_1	hg19_tRNAs_chr5.tRNA15-ValAAC_range=chr5:180615366-180615538_5'pad=50_3'pad=50_strand=-_repeatMasking=none	33	50	GACAGAGGTAGGTGTGG
hg19_tRNAs_chr17.tRNA16-GlnTTG_range=chr17:47269840-47270011_5'pad=50_3'pad=50_strand=+_repeatMasking=none_Fragment_1	hg19_tRNAs_chr17.tRNA16-GlnTTG_range=chr17:47269840-47270011_5'pad=50_3'pad=50_strand=+_repeatMasking=none	22	42	GACTCGCGGCCGCCTTAAGA
hg19_tRNAs_chr3.tRNA6-CysGCA_range=chr3:131950592-131950763_5'pad=50_3'pad=50_strand=-_repeatMasking=none_Fragment_1	hg19_tRNAs_chr3.tRNA6-CysGCA_range=chr3:131950592-131950763_5'pad=50_3'pad=50_strand=-_repeatMasking=none	4	22	GAGAGAGAGAGAGAGAGA
hg19_tRNAs_chr11.tRNA12-ProTGG_range=chr11:75946819-75946990_5'pad=50_3'pad=50_strand=-_repeatMasking=none_Fragment_1	hg19_tRNAs_chr11.tRNA12-ProTGG_range=chr11:75946819-75946990_5'pad=50_3'pad=50_strand=-_repeatMasking=none	28	47	GAGGAGACCTTGCTCAGCA
hg19_tRNAs_chr13.tRNA1-PheGAA_range=chr13:95201854-95202026_5'pad=50_3'pad=50_strand=-_repeatMasking=none_Fragment_1	hg19_tRNAs_chr13.tRNA1-PheGAA_range=chr13:95201854-95202026_5'pad=50_3'pad=50_strand=-_repeatMasking=none	32	50	GGAGACAACCCAGAACGT
hg19_tRNAs_chr1.tRNA31-GluTTC_range=chr1:149719752-149719920_5'pad=50_3'pad=50_strand=+_repeatMasking=none_Fragment_1	hg19_tRNAs_chr1.tRNA31-GluTTC_range=chr1:149719752-149719920_5'pad=50_3'pad=50_strand=+_repeatMasking=none	17	34	GGAGGAAAAAAAAAAAA
hg19_tRNAs_chr10.tRNA4-AsnGTT_range=chr10:22518388-22518561_5'pad=50_3'pad=50_strand=-_repeatMasking=none_Fragment_1	hg19_tRNAs_chr10.tRNA4-AsnGTT_range=chr10:22518388-22518561_5'pad=50_3'pad=50_strand=-_repeatMasking=none	32	50	GGGGAAAATGACACCGAA
hg19_tRNAs_chr19.tRNA5-LysCTT_range=chr19:36066700-36066872_5'pad=50_3'pad=50_strand=+_repeatMasking=none_Fragment_1	hg19_tRNAs_chr19.tRNA5-LysCTT_range=chr19:36066700-36066872_5'pad=50_3'pad=50_strand=+_repeatMasking=none	2	19	GGGGCCGAAACGATCTC
hg19_tRNAs_chr12.tRNA6-TrpCCA_range=chr12:98897980-98898151_5'pad=50_3'pad=50_strand=+_repeatMasking=none_Fragment_1	hg19_tRNAs_chr12.tRNA6-TrpCCA_range=chr12:98897980-98898151_5'pad=50_3'pad=50_strand=+_repeatMasking=none	13	32	GGTGTCCTAAGAAACTGCG
hg19_tRNAs_chr15.tRNA11-GluTTC_range=chr15:26327331-26327502_5'pad=50_3'pad=50_strand=-_repeatMasking=none_Fragment_1	hg19_tRNAs_chr15.tRNA11-GluTTC_range=chr15:26327331-26327502_5'pad=50_3'pad=50_strand=-_repeatMasking=none	21	44	GGTTTAGAATTCAACGGTTACTT
hg19_tRNAs_chr15.tRNA1-HisGTG_range=chr15:45493299-45493470_5'pad=50_3'pad=50_strand=+_repeatMasking=none_Fragment_1	hg19_tRNAs_chr15.tRNA1-HisGTG_range=chr15:45493299-45493470_5'pad=50_3'pad=50_strand=+_repeatMasking=none	32	49	GTGGCGTCCCGGTAGCT
hg19_tRNAs_chr15.tRNA1-HisGTG_range=chr15:45493299-45493470_5'pad=50_3'pad=50_strand=+_repeatMasking=none_Fragment_1	hg19_tRNAs_chr15.tRNA1-HisGTG_range=chr15:45493299-45493470_5'pad=50_3'pad=50_strand=+_repeatMasking=none	32	50	GTGGCGTCCCGGTAGCTC
hg19_tRNAs_chr5.tRNA9-LysCTT_range=chr5:180634705-180634877_5'pad=50_3'pad=50_strand=+_repeatMasking=none_Fragment_1	hg19_tRNAs_chr5.tRNA9-LysCTT_range=chr5:180634705-180634877_5'pad=50_3'pad=50_strand=+_repeatMasking=none	29	49	GTTGAGATACGGTCATCGGG
hg19_tRNAs_chr3.tRNA6-CysGCA_range=chr3:131950592-131950763_5'pad=50_3'pad=50_strand=-_repeatMasking=none_Fragment_1	hg19_tRNAs_chr3.tRNA6-CysGCA_range=chr3:131950592-131950763_5'pad=50_3'pad=50_strand=-_repeatMasking=none	3	25	TGAGAGAGAGAGAGAGAGATAG
hg19_tRNAs_chr19.tRNA5-LysCTT_range=chr19:36066700-36066872_5'pad=50_3'pad=50_strand=+_repeatMasking=none_Fragment_1	hg19_tRNAs_chr19.tRNA5-LysCTT_range=chr19:36066700-36066872_5'pad=50_3'pad=50_strand=+_repeatMasking=none	1	19	TGGGGCCGAAACGATCTC
hg19_tRNAs_chr19.tRNA5-LysCTT_range=chr19:36066700-36066872_5'pad=50_3'pad=50_strand=+_repeatMasking=none_Fragment_1	hg19_tRNAs_chr19.tRNA5-LysCTT_range=chr19:36066700-36066872_5'pad=50_3'pad=50_strand=+_repeatMasking=none	1	22	TGGGGCCGAAACGATCTCAAC
hg19_tRNAs_chr6.tRNA6-ArgACG_range=chr6:26328318-26328490_5'pad=50_3'pad=50_strand=+_repeatMasking=none_Fragment_1	hg19_tRNAs_chr6.tRNA6-ArgACG_range=chr6:26328318-26328490_5'pad=50_3'pad=50_strand=+_repeatMasking=none	11	28	TTTTTTCTATAGGTATA
hg19_tRNAs_chr1.tRNA128-LysCTT_range=chr1:55423492-55423664_5'pad=50_3'pad=50_strand=-_repeatMasking=none_Fragment_6	hg19_tRNAs_chr1.tRNA128-LysCTT_range=chr1:55423492-55423664_5'pad=50_3'pad=50_strand=-_repeatMasking=none	156	173	AAAAAAAAAAGAATTAA
hg19_tRNAs_chr2.tRNA20-GluTTC_range=chr2:131094651-131094822_5'pad=50_3'pad=50_strand=-_repeatMasking=none_Fragment_6	hg19_tRNAs_chr2.tRNA20-GluTTC_range=chr2:131094651-131094822_5'pad=50_3'pad=50_strand=-_repeatMasking=none	123	134	AAAAGTGGCTT
hg19_tRNAs_chr2.tRNA20-GluTTC_range=chr2:131094651-131094822_5'pad=50_3'pad=50_strand=-_repeatMasking=none_Fragment_6	hg19_tRNAs_chr2.tRNA20-GluTTC_range=chr2:131094651-131094822_5'pad=50_3'pad=50_strand=-_repeatMasking=none	123	138	AAAAGTGGCTTTTTT
hg19_tRNAs_chr2.tRNA20-GluTTC_range=chr2:131094651-131094822_5'pad=50_3'pad=50_strand=-_repeatMasking=none_Fragment_6	hg19_tRNAs_chr2.tRNA20-GluTTC_range=chr2:131094651-131094822_5'pad=50_3'pad=50_strand=-_repeatMasking=none	123	139	AAAAGTGGCTTTTTTT
hg19_tRNAs_chr2.tRNA20-GluTTC_range=chr2:131094651-131094822_5'pad=50_3'pad=50_strand=-_repeatMasking=none_Fragment_6	hg19_tRNAs_chr2.tRNA20-GluTTC_range=chr2:131094651-131094822_5'pad=50_3'pad=50_strand=-_repeatMasking=none	123	140	AAAAGTGGCTTTTTTTT
hg19_tRNAs_chr2.tRNA20-GluTTC_range=chr2:131094651-131094822_5'pad=50_3'pad=50_strand=-_repeatMasking=none_Fragment_6	hg19_tRNAs_chr2.tRNA20-GluTTC_range=chr2:131094651-131094822_5'pad=50_3'pad=50_strand=-_repeatMasking=none	123	141	AAAAGTGGCTTTTTTTTT
hg19_tRNAs_chr13.tRNA3-GluTTC_range=chr13:45492012-45492183_5'pad=50_3'pad=50_strand=-_repeatMasking=none_Fragment_7	hg19_tRNAs_chr13.tRNA3-GluTTC_range=chr13:45492012-45492183_5'pad=50_3'pad=50_strand=-_repeatMasking=none	127	146	AAATTTTAGACTGGCGTTC
hg19_tRNAs_chr19.tRNA4-ThrAGT_range=chr19:33667913-33668086_5'pad=50_3'pad=50_strand=+_repeatMasking=none_Fragment_6	hg19_tRNAs_chr19.tRNA4-ThrAGT_range=chr19:33667913-33668086_5'pad=50_3'pad=50_strand=+_repeatMasking=none	125	144	AACCGAGCGTCCAAGCTCT
hg19_tRNAs_chr19.tRNA4-ThrAGT_range=chr19:33667913-33668086_5'pad=50_3'pad=50_strand=+_repeatMasking=none_Fragment_6	hg19_tRNAs_chr19.tRNA4-ThrAGT_range=chr19:33667913-33668086_5'pad=50_3'pad=50_strand=+_repeatMasking=none	125	145	AACCGAGCGTCCAAGCTCTT
hg19_tRNAs_chr19.tRNA4-ThrAGT_range=chr19:33667913-33668086_5'pad=50_3'pad=50_strand=+_repeatMasking=none_Fragment_6	hg19_tRNAs_chr19.tRNA4-ThrAGT_range=chr19:33667913-33668086_5'pad=50_3'pad=50_strand=+_repeatMasking=none	125	146	AACCGAGCGTCCAAGCTCTTT
hg19_tRNAs_chr19.tRNA4-ThrAGT_range=chr19:33667913-33668086_5'pad=50_3'pad=50_strand=+_repeatMasking=none_Fragment_6	hg19_tRNAs_chr19.tRNA4-ThrAGT_range=chr19:33667913-33668086_5'pad=50_3'pad=50_strand=+_repeatMasking=none	125	147	AACCGAGCGTCCAAGCTCTTTC
hg19_tRNAs_chr19.tRNA4-ThrAGT_range=chr19:33667913-33668086_5'pad=50_3'pad=50_strand=+_repeatMasking=none_Fragment_6	hg19_tRNAs_chr19.tRNA4-ThrAGT_range=chr19:33667913-33668086_5'pad=50_3'pad=50_strand=+_repeatMasking=none	125	151	AACCGAGCGTCCAAGCTCTTTCCATT
hg19_tRNAs_chr19.tRNA13-ValCAC_range=chr19:4724597-4724769_5'pad=50_3'pad=50_strand=-_repeatMasking=none_Fragment_5	hg19_tRNAs_chr19.tRNA13-ValCAC_range=chr19:4724597-4724769_5'pad=50_3'pad=50_strand=-_repeatMasking=none	140	160	AACCGGAGAGTAATACTATT
hg19_tRNAs_chr6.tRNA74-LeuCAA_range=chr6:28908780-28908984_5'pad=50_3'pad=50_strand=+_repeatMasking=none_Fragment_6	hg19_tRNAs_chr6.tRNA74-LeuCAA_range=chr6:28908780-28908984_5'pad=50_3'pad=50_strand=+_repeatMasking=none	156	166	AACTATCTTA
hg19_tRNAs_chr6.tRNA74-LeuCAA_range=chr6:28908780-28908984_5'pad=50_3'pad=50_strand=+_repeatMasking=none_Fragment_6	hg19_tRNAs_chr6.tRNA74-LeuCAA_range=chr6:28908780-28908984_5'pad=50_3'pad=50_strand=+_repeatMasking=none	156	175	AACTATCTTATTCTCCTTT
hg19_tRNAs_chr6.tRNA132-ValAAC_range=chr6:27721129-27721301_5'pad=50_3'pad=50_strand=-_repeatMasking=none_Fragment_6	hg19_tRNAs_chr6.tRNA132-ValAAC_range=chr6:27721129-27721301_5'pad=50_3'pad=50_strand=-_repeatMasking=none	123	139	AAGAGAGTCGCTTTTT
hg19_tRNAs_chr6.tRNA132-ValAAC_range=chr6:27721129-27721301_5'pad=50_3'pad=50_strand=-_repeatMasking=none_Fragment_6	hg19_tRNAs_chr6.tRNA132-ValAAC_range=chr6:27721129-27721301_5'pad=50_3'pad=50_strand=-_repeatMasking=none	123	140	AAGAGAGTCGCTTTTTT
hg19_tRNAs_chr11.tRNA4-LeuTAA_range=chr11:59319178-59319360_5'pad=50_3'pad=50_strand=+_repeatMasking=none_Fragment_3	hg19_tRNAs_chr11.tRNA4-LeuTAA_range=chr11:59319178-59319360_5'pad=50_3'pad=50_strand=+_repeatMasking=none	133	148	AAGAGGAGTTGTTTT
hg19_tRNAs_chr11.tRNA4-LeuTAA_range=chr11:59319178-59319360_5'pad=50_3'pad=50_strand=+_repeatMasking=none_Fragment_3	hg19_tRNAs_chr11.tRNA4-LeuTAA_range=chr11:59319178-59319360_5'pad=50_3'pad=50_strand=+_repeatMasking=none	133	149	AAGAGGAGTTGTTTTT
hg19_tRNAs_chr1.tRNA85-ValCAC_range=chr1:161369440-161369612_5'pad=50_3'pad=50_strand=-_repeatMasking=none_Fragment_6	hg19_tRNAs_chr1.tRNA85-ValCAC_range=chr1:161369440-161369612_5'pad=50_3'pad=50_strand=-_repeatMasking=none	123	139	AAGTGGTTCCCGTTTT
hg19_tRNAs_chr2.tRNA13-AlaCGC_range=chr2:157257231-157257402_5'pad=50_3'pad=50_strand=+_repeatMasking=none_Fragment_4	hg19_tRNAs_chr2.tRNA13-AlaCGC_range=chr2:157257231-157257402_5'pad=50_3'pad=50_strand=+_repeatMasking=none	122	142	AATCAGCCGACGTTTGCTTT
hg19_tRNAs_chr2.tRNA13-AlaCGC_range=chr2:157257231-157257402_5'pad=50_3'pad=50_strand=+_repeatMasking=none_Fragment_4	hg19_tRNAs_chr2.tRNA13-AlaCGC_range=chr2:157257231-157257402_5'pad=50_3'pad=50_strand=+_repeatMasking=none	122	143	AATCAGCCGACGTTTGCTTTT
hg19_tRNAs_chr22.tRNA1-SeCTCA_range=chr22:44546487-44546672_5'pad=50_3'pad=50_strand=+_repeatMasking=none_Fragment_3	hg19_tRNAs_chr22.tRNA1-SeCTCA_range=chr22:44546487-44546672_5'pad=50_3'pad=50_strand=+_repeatMasking=none	160	181	AATCCCAGCACTTTGGGAGGC
hg19_tRNAs_chr22.tRNA1-SeCTCA_range=chr22:44546487-44546672_5'pad=50_3'pad=50_strand=+_repeatMasking=none_Fragment_3	hg19_tRNAs_chr22.tRNA1-SeCTCA_range=chr22:44546487-44546672_5'pad=50_3'pad=50_strand=+_repeatMasking=none	160	182	AATCCCAGCACTTTGGGAGGCC
hg19_tRNAs_chr17.tRNA13-GlyCCC_range=chr17:19764125-19764295_5'pad=50_3'pad=50_strand=+_repeatMasking=none_Fragment_3	hg19_tRNAs_chr17.tRNA13-GlyCCC_range=chr17:19764125-19764295_5'pad=50_3'pad=50_strand=+_repeatMasking=none	132	152	AATCCCAGCTATTCAGGAGG
hg19_tRNAs_chr17.tRNA28-CysGCA_range=chr17:37025495-37025666_5'pad=50_3'pad=50_strand=-_repeatMasking=none_Fragment_5	hg19_tRNAs_chr17.tRNA28-CysGCA_range=chr17:37025495-37025666_5'pad=50_3'pad=50_strand=-_repeatMasking=none	123	138	AATGGCTTGGTTTTT
hg19_tRNAs_chr1.tRNA15-GlnCTG_range=chr1:145963254-145963425_5'pad=50_3'pad=50_strand=+_repeatMasking=none_Fragment_4	hg19_tRNAs_chr1.tRNA15-GlnCTG_range=chr1:145963254-145963425_5'pad=50_3'pad=50_strand=+_repeatMasking=none	130	153	AATTAGGACGGCAATGTTGTGTT
hg19_tRNAs_chr1.tRNA19-GlnCTG_range=chr1:147504988-147505159_5'pad=50_3'pad=50_strand=+_repeatMasking=none_Fragment_4	hg19_tRNAs_chr1.tRNA19-GlnCTG_range=chr1:147504988-147505159_5'pad=50_3'pad=50_strand=+_repeatMasking=none	130	153	AATTAGGACGGCAATGTTGTGTT
hg19_tRNAs_chr8.tRNA4-TyrGTA_range=chr8:67025552-67025744_5'pad=50_3'pad=50_strand=+_repeatMasking=none_Fragment_6	hg19_tRNAs_chr8.tRNA4-TyrGTA_range=chr8:67025552-67025744_5'pad=50_3'pad=50_strand=+_repeatMasking=none	144	160	ACAAGTGCGGTTTTTT
hg19_tRNAs_chr5.tRNA22-AspGTC_range=chr5:141773938-141774109_5'pad=50_3'pad=50_strand=-_repeatMasking=none_Fragment_3	hg19_tRNAs_chr5.tRNA22-AspGTC_range=chr5:141773938-141774109_5'pad=50_3'pad=50_strand=-_repeatMasking=none	153	171	ACACCTGTAATCCCAGCA
hg19_tRNAs_chr9.tRNA1-MetCAT_range=chr9:19403946-19404120_5'pad=50_3'pad=50_strand=+_repeatMasking=none_Fragment_1	hg19_tRNAs_chr9.tRNA1-MetCAT_range=chr9:19403946-19404120_5'pad=50_3'pad=50_strand=+_repeatMasking=none	156	174	ACACCTGTAATCCCAGCA
hg19_tRNAs_chr16.tRNA27-LeuTAG_range=chr16:22206982-22207163_5'pad=50_3'pad=50_strand=-_repeatMasking=none_Fragment_5	hg19_tRNAs_chr16.tRNA27-LeuTAG_range=chr16:22206982-22207163_5'pad=50_3'pad=50_strand=-_repeatMasking=none	133	153	ACCTCAGAAGGTCTCACTTT
hg19_tRNAs_chr16.tRNA27-LeuTAG_range=chr16:22206982-22207163_5'pad=50_3'pad=50_strand=-_repeatMasking=none_Fragment_5	hg19_tRNAs_chr16.tRNA27-LeuTAG_range=chr16:22206982-22207163_5'pad=50_3'pad=50_strand=-_repeatMasking=none	133	154	ACCTCAGAAGGTCTCACTTTT
hg19_tRNAs_chr6.tRNA128-GlyGCC_range=chr6:27870636-27870806_5'pad=50_3'pad=50_strand=-_repeatMasking=none_Fragment_6	hg19_tRNAs_chr6.tRNA128-GlyGCC_range=chr6:27870636-27870806_5'pad=50_3'pad=50_strand=-_repeatMasking=none	121	140	ACGATGACGTTTTATTCTT
hg19_tRNAs_chr17.tRNA9-IleAAT_range=chr17:8090861-8091034_5'pad=50_3'pad=50_strand=+_repeatMasking=none_Fragment_5	hg19_tRNAs_chr17.tRNA9-IleAAT_range=chr17:8090861-8091034_5'pad=50_3'pad=50_strand=+_repeatMasking=none	145	165	ACGATTACTGCACTCCGTTT
hg19_tRNAs_chr3.tRNA5-LeuAAG_range=chr3:148221178-148221359_5'pad=50_3'pad=50_strand=-_repeatMasking=none_Fragment_1	hg19_tRNAs_chr3.tRNA5-LeuAAG_range=chr3:148221178-148221359_5'pad=50_3'pad=50_strand=-_repeatMasking=none	156	175	ACGCCTGTAATCCCAGCAC
hg19_tRNAs_chr9.tRNA6-AspGTC_range=chr9:77517940-77518111_5'pad=50_3'pad=50_strand=-_repeatMasking=none_Fragment_4	hg19_tRNAs_chr9.tRNA6-AspGTC_range=chr9:77517940-77518111_5'pad=50_3'pad=50_strand=-_repeatMasking=none	153	172	ACGCCTGTAATCCCAGCAC
hg19_tRNAs_chr6.tRNA167-ThrAGT_range=chr6:26533095-26533268_5'pad=50_3'pad=50_strand=-_repeatMasking=none_Fragment_5	hg19_tRNAs_chr6.tRNA167-ThrAGT_range=chr6:26533095-26533268_5'pad=50_3'pad=50_strand=-_repeatMasking=none	153	176	ACGGAACAGTTGAAGTATGCG
hg19_tRNAs_chr15.tRNA1-HisGTG_range=chr15:45493299-45493470_5'pad=50_3'pad=50_strand=+_repeatMasking=none_Fragment_6	hg19_tRNAs_chr15.tRNA1-HisGTG_range=chr15:45493299-45493470_5'pad=50_3'pad=50_strand=+_repeatMasking=none	138	157	ACGGCAAGGGCCTCTTTTT
hg19_tRNAs_chr15.tRNA9-HisGTG_range=chr15:45490754-45490925_5'pad=50_3'pad=50_strand=-_repeatMasking=none_Fragment_5	hg19_tRNAs_chr15.tRNA9-HisGTG_range=chr15:45490754-45490925_5'pad=50_3'pad=50_strand=-_repeatMasking=none	138	160	ACGGCAAGGGGCTCGGTATTTT
hg19_tRNAs_chr3.tRNA2-ValAAC_range=chr3:169489968-169490140_5'pad=50_3'pad=50_strand=+_repeatMasking=none_Fragment_6	hg19_tRNAs_chr3.tRNA2-ValAAC_range=chr3:169489968-169490140_5'pad=50_3'pad=50_strand=+_repeatMasking=none	124	142	ACTAAAAAATCCCTTTTT
hg19_tRNAs_chr6.tRNA57-IleAAT_range=chr6:27636312-27636485_5'pad=50_3'pad=50_strand=+_repeatMasking=none_Fragment_5	hg19_tRNAs_chr6.tRNA57-IleAAT_range=chr6:27636312-27636485_5'pad=50_3'pad=50_strand=+_repeatMasking=none	148	167	ACTTACCTGAAGGGAGGCC
hg19_tRNAs_chr16.tRNA2-ArgCCT_range=chr16:3202851-3203023_5'pad=50_3'pad=50_strand=+_repeatMasking=none_Fragment_5	hg19_tRNAs_chr16.tRNA2-ArgCCT_range=chr16:3202851-3203023_5'pad=50_3'pad=50_strand=+_repeatMasking=none	124	140	AGAAAGGCCGAATTTT
hg19_tRNAs_chr3.tRNA6-CysGCA_range=chr3:131950592-131950763_5'pad=50_3'pad=50_strand=-_repeatMasking=none_Fragment_6	hg19_tRNAs_chr3.tRNA6-CysGCA_range=chr3:131950592-131950763_5'pad=50_3'pad=50_strand=-_repeatMasking=none	143	163	AGAAGAACATGGATTGACTT
hg19_tRNAs_chr9.tRNA7-HisGTG_range=chr9:14433888-14434059_5'pad=50_3'pad=50_strand=-_repeatMasking=none_Fragment_5	hg19_tRNAs_chr9.tRNA7-HisGTG_range=chr9:14433888-14434059_5'pad=50_3'pad=50_strand=-_repeatMasking=none	129	147	AGAAGGTTTTTGGAAGAG
hg19_tRNAs_chr17.tRNA14-ThrCGT_range=chr17:29877043-29877214_5'pad=50_3'pad=50_strand=+_repeatMasking=none_Fragment_5	hg19_tRNAs_chr17.tRNA14-ThrCGT_range=chr17:29877043-29877214_5'pad=50_3'pad=50_strand=+_repeatMasking=none	123	142	AGACCCGAGGTAGGGCTTT
hg19_tRNAs_chr17.tRNA14-ThrCGT_range=chr17:29877043-29877214_5'pad=50_3'pad=50_strand=+_repeatMasking=none_Fragment_5	hg19_tRNAs_chr17.tRNA14-ThrCGT_range=chr17:29877043-29877214_5'pad=50_3'pad=50_strand=+_repeatMasking=none	123	143	AGACCCGAGGTAGGGCTTTG
hg19_tRNAs_chr17.tRNA14-ThrCGT_range=chr17:29877043-29877214_5'pad=50_3'pad=50_strand=+_repeatMasking=none_Fragment_5	hg19_tRNAs_chr17.tRNA14-ThrCGT_range=chr17:29877043-29877214_5'pad=50_3'pad=50_strand=+_repeatMasking=none	123	145	AGACCCGAGGTAGGGCTTTGGC
hg19_tRNAs_chr5.tRNA12-ValAAC_range=chr5:180645220-180645392_5'pad=50_3'pad=50_strand=-_repeatMasking=none_Fragment_7	hg19_tRNAs_chr5.tRNA12-ValAAC_range=chr5:180645220-180645392_5'pad=50_3'pad=50_strand=-_repeatMasking=none	123	138	AGACTGTGTTTTCCT
hg19_tRNAs_chr5.tRNA12-ValAAC_range=chr5:180645220-180645392_5'pad=50_3'pad=50_strand=-_repeatMasking=none_Fragment_7	hg19_tRNAs_chr5.tRNA12-ValAAC_range=chr5:180645220-180645392_5'pad=50_3'pad=50_strand=-_repeatMasking=none	123	144	AGACTGTGTTTTCCTTCCAGT
hg19_tRNAs_chr12.tRNA10-AspGTC_range=chr12:125424143-125424314_5'pad=50_3'pad=50_strand=-_repeatMasking=none_Fragment_7	hg19_tRNAs_chr12.tRNA10-AspGTC_range=chr12:125424143-125424314_5'pad=50_3'pad=50_strand=-_repeatMasking=none	149	166	AGAGGGGAGACTTTGTT
hg19_tRNAs_chr12.tRNA10-AspGTC_range=chr12:125424143-125424314_5'pad=50_3'pad=50_strand=-_repeatMasking=none_Fragment_7	hg19_tRNAs_chr12.tRNA10-AspGTC_range=chr12:125424143-125424314_5'pad=50_3'pad=50_strand=-_repeatMasking=none	149	167	AGAGGGGAGACTTTGTTG
hg19_tRNAs_chr1.tRNA116-GluCTC_range=chr1:145399183-145399354_5'pad=50_3'pad=50_strand=-_repeatMasking=none_Fragment_6	hg19_tRNAs_chr1.tRNA116-GluCTC_range=chr1:145399183-145399354_5'pad=50_3'pad=50_strand=-_repeatMasking=none	122	140	AGAGTAACATCTTCTTTT
hg19_tRNAs_chr22.tRNA1-SeCTCA_range=chr22:44546487-44546672_5'pad=50_3'pad=50_strand=+_repeatMasking=none_Fragment_3	hg19_tRNAs_chr22.tRNA1-SeCTCA_range=chr22:44546487-44546672_5'pad=50_3'pad=50_strand=+_repeatMasking=none	166	181	AGCACTTTGGGAGGC
hg19_tRNAs_chr22.tRNA1-SeCTCA_range=chr22:44546487-44546672_5'pad=50_3'pad=50_strand=+_repeatMasking=none_Fragment_3	hg19_tRNAs_chr22.tRNA1-SeCTCA_range=chr22:44546487-44546672_5'pad=50_3'pad=50_strand=+_repeatMasking=none	166	187	AGCACTTTGGGAGGCCAAGG
hg19_tRNAs_chr17.tRNA7-SerGCT_range=chr17:8090134-8090315_5'pad=50_3'pad=50_strand=+_repeatMasking=none_Fragment_4	hg19_tRNAs_chr17.tRNA7-SerGCT_range=chr17:8090134-8090315_5'pad=50_3'pad=50_strand=+_repeatMasking=none	136	157	AGGAAGTCCTGTGCTCAGTTT
hg19_tRNAs_chr1.tRNA15-GlnCTG_range=chr1:145963254-145963425_5'pad=50_3'pad=50_strand=+_repeatMasking=none_Fragment_4	hg19_tRNAs_chr1.tRNA15-GlnCTG_range=chr1:145963254-145963425_5'pad=50_3'pad=50_strand=+_repeatMasking=none	134	155	AGGACGGCAATGTTGTGTTTT
hg19_tRNAs_chr1.tRNA19-GlnCTG_range=chr1:147504988-147505159_5'pad=50_3'pad=50_strand=+_repeatMasking=none_Fragment_4	hg19_tRNAs_chr1.tRNA19-GlnCTG_range=chr1:147504988-147505159_5'pad=50_3'pad=50_strand=+_repeatMasking=none	134	155	AGGACGGCAATGTTGTGTTTT
hg19_tRNAs_chr17.tRNA13-GlyCCC_range=chr17:19764125-19764295_5'pad=50_3'pad=50_strand=+_repeatMasking=none_Fragment_3	hg19_tRNAs_chr17.tRNA13-GlyCCC_range=chr17:19764125-19764295_5'pad=50_3'pad=50_strand=+_repeatMasking=none	146	166	AGGAGGCTGAGGCAGGAGAA
hg19_tRNAs_chr17.tRNA13-GlyCCC_range=chr17:19764125-19764295_5'pad=50_3'pad=50_strand=+_repeatMasking=none_Fragment_3	hg19_tRNAs_chr17.tRNA13-GlyCCC_range=chr17:19764125-19764295_5'pad=50_3'pad=50_strand=+_repeatMasking=none	146	167	AGGAGGCTGAGGCAGGAGAAT
hg19_tRNAs_chr6.tRNA119-AlaCGC_range=chr6:28641563-28641734_5'pad=50_3'pad=50_strand=-_repeatMasking=none_Fragment_4	hg19_tRNAs_chr6.tRNA119-AlaCGC_range=chr6:28641563-28641734_5'pad=50_3'pad=50_strand=-_repeatMasking=none	122	141	AGGCGATCACGTAGATTTT
hg19_tRNAs_chr6.tRNA84-GlnTTG_range=chr6:145503809-145503980_5'pad=50_3'pad=50_strand=+_repeatMasking=none_Fragment_4	hg19_tRNAs_chr6.tRNA84-GlnTTG_range=chr6:145503809-145503980_5'pad=50_3'pad=50_strand=+_repeatMasking=none	144	166	AGGCGCAGTGGCTCACGCCTGT
hg19_tRNAs_chr1.tRNA101-AsnGTT_range=chr1:149284453-149284626_5'pad=50_3'pad=50_strand=-_repeatMasking=none_Fragment_1	hg19_tRNAs_chr1.tRNA101-AsnGTT_range=chr1:149284453-149284626_5'pad=50_3'pad=50_strand=-_repeatMasking=none	152	170	AGGCGCGGTGGCTCACGC
hg19_tRNAs_chr8.tRNA12-TyrGTA_range=chr8:66609482-66609669_5'pad=50_3'pad=50_strand=-_repeatMasking=none_Fragment_2	hg19_tRNAs_chr8.tRNA12-TyrGTA_range=chr8:66609482-66609669_5'pad=50_3'pad=50_strand=-_repeatMasking=none	154	172	AGGCGCGGTGGCTCACGC
hg19_tRNAs_chr6.tRNA75-MetCAT_range=chr6:28912302-28912474_5'pad=50_3'pad=50_strand=+_repeatMasking=none_Fragment_5	hg19_tRNAs_chr6.tRNA75-MetCAT_range=chr6:28912302-28912474_5'pad=50_3'pad=50_strand=+_repeatMasking=none	123	143	AGGCGTCTGTTTTGCCATTT
hg19_tRNAs_chr6.tRNA75-MetCAT_range=chr6:28912302-28912474_5'pad=50_3'pad=50_strand=+_repeatMasking=none_Fragment_5	hg19_tRNAs_chr6.tRNA75-MetCAT_range=chr6:28912302-28912474_5'pad=50_3'pad=50_strand=+_repeatMasking=none	123	144	AGGCGTCTGTTTTGCCATTTT
hg19_tRNAs_chr18.tRNA1-GluCTC_range=chr18:43299701-43299872_5'pad=50_3'pad=50_strand=+_repeatMasking=none_Fragment_1	hg19_tRNAs_chr18.tRNA1-GluCTC_range=chr18:43299701-43299872_5'pad=50_3'pad=50_strand=+_repeatMasking=none	137	159	AGGCGTGGTGGCTCATGCCTGT
hg19_tRNAs_chr15.tRNA4-ArgTCG_range=chr15:89878254-89878426_5'pad=50_3'pad=50_strand=+_repeatMasking=none_Fragment_7	hg19_tRNAs_chr15.tRNA4-ArgTCG_range=chr15:89878254-89878426_5'pad=50_3'pad=50_strand=+_repeatMasking=none	124	146	AGGGAGGTTATGATTAACTTTT
hg19_tRNAs_chr6.tRNA121-ThrCGT_range=chr6:28615934-28616107_5'pad=50_3'pad=50_strand=-_repeatMasking=none_Fragment_6	hg19_tRNAs_chr6.tRNA121-ThrCGT_range=chr6:28615934-28616107_5'pad=50_3'pad=50_strand=-_repeatMasking=none	125	142	AGGGTGTGCGTGTTTTT
hg19_tRNAs_chr6.tRNA121-ThrCGT_range=chr6:28615934-28616107_5'pad=50_3'pad=50_strand=-_repeatMasking=none_Fragment_6	hg19_tRNAs_chr6.tRNA121-ThrCGT_range=chr6:28615934-28616107_5'pad=50_3'pad=50_strand=-_repeatMasking=none	125	143	AGGGTGTGCGTGTTTTTT
hg19_tRNAs_chr9.tRNA6-AspGTC_range=chr9:77517940-77518111_5'pad=50_3'pad=50_strand=-_repeatMasking=none_Fragment_4	hg19_tRNAs_chr9.tRNA6-AspGTC_range=chr9:77517940-77518111_5'pad=50_3'pad=50_strand=-_repeatMasking=none	139	157	AGGTACGGTGGCTCACGC
hg19_tRNAs_chr17.tRNA18-ArgCCT_range=chr17:73029951-73030123_5'pad=50_3'pad=50_strand=+_repeatMasking=none_Fragment_6	hg19_tRNAs_chr17.tRNA18-ArgCCT_range=chr17:73029951-73030123_5'pad=50_3'pad=50_strand=+_repeatMasking=none	124	141	AGGTGAAAGTTCCTTTT
hg19_tRNAs_chr17.tRNA12-TrpCCA_range=chr17:19411444-19411615_5'pad=50_3'pad=50_strand=+_repeatMasking=none_Fragment_5	hg19_tRNAs_chr17.tRNA12-TrpCCA_range=chr17:19411444-19411615_5'pad=50_3'pad=50_strand=+_repeatMasking=none	122	137	AGGTTGGGTTTTTTT
hg19_tRNAs_chr17.tRNA12-TrpCCA_range=chr17:19411444-19411615_5'pad=50_3'pad=50_strand=+_repeatMasking=none_Fragment_5	hg19_tRNAs_chr17.tRNA12-TrpCCA_range=chr17:19411444-19411615_5'pad=50_3'pad=50_strand=+_repeatMasking=none	122	138	AGGTTGGGTTTTTTTT
hg19_tRNAs_chr1.tRNA98-ValCAC_range=chr1:149298505-149298677_5'pad=50_3'pad=50_strand=-_repeatMasking=none_Fragment_5	hg19_tRNAs_chr1.tRNA98-ValCAC_range=chr1:149298505-149298677_5'pad=50_3'pad=50_strand=-_repeatMasking=none	124	143	AGGTTTTTTTTGTTTTGTT
hg19_tRNAs_chr17.tRNA38-AspGTC_range=chr17:8125506-8125677_5'pad=50_3'pad=50_strand=-_repeatMasking=none_Fragment_6	hg19_tRNAs_chr17.tRNA38-AspGTC_range=chr17:8125506-8125677_5'pad=50_3'pad=50_strand=-_repeatMasking=none	122	137	AGTACTAGCAGTTTT
hg19_tRNAs_chr17.tRNA38-AspGTC_range=chr17:8125506-8125677_5'pad=50_3'pad=50_strand=-_repeatMasking=none_Fragment_6	hg19_tRNAs_chr17.tRNA38-AspGTC_range=chr17:8125506-8125677_5'pad=50_3'pad=50_strand=-_repeatMasking=none	122	144	AGTACTAGCAGTTTTGAAACTT
hg19_tRNAs_chr6.tRNA59-IleAAT_range=chr6:27655917-27656090_5'pad=50_3'pad=50_strand=+_repeatMasking=none_Fragment_6	hg19_tRNAs_chr6.tRNA59-IleAAT_range=chr6:27655917-27656090_5'pad=50_3'pad=50_strand=+_repeatMasking=none	124	142	AGTATTCTCTGTGGCTTT
hg19_tRNAs_chr6.tRNA59-IleAAT_range=chr6:27655917-27656090_5'pad=50_3'pad=50_strand=+_repeatMasking=none_Fragment_6	hg19_tRNAs_chr6.tRNA59-IleAAT_range=chr6:27655917-27656090_5'pad=50_3'pad=50_strand=+_repeatMasking=none	124	143	AGTATTCTCTGTGGCTTTT
hg19_tRNAs_chr6.tRNA59-IleAAT_range=chr6:27655917-27656090_5'pad=50_3'pad=50_strand=+_repeatMasking=none_Fragment_6	hg19_tRNAs_chr6.tRNA59-IleAAT_range=chr6:27655917-27656090_5'pad=50_3'pad=50_strand=+_repeatMasking=none	124	145	AGTATTCTCTGTGGCTTTTAT
hg19_tRNAs_chr17.tRNA10-GlyTCC_range=chr17:8124816-8124987_5'pad=50_3'pad=50_strand=+_repeatMasking=none_Fragment_7	hg19_tRNAs_chr17.tRNA10-GlyTCC_range=chr17:8124816-8124987_5'pad=50_3'pad=50_strand=+_repeatMasking=none	122	141	AGTCGTTTTGGGTGTTTTT
hg19_tRNAs_chr16.tRNA11-ProAGG_range=chr16:3241939-3242110_5'pad=50_3'pad=50_strand=+_repeatMasking=none_Fragment_5	hg19_tRNAs_chr16.tRNA11-ProAGG_range=chr16:3241939-3242110_5'pad=50_3'pad=50_strand=+_repeatMasking=none	143	164	AGTCTCGCTCGGTCGCCCAGG
hg19_tRNAs_chr16.tRNA11-ProAGG_range=chr16:3241939-3242110_5'pad=50_3'pad=50_strand=+_repeatMasking=none_Fragment_5	hg19_tRNAs_chr16.tRNA11-ProAGG_range=chr16:3241939-3242110_5'pad=50_3'pad=50_strand=+_repeatMasking=none	143	165	AGTCTCGCTCGGTCGCCCAGGC
hg19_tRNAs_chr16.tRNA11-ProAGG_range=chr16:3241939-3242110_5'pad=50_3'pad=50_strand=+_repeatMasking=none_Fragment_5	hg19_tRNAs_chr16.tRNA11-ProAGG_range=chr16:3241939-3242110_5'pad=50_3'pad=50_strand=+_repeatMasking=none	143	166	AGTCTCGCTCGGTCGCCCAGGCT
hg19_tRNAs_chr6.tRNA84-GlnTTG_range=chr6:145503809-145503980_5'pad=50_3'pad=50_strand=+_repeatMasking=none_Fragment_4	hg19_tRNAs_chr6.tRNA84-GlnTTG_range=chr6:145503809-145503980_5'pad=50_3'pad=50_strand=+_repeatMasking=none	150	172	AGTGGCTCACGCCTGTAATCCC
hg19_tRNAs_chr6.tRNA139-ValAAC_range=chr6:27618657-27618829_5'pad=50_3'pad=50_strand=-_repeatMasking=none_Fragment_6	hg19_tRNAs_chr6.tRNA139-ValAAC_range=chr6:27618657-27618829_5'pad=50_3'pad=50_strand=-_repeatMasking=none	123	146	AGTGGTTACCCTTCTTACGTCTT
hg19_tRNAs_chr1.tRNA85-ValCAC_range=chr1:161369440-161369612_5'pad=50_3'pad=50_strand=-_repeatMasking=none_Fragment_6	hg19_tRNAs_chr1.tRNA85-ValCAC_range=chr1:161369440-161369612_5'pad=50_3'pad=50_strand=-_repeatMasking=none	124	140	AGTGGTTCCCGTTTTT
hg19_tRNAs_chr2.tRNA19-GlyGCC_range=chr2:157257609-157257779_5'pad=50_3'pad=50_strand=-_repeatMasking=none_Fragment_6	hg19_tRNAs_chr2.tRNA19-GlyGCC_range=chr2:157257609-157257779_5'pad=50_3'pad=50_strand=-_repeatMasking=none	121	141	AGTTTTGACTTCTAGTTTTT
hg19_tRNAs_chr16.tRNA15-ThrCGT_range=chr16:14379700-14379871_5'pad=50_3'pad=50_strand=+_repeatMasking=none_Fragment_4	hg19_tRNAs_chr16.tRNA15-ThrCGT_range=chr16:14379700-14379871_5'pad=50_3'pad=50_strand=+_repeatMasking=none	140	158	ATAGGGTGGAGACTTTTT
hg19_tRNAs_chr16.tRNA15-ThrCGT_range=chr16:14379700-14379871_5'pad=50_3'pad=50_strand=+_repeatMasking=none_Fragment_4	hg19_tRNAs_chr16.tRNA15-ThrCGT_range=chr16:14379700-14379871_5'pad=50_3'pad=50_strand=+_repeatMasking=none	123	142	ATATCCAACCTTCAGCTAT
hg19_tRNAs_chr16.tRNA15-ThrCGT_range=chr16:14379700-14379871_5'pad=50_3'pad=50_strand=+_repeatMasking=none_Fragment_4	hg19_tRNAs_chr16.tRNA15-ThrCGT_range=chr16:14379700-14379871_5'pad=50_3'pad=50_strand=+_repeatMasking=none	123	143	ATATCCAACCTTCAGCTATA
hg19_tRNAs_chr16.tRNA15-ThrCGT_range=chr16:14379700-14379871_5'pad=50_3'pad=50_strand=+_repeatMasking=none_Fragment_4	hg19_tRNAs_chr16.tRNA15-ThrCGT_range=chr16:14379700-14379871_5'pad=50_3'pad=50_strand=+_repeatMasking=none	123	145	ATATCCAACCTTCAGCTATAGG
hg19_tRNAs_chr2.tRNA13-AlaCGC_range=chr2:157257231-157257402_5'pad=50_3'pad=50_strand=+_repeatMasking=none_Fragment_4	hg19_tRNAs_chr2.tRNA13-AlaCGC_range=chr2:157257231-157257402_5'pad=50_3'pad=50_strand=+_repeatMasking=none	123	142	ATCAGCCGACGTTTGCTTT
hg19_tRNAs_chr22.tRNA1-SeCTCA_range=chr22:44546487-44546672_5'pad=50_3'pad=50_strand=+_repeatMasking=none_Fragment_3	hg19_tRNAs_chr22.tRNA1-SeCTCA_range=chr22:44546487-44546672_5'pad=50_3'pad=50_strand=+_repeatMasking=none	161	182	ATCCCAGCACTTTGGGAGGCC
hg19_tRNAs_chr6.tRNA115-ValAAC_range=chr6:28703156-28703327_5'pad=50_3'pad=50_strand=-_repeatMasking=none_Fragment_2	hg19_tRNAs_chr6.tRNA115-ValAAC_range=chr6:28703156-28703327_5'pad=50_3'pad=50_strand=-_repeatMasking=none	139	156	ATCTATCGTTGAACATT
hg19_tRNAs_chr17.tRNA41-SerCGA_range=chr17:8042149-8042330_5'pad=50_3'pad=50_strand=-_repeatMasking=none_Fragment_5	hg19_tRNAs_chr17.tRNA41-SerCGA_range=chr17:8042149-8042330_5'pad=50_3'pad=50_strand=-_repeatMasking=none	154	175	ATCTCGGTCTCTGGAGAAGGA
hg19_tRNAs_chr17.tRNA41-SerCGA_range=chr17:8042149-8042330_5'pad=50_3'pad=50_strand=-_repeatMasking=none_Fragment_5	hg19_tRNAs_chr17.tRNA41-SerCGA_range=chr17:8042149-8042330_5'pad=50_3'pad=50_strand=-_repeatMasking=none	154	177	ATCTCGGTCTCTGGAGAAGGAAA
hg19_tRNAs_chr17.tRNA25-SeCTCA_range=chr17:38273503-38273676_5'pad=50_3'pad=50_strand=-_repeatMasking=none_Fragment_2	hg19_tRNAs_chr17.tRNA25-SeCTCA_range=chr17:38273503-38273676_5'pad=50_3'pad=50_strand=-_repeatMasking=none	150	168	ATGCCTGTAATCCCAGCA
hg19_tRNAs_chr18.tRNA1-GluCTC_range=chr18:43299701-43299872_5'pad=50_3'pad=50_strand=+_repeatMasking=none_Fragment_1	hg19_tRNAs_chr18.tRNA1-GluCTC_range=chr18:43299701-43299872_5'pad=50_3'pad=50_strand=+_repeatMasking=none	151	169	ATGCCTGTAATCCCAGCA
hg19_tRNAs_chr6.tRNA171-MetCAT_range=chr6:26313302-26313473_5'pad=50_3'pad=50_strand=-_repeatMasking=none_Fragment_5	hg19_tRNAs_chr6.tRNA171-MetCAT_range=chr6:26313302-26313473_5'pad=50_3'pad=50_strand=-_repeatMasking=none	123	139	ATGGCCGCATATATTT
hg19_tRNAs_chr6.tRNA171-MetCAT_range=chr6:26313302-26313473_5'pad=50_3'pad=50_strand=-_repeatMasking=none_Fragment_5	hg19_tRNAs_chr6.tRNA171-MetCAT_range=chr6:26313302-26313473_5'pad=50_3'pad=50_strand=-_repeatMasking=none	123	140	ATGGCCGCATATATTTT
hg19_tRNAs_chr15.tRNA1-HisGTG_range=chr15:45493299-45493470_5'pad=50_3'pad=50_strand=+_repeatMasking=none_Fragment_6	hg19_tRNAs_chr15.tRNA1-HisGTG_range=chr15:45493299-45493470_5'pad=50_3'pad=50_strand=+_repeatMasking=none	133	157	ATGGTACGGCAAGGGCCTCTTTTT
hg19_tRNAs_chr12.tRNA1-LysTTT_range=chr12:27843256-27843428_5'pad=50_3'pad=50_strand=+_repeatMasking=none_Fragment_2	hg19_tRNAs_chr12.tRNA1-LysTTT_range=chr12:27843256-27843428_5'pad=50_3'pad=50_strand=+_repeatMasking=none	140	158	ATGGTGGCTCATGCCTGT
hg19_tRNAs_chr1.tRNA111-HisGTG_range=chr1:147774795-147774966_5'pad=50_3'pad=50_strand=-_repeatMasking=none_Fragment_4	hg19_tRNAs_chr1.tRNA111-HisGTG_range=chr1:147774795-147774966_5'pad=50_3'pad=50_strand=-_repeatMasking=none	122	145	ATGTCGTTAGTCTAGGCTGTCAG
hg19_tRNAs_chr1.tRNA21-HisGTG_range=chr1:147753421-147753592_5'pad=50_3'pad=50_strand=+_repeatMasking=none_Fragment_4	hg19_tRNAs_chr1.tRNA21-HisGTG_range=chr1:147753421-147753592_5'pad=50_3'pad=50_strand=+_repeatMasking=none	122	145	ATGTCGTTAGTCTAGGCTGTCAG
hg19_tRNAs_chr15.tRNA10-SerGCT_range=chr15:40885973-40886154_5'pad=50_3'pad=50_strand=-_repeatMasking=none_Fragment_4	hg19_tRNAs_chr15.tRNA10-SerGCT_range=chr15:40885973-40886154_5'pad=50_3'pad=50_strand=-_repeatMasking=none	132	149	ATGTGGTGGCTTACTTT
hg19_tRNAs_chr15.tRNA10-SerGCT_range=chr15:40885973-40886154_5'pad=50_3'pad=50_strand=-_repeatMasking=none_Fragment_4	hg19_tRNAs_chr15.tRNA10-SerGCT_range=chr15:40885973-40886154_5'pad=50_3'pad=50_strand=-_repeatMasking=none	132	150	ATGTGGTGGCTTACTTTT
hg19_tRNAs_chr6.tRNA135-ThrAGT_range=chr6:27652424-27652597_5'pad=50_3'pad=50_strand=-_repeatMasking=none_Fragment_6	hg19_tRNAs_chr6.tRNA135-ThrAGT_range=chr6:27652424-27652597_5'pad=50_3'pad=50_strand=-_repeatMasking=none	126	147	ATTTCTGTACCTTACACATTT
hg19_tRNAs_chr15.tRNA9-HisGTG_range=chr15:45490754-45490925_5'pad=50_3'pad=50_strand=-_repeatMasking=none_Fragment_5	hg19_tRNAs_chr15.tRNA9-HisGTG_range=chr15:45490754-45490925_5'pad=50_3'pad=50_strand=-_repeatMasking=none	142	160	CAAGGGGCTCGGTATTTT
hg19_tRNAs_chr15.tRNA9-HisGTG_range=chr15:45490754-45490925_5'pad=50_3'pad=50_strand=-_repeatMasking=none_Fragment_5	hg19_tRNAs_chr15.tRNA9-HisGTG_range=chr15:45490754-45490925_5'pad=50_3'pad=50_strand=-_repeatMasking=none	142	161	CAAGGGGCTCGGTATTTTT
hg19_tRNAs_chr1.tRNA87-AlaAGC_range=chr1:150017332-150017502_5'pad=50_3'pad=50_strand=-_repeatMasking=none_Fragment_3	hg19_tRNAs_chr1.tRNA87-AlaAGC_range=chr1:150017332-150017502_5'pad=50_3'pad=50_strand=-_repeatMasking=none	150	171	CACACCTGTAATCTCAGCATT
hg19_tRNAs_chr22.tRNA1-SeCTCA_range=chr22:44546487-44546672_5'pad=50_3'pad=50_strand=+_repeatMasking=none_Fragment_3	hg19_tRNAs_chr22.tRNA1-SeCTCA_range=chr22:44546487-44546672_5'pad=50_3'pad=50_strand=+_repeatMasking=none	151	172	CACGCCTATAATCCCAGCACT
hg19_tRNAs_chr3.tRNA5-LeuAAG_range=chr3:148221178-148221359_5'pad=50_3'pad=50_strand=-_repeatMasking=none_Fragment_1	hg19_tRNAs_chr3.tRNA5-LeuAAG_range=chr3:148221178-148221359_5'pad=50_3'pad=50_strand=-_repeatMasking=none	155	176	CACGCCTGTAATCCCAGCACT
hg19_tRNAs_chr15.tRNA8-HisGTG_range=chr15:45492561-45492732_5'pad=50_3'pad=50_strand=-_repeatMasking=none_Fragment_5	hg19_tRNAs_chr15.tRNA8-HisGTG_range=chr15:45492561-45492732_5'pad=50_3'pad=50_strand=-_repeatMasking=none	137	158	CACGGCAAGGGGAGTTTGTTT
hg19_tRNAs_chr22.tRNA1-SeCTCA_range=chr22:44546487-44546672_5'pad=50_3'pad=50_strand=+_repeatMasking=none_Fragment_3	hg19_tRNAs_chr22.tRNA1-SeCTCA_range=chr22:44546487-44546672_5'pad=50_3'pad=50_strand=+_repeatMasking=none	165	184	CAGCACTTTGGGAGGCCAA
hg19_tRNAs_chr22.tRNA1-SeCTCA_range=chr22:44546487-44546672_5'pad=50_3'pad=50_strand=+_repeatMasking=none_Fragment_3	hg19_tRNAs_chr22.tRNA1-SeCTCA_range=chr22:44546487-44546672_5'pad=50_3'pad=50_strand=+_repeatMasking=none	165	186	CAGCACTTTGGGAGGCCAAGG
hg19_tRNAs_chr1.tRNA117-GlyTCC_range=chr1:145397814-145397985_5'pad=50_3'pad=50_strand=-_repeatMasking=none_Fragment_6	hg19_tRNAs_chr1.tRNA117-GlyTCC_range=chr1:145397814-145397985_5'pad=50_3'pad=50_strand=-_repeatMasking=none	139	157	CAGCTTTTTAGACTGAGT
hg19_tRNAs_chr6.tRNA84-GlnTTG_range=chr6:145503809-145503980_5'pad=50_3'pad=50_strand=+_repeatMasking=none_Fragment_4	hg19_tRNAs_chr6.tRNA84-GlnTTG_range=chr6:145503809-145503980_5'pad=50_3'pad=50_strand=+_repeatMasking=none	143	166	CAGGCGCAGTGGCTCACGCCTGT
hg19_tRNAs_chr1.tRNA101-AsnGTT_range=chr1:149284453-149284626_5'pad=50_3'pad=50_strand=-_repeatMasking=none_Fragment_1	hg19_tRNAs_chr1.tRNA101-AsnGTT_range=chr1:149284453-149284626_5'pad=50_3'pad=50_strand=-_repeatMasking=none	151	169	CAGGCGCGGTGGCTCACG
hg19_tRNAs_chr8.tRNA12-TyrGTA_range=chr8:66609482-66609669_5'pad=50_3'pad=50_strand=-_repeatMasking=none_Fragment_2	hg19_tRNAs_chr8.tRNA12-TyrGTA_range=chr8:66609482-66609669_5'pad=50_3'pad=50_strand=-_repeatMasking=none	153	171	CAGGCGCGGTGGCTCACG
hg19_tRNAs_chr9.tRNA6-AspGTC_range=chr9:77517940-77518111_5'pad=50_3'pad=50_strand=-_repeatMasking=none_Fragment_4	hg19_tRNAs_chr9.tRNA6-AspGTC_range=chr9:77517940-77518111_5'pad=50_3'pad=50_strand=-_repeatMasking=none	138	156	CAGGTACGGTGGCTCACG
hg19_tRNAs_chr20.tRNA6-LeuAAG_range=chr20:48952292-48952473_5'pad=50_3'pad=50_strand=-_repeatMasking=none_Fragment_1	hg19_tRNAs_chr20.tRNA6-LeuAAG_range=chr20:48952292-48952473_5'pad=50_3'pad=50_strand=-_repeatMasking=none	142	160	CAGGTGTGGTGGCTCACG
hg19_tRNAs_chr12.tRNA1-LysTTT_range=chr12:27843256-27843428_5'pad=50_3'pad=50_strand=+_repeatMasking=none_Fragment_2	hg19_tRNAs_chr12.tRNA1-LysTTT_range=chr12:27843256-27843428_5'pad=50_3'pad=50_strand=+_repeatMasking=none	139	160	CATGGTGGCTCATGCCTGTAG
hg19_tRNAs_chr17.tRNA8-ThrAGT_range=chr17:8090428-8090601_5'pad=50_3'pad=50_strand=+_repeatMasking=none_Fragment_6	hg19_tRNAs_chr17.tRNA8-ThrAGT_range=chr17:8090428-8090601_5'pad=50_3'pad=50_strand=+_repeatMasking=none	124	144	CCGTGTTTCCCCCACGCTTT
hg19_tRNAs_chr8.tRNA6-AlaAGC_range=chr8:67026374-67026546_5'pad=50_3'pad=50_strand=+_repeatMasking=none_Fragment_4	hg19_tRNAs_chr8.tRNA6-AlaAGC_range=chr8:67026374-67026546_5'pad=50_3'pad=50_strand=+_repeatMasking=none	132	155	CCTGTCCCGTACGGTTTTTCTTT
hg19_tRNAs_chr1.tRNA56-ThrTGT_range=chr1:222638297-222638469_5'pad=50_3'pad=50_strand=+_repeatMasking=none_Fragment_4	hg19_tRNAs_chr1.tRNA56-ThrTGT_range=chr1:222638297-222638469_5'pad=50_3'pad=50_strand=+_repeatMasking=none	123	140	CCTGTTGGCTTACTTTT
hg19_tRNAs_chr16.tRNA15-ThrCGT_range=chr16:14379700-14379871_5'pad=50_3'pad=50_strand=+_repeatMasking=none_Fragment_4	hg19_tRNAs_chr16.tRNA15-ThrCGT_range=chr16:14379700-14379871_5'pad=50_3'pad=50_strand=+_repeatMasking=none	131	151	CCTTCAGCTATAGGGTGGAG
hg19_tRNAs_chr3.tRNA5-LeuAAG_range=chr3:148221178-148221359_5'pad=50_3'pad=50_strand=-_repeatMasking=none_Fragment_1	hg19_tRNAs_chr3.tRNA5-LeuAAG_range=chr3:148221178-148221359_5'pad=50_3'pad=50_strand=-_repeatMasking=none	145	171	CGCGGTGGCTCACGCCTGTAATCCCA
hg19_tRNAs_chr4.tRNA3-CysGCA_range=chr4:124429955-124430126_5'pad=50_3'pad=50_strand=-_repeatMasking=none_Fragment_6	hg19_tRNAs_chr4.tRNA3-CysGCA_range=chr4:124429955-124430126_5'pad=50_3'pad=50_strand=-_repeatMasking=none	145	171	CGCGGTGGCTCACGCCTGTAATCCCA
hg19_tRNAs_chr8.tRNA12-TyrGTA_range=chr8:66609482-66609669_5'pad=50_3'pad=50_strand=-_repeatMasking=none_Fragment_2	hg19_tRNAs_chr8.tRNA12-TyrGTA_range=chr8:66609482-66609669_5'pad=50_3'pad=50_strand=-_repeatMasking=none	157	183	CGCGGTGGCTCACGCCTGTAATCCCA
hg19_tRNAs_chr15.tRNA1-HisGTG_range=chr15:45493299-45493470_5'pad=50_3'pad=50_strand=+_repeatMasking=none_Fragment_6	hg19_tRNAs_chr15.tRNA1-HisGTG_range=chr15:45493299-45493470_5'pad=50_3'pad=50_strand=+_repeatMasking=none	139	157	CGGCAAGGGCCTCTTTTT
hg19_tRNAs_chr6.tRNA175-SerGCT_range=chr6:26305668-26305851_5'pad=50_3'pad=50_strand=-_repeatMasking=none_Fragment_6	hg19_tRNAs_chr6.tRNA175-SerGCT_range=chr6:26305668-26305851_5'pad=50_3'pad=50_strand=-_repeatMasking=none	136	163	CGGCTTTCCCTGCTAACTGGGCTTTTT
hg19_tRNAs_chr17.tRNA25-SeCTCA_range=chr17:38273503-38273676_5'pad=50_3'pad=50_strand=-_repeatMasking=none_Fragment_2	hg19_tRNAs_chr17.tRNA25-SeCTCA_range=chr17:38273503-38273676_5'pad=50_3'pad=50_strand=-_repeatMasking=none	135	153	CGGGTGCGGTGGCTCATG
hg19_tRNAs_chr17.tRNA25-SeCTCA_range=chr17:38273503-38273676_5'pad=50_3'pad=50_strand=-_repeatMasking=none_Fragment_2	hg19_tRNAs_chr17.tRNA25-SeCTCA_range=chr17:38273503-38273676_5'pad=50_3'pad=50_strand=-_repeatMasking=none	135	157	CGGGTGCGGTGGCTCATGCCTG
hg19_tRNAs_chr18.tRNA1-GluCTC_range=chr18:43299701-43299872_5'pad=50_3'pad=50_strand=+_repeatMasking=none_Fragment_1	hg19_tRNAs_chr18.tRNA1-GluCTC_range=chr18:43299701-43299872_5'pad=50_3'pad=50_strand=+_repeatMasking=none	140	169	CGTGGTGGCTCATGCCTGTAATCCCAGCA
hg19_tRNAs_chr16.tRNA15-ThrCGT_range=chr16:14379700-14379871_5'pad=50_3'pad=50_strand=+_repeatMasking=none_Fragment_4	hg19_tRNAs_chr16.tRNA15-ThrCGT_range=chr16:14379700-14379871_5'pad=50_3'pad=50_strand=+_repeatMasking=none	138	157	CTATAGGGTGGAGACTTTT
hg19_tRNAs_chr1.tRNA87-AlaAGC_range=chr1:150017332-150017502_5'pad=50_3'pad=50_strand=-_repeatMasking=none_Fragment_3	hg19_tRNAs_chr1.tRNA87-AlaAGC_range=chr1:150017332-150017502_5'pad=50_3'pad=50_strand=-_repeatMasking=none	131	149	CTGGCTGGACACGGTGGC
hg19_tRNAs_chr8.tRNA6-AlaAGC_range=chr8:67026374-67026546_5'pad=50_3'pad=50_strand=+_repeatMasking=none_Fragment_4	hg19_tRNAs_chr8.tRNA6-AlaAGC_range=chr8:67026374-67026546_5'pad=50_3'pad=50_strand=+_repeatMasking=none	133	155	CTGTCCCGTACGGTTTTTCTTT
hg19_tRNAs_chr7.tRNA17-CysGCA_range=chr7:149343996-149344167_5'pad=50_3'pad=50_strand=-_repeatMasking=none_Fragment_6	hg19_tRNAs_chr7.tRNA17-CysGCA_range=chr7:149343996-149344167_5'pad=50_3'pad=50_strand=-_repeatMasking=none	144	162	CTTTTTGAGATAGAGTCT
hg19_tRNAs_chr10.tRNA2-SerTGA_range=chr10:69524211-69524392_5'pad=50_3'pad=50_strand=+_repeatMasking=none_Fragment_4	hg19_tRNAs_chr10.tRNA2-SerTGA_range=chr10:69524211-69524392_5'pad=50_3'pad=50_strand=+_repeatMasking=none	132	151	GAAGCGGGTGCTCTTATTT
hg19_tRNAs_chr10.tRNA2-SerTGA_range=chr10:69524211-69524392_5'pad=50_3'pad=50_strand=+_repeatMasking=none_Fragment_4	hg19_tRNAs_chr10.tRNA2-SerTGA_range=chr10:69524211-69524392_5'pad=50_3'pad=50_strand=+_repeatMasking=none	132	152	GAAGCGGGTGCTCTTATTTT
hg19_tRNAs_chr9.tRNA7-HisGTG_range=chr9:14433888-14434059_5'pad=50_3'pad=50_strand=-_repeatMasking=none_Fragment_5	hg19_tRNAs_chr9.tRNA7-HisGTG_range=chr9:14433888-14434059_5'pad=50_3'pad=50_strand=-_repeatMasking=none	130	147	GAAGGTTTTTGGAAGAG
hg19_tRNAs_chr17.tRNA14-ThrCGT_range=chr17:29877043-29877214_5'pad=50_3'pad=50_strand=+_repeatMasking=none_Fragment_5	hg19_tRNAs_chr17.tRNA14-ThrCGT_range=chr17:29877043-29877214_5'pad=50_3'pad=50_strand=+_repeatMasking=none	122	142	GAGACCCGAGGTAGGGCTTT
hg19_tRNAs_chr17.tRNA14-ThrCGT_range=chr17:29877043-29877214_5'pad=50_3'pad=50_strand=+_repeatMasking=none_Fragment_5	hg19_tRNAs_chr17.tRNA14-ThrCGT_range=chr17:29877043-29877214_5'pad=50_3'pad=50_strand=+_repeatMasking=none	122	143	GAGACCCGAGGTAGGGCTTTG
hg19_tRNAs_chr6.tRNA96-PheGAA_range=chr6:28949399-28949571_5'pad=50_3'pad=50_strand=-_repeatMasking=none_Fragment_5	hg19_tRNAs_chr6.tRNA96-PheGAA_range=chr6:28949399-28949571_5'pad=50_3'pad=50_strand=-_repeatMasking=none	124	141	GAGAGCGCTCGGTTTTT
hg19_tRNAs_chr6.tRNA96-PheGAA_range=chr6:28949399-28949571_5'pad=50_3'pad=50_strand=-_repeatMasking=none_Fragment_5	hg19_tRNAs_chr6.tRNA96-PheGAA_range=chr6:28949399-28949571_5'pad=50_3'pad=50_strand=-_repeatMasking=none	124	142	GAGAGCGCTCGGTTTTTT
hg19_tRNAs_chr11.tRNA17-ValTAC_range=chr11:59318052-59318224_5'pad=50_3'pad=50_strand=-_repeatMasking=none_Fragment_5	hg19_tRNAs_chr11.tRNA17-ValTAC_range=chr11:59318052-59318224_5'pad=50_3'pad=50_strand=-_repeatMasking=none	124	142	GAGATGTTACCTAGCGTT
hg19_tRNAs_chr11.tRNA17-ValTAC_range=chr11:59318052-59318224_5'pad=50_3'pad=50_strand=-_repeatMasking=none_Fragment_5	hg19_tRNAs_chr11.tRNA17-ValTAC_range=chr11:59318052-59318224_5'pad=50_3'pad=50_strand=-_repeatMasking=none	124	143	GAGATGTTACCTAGCGTTT
hg19_tRNAs_chr10.tRNA4-AsnGTT_range=chr10:22518388-22518561_5'pad=50_3'pad=50_strand=-_repeatMasking=none_Fragment_3	hg19_tRNAs_chr10.tRNA4-AsnGTT_range=chr10:22518388-22518561_5'pad=50_3'pad=50_strand=-_repeatMasking=none	138	159	GAGCTGGTCGCGGGAAGTTTT
hg19_tRNAs_chr6.tRNA1-GlnCTG_range=chr6:18836352-18836523_5'pad=50_3'pad=50_strand=+_repeatMasking=none_Fragment_6	hg19_tRNAs_chr6.tRNA1-GlnCTG_range=chr6:18836352-18836523_5'pad=50_3'pad=50_strand=+_repeatMasking=none	145	167	GAGGCCAAGGTGGGCAGATCAC
hg19_tRNAs_chr17.tRNA13-GlyCCC_range=chr17:19764125-19764295_5'pad=50_3'pad=50_strand=+_repeatMasking=none_Fragment_3	hg19_tRNAs_chr17.tRNA13-GlyCCC_range=chr17:19764125-19764295_5'pad=50_3'pad=50_strand=+_repeatMasking=none	148	166	GAGGCTGAGGCAGGAGAA
hg19_tRNAs_chr6.tRNA45-AspGTC_range=chr6:27447403-27447574_5'pad=50_3'pad=50_strand=+_repeatMasking=none_Fragment_6	hg19_tRNAs_chr6.tRNA45-AspGTC_range=chr6:27447403-27447574_5'pad=50_3'pad=50_strand=+_repeatMasking=none	122	137	GAGGCTTAAACTTTT
hg19_tRNAs_chr17.tRNA5-GlyGCC_range=chr17:8029014-8029184_5'pad=50_3'pad=50_strand=+_repeatMasking=none_Fragment_5	hg19_tRNAs_chr17.tRNA5-GlyGCC_range=chr17:8029014-8029184_5'pad=50_3'pad=50_strand=+_repeatMasking=none	122	139	GAGTACAGTTTTCTTTT
hg19_tRNAs_chr17.tRNA40-ThrAGT_range=chr17:8042720-8042893_5'pad=50_3'pad=50_strand=-_repeatMasking=none_Fragment_5	hg19_tRNAs_chr17.tRNA40-ThrAGT_range=chr17:8042720-8042893_5'pad=50_3'pad=50_strand=-_repeatMasking=none	124	143	GAGTTAGCGGGGAGTGATA
hg19_tRNAs_chr17.tRNA40-ThrAGT_range=chr17:8042720-8042893_5'pad=50_3'pad=50_strand=-_repeatMasking=none_Fragment_5	hg19_tRNAs_chr17.tRNA40-ThrAGT_range=chr17:8042720-8042893_5'pad=50_3'pad=50_strand=-_repeatMasking=none	124	149	GAGTTAGCGGGGAGTGATATATTAT
hg19_tRNAs_chr16.tRNA15-ThrCGT_range=chr16:14379700-14379871_5'pad=50_3'pad=50_strand=+_repeatMasking=none_Fragment_4	hg19_tRNAs_chr16.tRNA15-ThrCGT_range=chr16:14379700-14379871_5'pad=50_3'pad=50_strand=+_repeatMasking=none	122	140	GATATCCAACCTTCAGCT
hg19_tRNAs_chr16.tRNA15-ThrCGT_range=chr16:14379700-14379871_5'pad=50_3'pad=50_strand=+_repeatMasking=none_Fragment_4	hg19_tRNAs_chr16.tRNA15-ThrCGT_range=chr16:14379700-14379871_5'pad=50_3'pad=50_strand=+_repeatMasking=none	122	142	GATATCCAACCTTCAGCTAT
hg19_tRNAs_chr6.tRNA135-ThrAGT_range=chr6:27652424-27652597_5'pad=50_3'pad=50_strand=-_repeatMasking=none_Fragment_6	hg19_tRNAs_chr6.tRNA135-ThrAGT_range=chr6:27652424-27652597_5'pad=50_3'pad=50_strand=-_repeatMasking=none	125	147	GATTTCTGTACCTTACACATTT
hg19_tRNAs_chr5.tRNA9-LysCTT_range=chr5:180634705-180634877_5'pad=50_3'pad=50_strand=+_repeatMasking=none_Fragment_5	hg19_tRNAs_chr5.tRNA9-LysCTT_range=chr5:180634705-180634877_5'pad=50_3'pad=50_strand=+_repeatMasking=none	123	138	GCAACTGGTCGTTTT
hg19_tRNAs_chr15.tRNA9-HisGTG_range=chr15:45490754-45490925_5'pad=50_3'pad=50_strand=-_repeatMasking=none_Fragment_5	hg19_tRNAs_chr15.tRNA9-HisGTG_range=chr15:45490754-45490925_5'pad=50_3'pad=50_strand=-_repeatMasking=none	141	160	GCAAGGGGCTCGGTATTTT
hg19_tRNAs_chr15.tRNA9-HisGTG_range=chr15:45490754-45490925_5'pad=50_3'pad=50_strand=-_repeatMasking=none_Fragment_5	hg19_tRNAs_chr15.tRNA9-HisGTG_range=chr15:45490754-45490925_5'pad=50_3'pad=50_strand=-_repeatMasking=none	141	161	GCAAGGGGCTCGGTATTTTT
hg19_tRNAs_chr1.tRNA35-GlyGCC_range=chr1:161413044-161413214_5'pad=50_3'pad=50_strand=+_repeatMasking=none_Fragment_6	hg19_tRNAs_chr1.tRNA35-GlyGCC_range=chr1:161413044-161413214_5'pad=50_3'pad=50_strand=+_repeatMasking=none	121	137	GCACGCCCTCCCATTT
hg19_tRNAs_chr1.tRNA37-GlyGCC_range=chr1:161420417-161420587_5'pad=50_3'pad=50_strand=+_repeatMasking=none_Fragment_6	hg19_tRNAs_chr1.tRNA37-GlyGCC_range=chr1:161420417-161420587_5'pad=50_3'pad=50_strand=+_repeatMasking=none	121	137	GCACGCCCTCCCATTT
hg19_tRNAs_chr1.tRNA39-GlyGCC_range=chr1:161427848-161428018_5'pad=50_3'pad=50_strand=+_repeatMasking=none_Fragment_6	hg19_tRNAs_chr1.tRNA39-GlyGCC_range=chr1:161427848-161428018_5'pad=50_3'pad=50_strand=+_repeatMasking=none	121	137	GCACGCCCTCCCATTT
hg19_tRNAs_chr1.tRNA41-GlyGCC_range=chr1:161435208-161435378_5'pad=50_3'pad=50_strand=+_repeatMasking=none_Fragment_6	hg19_tRNAs_chr1.tRNA41-GlyGCC_range=chr1:161435208-161435378_5'pad=50_3'pad=50_strand=+_repeatMasking=none	121	137	GCACGCCCTCCCATTT
hg19_tRNAs_chr1.tRNA43-GlyGCC_range=chr1:161450306-161450476_5'pad=50_3'pad=50_strand=+_repeatMasking=none_Fragment_2	hg19_tRNAs_chr1.tRNA43-GlyGCC_range=chr1:161450306-161450476_5'pad=50_3'pad=50_strand=+_repeatMasking=none	121	137	GCACGCCCTCCCATTT
hg19_tRNAs_chr1.tRNA35-GlyGCC_range=chr1:161413044-161413214_5'pad=50_3'pad=50_strand=+_repeatMasking=none_Fragment_6	hg19_tRNAs_chr1.tRNA35-GlyGCC_range=chr1:161413044-161413214_5'pad=50_3'pad=50_strand=+_repeatMasking=none	121	138	GCACGCCCTCCCATTTT
hg19_tRNAs_chr1.tRNA37-GlyGCC_range=chr1:161420417-161420587_5'pad=50_3'pad=50_strand=+_repeatMasking=none_Fragment_6	hg19_tRNAs_chr1.tRNA37-GlyGCC_range=chr1:161420417-161420587_5'pad=50_3'pad=50_strand=+_repeatMasking=none	121	138	GCACGCCCTCCCATTTT
hg19_tRNAs_chr1.tRNA39-GlyGCC_range=chr1:161427848-161428018_5'pad=50_3'pad=50_strand=+_repeatMasking=none_Fragment_6	hg19_tRNAs_chr1.tRNA39-GlyGCC_range=chr1:161427848-161428018_5'pad=50_3'pad=50_strand=+_repeatMasking=none	121	138	GCACGCCCTCCCATTTT
hg19_tRNAs_chr1.tRNA41-GlyGCC_range=chr1:161435208-161435378_5'pad=50_3'pad=50_strand=+_repeatMasking=none_Fragment_6	hg19_tRNAs_chr1.tRNA41-GlyGCC_range=chr1:161435208-161435378_5'pad=50_3'pad=50_strand=+_repeatMasking=none	121	138	GCACGCCCTCCCATTTT
hg19_tRNAs_chr1.tRNA43-GlyGCC_range=chr1:161450306-161450476_5'pad=50_3'pad=50_strand=+_repeatMasking=none_Fragment_2	hg19_tRNAs_chr1.tRNA43-GlyGCC_range=chr1:161450306-161450476_5'pad=50_3'pad=50_strand=+_repeatMasking=none	121	138	GCACGCCCTCCCATTTT
hg19_tRNAs_chr16.tRNA19-GlyGCC_range=chr16:70823360-70823530_5'pad=50_3'pad=50_strand=+_repeatMasking=none_Fragment_5	hg19_tRNAs_chr16.tRNA19-GlyGCC_range=chr16:70823360-70823530_5'pad=50_3'pad=50_strand=+_repeatMasking=none	121	139	GCAGCAGACCTTTAGTTT
hg19_tRNAs_chr16.tRNA24-GlyGCC_range=chr16:70812892-70813062_5'pad=50_3'pad=50_strand=-_repeatMasking=none_Fragment_5	hg19_tRNAs_chr16.tRNA24-GlyGCC_range=chr16:70812892-70813062_5'pad=50_3'pad=50_strand=-_repeatMasking=none	121	137	GCAGCTGAAAGCTTTT
hg19_tRNAs_chr16.tRNA24-GlyGCC_range=chr16:70812892-70813062_5'pad=50_3'pad=50_strand=-_repeatMasking=none_Fragment_5	hg19_tRNAs_chr16.tRNA24-GlyGCC_range=chr16:70812892-70813062_5'pad=50_3'pad=50_strand=-_repeatMasking=none	121	138	GCAGCTGAAAGCTTTTT
hg19_tRNAs_chr17.tRNA2-LysTTT_range=chr17:8022423-8022595_5'pad=50_3'pad=50_strand=+_repeatMasking=none_Fragment_4	hg19_tRNAs_chr17.tRNA2-LysTTT_range=chr17:8022423-8022595_5'pad=50_3'pad=50_strand=+_repeatMasking=none	123	138	GCATGTCTTTGCTTT
hg19_tRNAs_chr17.tRNA2-LysTTT_range=chr17:8022423-8022595_5'pad=50_3'pad=50_strand=+_repeatMasking=none_Fragment_4	hg19_tRNAs_chr17.tRNA2-LysTTT_range=chr17:8022423-8022595_5'pad=50_3'pad=50_strand=+_repeatMasking=none	123	139	GCATGTCTTTGCTTTT
hg19_tRNAs_chr15.tRNA7-GlnCTG_range=chr15:66161350-66161521_5'pad=50_3'pad=50_strand=-_repeatMasking=none_Fragment_8	hg19_tRNAs_chr15.tRNA7-GlnCTG_range=chr15:66161350-66161521_5'pad=50_3'pad=50_strand=-_repeatMasking=none	122	139	GCATTGGTTTTTGTTTT
hg19_tRNAs_chr6.tRNA1-GlnCTG_range=chr6:18836352-18836523_5'pad=50_3'pad=50_strand=+_repeatMasking=none_Fragment_6	hg19_tRNAs_chr6.tRNA1-GlnCTG_range=chr6:18836352-18836523_5'pad=50_3'pad=50_strand=+_repeatMasking=none	148	170	GCCAAGGTGGGCAGATCACGTG
hg19_tRNAs_chr4.tRNA3-CysGCA_range=chr4:124429955-124430126_5'pad=50_3'pad=50_strand=-_repeatMasking=none_Fragment_6	hg19_tRNAs_chr4.tRNA3-CysGCA_range=chr4:124429955-124430126_5'pad=50_3'pad=50_strand=-_repeatMasking=none	139	154	GCCGGGCGCGGTGGC
hg19_tRNAs_chr5.tRNA22-AspGTC_range=chr5:141773938-141774109_5'pad=50_3'pad=50_strand=-_repeatMasking=none_Fragment_3	hg19_tRNAs_chr5.tRNA22-AspGTC_range=chr5:141773938-141774109_5'pad=50_3'pad=50_strand=-_repeatMasking=none	136	151	GCCGGGCGCGGTGGC
hg19_tRNAs_chr12.tRNA10-AspGTC_range=chr12:125424143-125424314_5'pad=50_3'pad=50_strand=-_repeatMasking=none_Fragment_7	hg19_tRNAs_chr12.tRNA10-AspGTC_range=chr12:125424143-125424314_5'pad=50_3'pad=50_strand=-_repeatMasking=none	122	141	GCCGGGTACTTTCGTATTT
hg19_tRNAs_chr12.tRNA10-AspGTC_range=chr12:125424143-125424314_5'pad=50_3'pad=50_strand=-_repeatMasking=none_Fragment_7	hg19_tRNAs_chr12.tRNA10-AspGTC_range=chr12:125424143-125424314_5'pad=50_3'pad=50_strand=-_repeatMasking=none	122	142	GCCGGGTACTTTCGTATTTT
hg19_tRNAs_chr1.tRNA71-GluCTC_range=chr1:161439139-161439310_5'pad=50_3'pad=50_strand=-_repeatMasking=none_Fragment_6	hg19_tRNAs_chr1.tRNA71-GluCTC_range=chr1:161439139-161439310_5'pad=50_3'pad=50_strand=-_repeatMasking=none	122	143	GCCTTCCTTCGTTGGCTCTGC
hg19_tRNAs_chr1.tRNA74-GluCTC_range=chr1:161431759-161431930_5'pad=50_3'pad=50_strand=-_repeatMasking=none_Fragment_6	hg19_tRNAs_chr1.tRNA74-GluCTC_range=chr1:161431759-161431930_5'pad=50_3'pad=50_strand=-_repeatMasking=none	122	143	GCCTTCCTTCGTTGGCTCTGC
hg19_tRNAs_chr1.tRNA77-GluCTC_range=chr1:161424348-161424519_5'pad=50_3'pad=50_strand=-_repeatMasking=none_Fragment_6	hg19_tRNAs_chr1.tRNA77-GluCTC_range=chr1:161424348-161424519_5'pad=50_3'pad=50_strand=-_repeatMasking=none	122	143	GCCTTCCTTCGTTGGCTCTGC
hg19_tRNAs_chr1.tRNA80-GluCTC_range=chr1:161416968-161417139_5'pad=50_3'pad=50_strand=-_repeatMasking=none_Fragment_6	hg19_tRNAs_chr1.tRNA80-GluCTC_range=chr1:161416968-161417139_5'pad=50_3'pad=50_strand=-_repeatMasking=none	122	143	GCCTTCCTTCGTTGGCTCTGC
hg19_tRNAs_chr1.tRNA70-GlyTCC_range=chr1:161439497-161439668_5'pad=50_3'pad=50_strand=-_repeatMasking=none_Fragment_5	hg19_tRNAs_chr1.tRNA70-GlyTCC_range=chr1:161439497-161439668_5'pad=50_3'pad=50_strand=-_repeatMasking=none	122	137	GCGGGCGGACCTTTT
hg19_tRNAs_chr1.tRNA73-GlyTCC_range=chr1:161432116-161432287_5'pad=50_3'pad=50_strand=-_repeatMasking=none_Fragment_5	hg19_tRNAs_chr1.tRNA73-GlyTCC_range=chr1:161432116-161432287_5'pad=50_3'pad=50_strand=-_repeatMasking=none	122	137	GCGGGCGGACCTTTT
hg19_tRNAs_chr1.tRNA76-GlyTCC_range=chr1:161424706-161424877_5'pad=50_3'pad=50_strand=-_repeatMasking=none_Fragment_5	hg19_tRNAs_chr1.tRNA76-GlyTCC_range=chr1:161424706-161424877_5'pad=50_3'pad=50_strand=-_repeatMasking=none	122	137	GCGGGCGGACCTTTT
hg19_tRNAs_chr1.tRNA79-GlyTCC_range=chr1:161417325-161417496_5'pad=50_3'pad=50_strand=-_repeatMasking=none_Fragment_5	hg19_tRNAs_chr1.tRNA79-GlyTCC_range=chr1:161417325-161417496_5'pad=50_3'pad=50_strand=-_repeatMasking=none	122	137	GCGGGCGGACCTTTT
hg19_tRNAs_chr17.tRNA7-SerGCT_range=chr17:8090134-8090315_5'pad=50_3'pad=50_strand=+_repeatMasking=none_Fragment_4	hg19_tRNAs_chr17.tRNA7-SerGCT_range=chr17:8090134-8090315_5'pad=50_3'pad=50_strand=+_repeatMasking=none	132	155	GCTAAGGAAGTCCTGTGCTCAGT
hg19_tRNAs_chr17.tRNA7-SerGCT_range=chr17:8090134-8090315_5'pad=50_3'pad=50_strand=+_repeatMasking=none_Fragment_4	hg19_tRNAs_chr17.tRNA7-SerGCT_range=chr17:8090134-8090315_5'pad=50_3'pad=50_strand=+_repeatMasking=none	132	157	GCTAAGGAAGTCCTGTGCTCAGTTT
hg19_tRNAs_chr17.tRNA7-SerGCT_range=chr17:8090134-8090315_5'pad=50_3'pad=50_strand=+_repeatMasking=none_Fragment_4	hg19_tRNAs_chr17.tRNA7-SerGCT_range=chr17:8090134-8090315_5'pad=50_3'pad=50_strand=+_repeatMasking=none	132	158	GCTAAGGAAGTCCTGTGCTCAGTTTT
hg19_tRNAs_chr13.tRNA1-PheGAA_range=chr13:95201854-95202026_5'pad=50_3'pad=50_strand=-_repeatMasking=none_Fragment_5	hg19_tRNAs_chr13.tRNA1-PheGAA_range=chr13:95201854-95202026_5'pad=50_3'pad=50_strand=-_repeatMasking=none	123	145	GCTACTTTTAAATTCTGACCTC
hg19_tRNAs_chr13.tRNA1-PheGAA_range=chr13:95201854-95202026_5'pad=50_3'pad=50_strand=-_repeatMasking=none_Fragment_5	hg19_tRNAs_chr13.tRNA1-PheGAA_range=chr13:95201854-95202026_5'pad=50_3'pad=50_strand=-_repeatMasking=none	123	146	GCTACTTTTAAATTCTGACCTCA
hg19_tRNAs_chr16.tRNA15-ThrCGT_range=chr16:14379700-14379871_5'pad=50_3'pad=50_strand=+_repeatMasking=none_Fragment_4	hg19_tRNAs_chr16.tRNA15-ThrCGT_range=chr16:14379700-14379871_5'pad=50_3'pad=50_strand=+_repeatMasking=none	137	157	GCTATAGGGTGGAGACTTTT
hg19_tRNAs_chr6.tRNA62-SerGCT_range=chr6:28180765-28180946_5'pad=50_3'pad=50_strand=+_repeatMasking=none_Fragment_6	hg19_tRNAs_chr6.tRNA62-SerGCT_range=chr6:28180765-28180946_5'pad=50_3'pad=50_strand=+_repeatMasking=none	132	150	GCTGCATAGCAAGCCTTT
hg19_tRNAs_chr6.tRNA62-SerGCT_range=chr6:28180765-28180946_5'pad=50_3'pad=50_strand=+_repeatMasking=none_Fragment_6	hg19_tRNAs_chr6.tRNA62-SerGCT_range=chr6:28180765-28180946_5'pad=50_3'pad=50_strand=+_repeatMasking=none	132	151	GCTGCATAGCAAGCCTTTT
hg19_tRNAs_chr1.tRNA55-LysTTT_range=chr1:205443221-205443393_5'pad=50_3'pad=50_strand=+_repeatMasking=none_Fragment_4	hg19_tRNAs_chr1.tRNA55-LysTTT_range=chr1:205443221-205443393_5'pad=50_3'pad=50_strand=+_repeatMasking=none	133	151	GCTGGGCACGGTGGCTCA
hg19_tRNAs_chr3.tRNA5-LeuAAG_range=chr3:148221178-148221359_5'pad=50_3'pad=50_strand=-_repeatMasking=none_Fragment_1	hg19_tRNAs_chr3.tRNA5-LeuAAG_range=chr3:148221178-148221359_5'pad=50_3'pad=50_strand=-_repeatMasking=none	139	162	GCTGGGCGCGGTGGCTCACGCCT
hg19_tRNAs_chr6.tRNA82-GlyGCC_range=chr6:142578726-142578896_5'pad=50_3'pad=50_strand=+_repeatMasking=none_Fragment_1	hg19_tRNAs_chr6.tRNA82-GlyGCC_range=chr6:142578726-142578896_5'pad=50_3'pad=50_strand=+_repeatMasking=none	139	170	GCTGGGCGTGGTGGCTCACACCTGTAATCCC
hg19_tRNAs_chr6.tRNA83-LeuTAA_range=chr6:144537634-144537816_5'pad=50_3'pad=50_strand=+_repeatMasking=none_Fragment_4	hg19_tRNAs_chr6.tRNA83-LeuTAA_range=chr6:144537634-144537816_5'pad=50_3'pad=50_strand=+_repeatMasking=none	133	153	GCTTTAGGTTTTTCTCTTAA
hg19_tRNAs_chr6.tRNA83-LeuTAA_range=chr6:144537634-144537816_5'pad=50_3'pad=50_strand=+_repeatMasking=none_Fragment_4	hg19_tRNAs_chr6.tRNA83-LeuTAA_range=chr6:144537634-144537816_5'pad=50_3'pad=50_strand=+_repeatMasking=none	133	156	GCTTTAGGTTTTTCTCTTAAATC
hg19_tRNAs_chr17.tRNA13-GlyCCC_range=chr17:19764125-19764295_5'pad=50_3'pad=50_strand=+_repeatMasking=none_Fragment_3	hg19_tRNAs_chr17.tRNA13-GlyCCC_range=chr17:19764125-19764295_5'pad=50_3'pad=50_strand=+_repeatMasking=none	147	165	GGAGGCTGAGGCAGGAGA
hg19_tRNAs_chr17.tRNA13-GlyCCC_range=chr17:19764125-19764295_5'pad=50_3'pad=50_strand=+_repeatMasking=none_Fragment_3	hg19_tRNAs_chr17.tRNA13-GlyCCC_range=chr17:19764125-19764295_5'pad=50_3'pad=50_strand=+_repeatMasking=none	147	166	GGAGGCTGAGGCAGGAGAA
hg19_tRNAs_chr17.tRNA13-GlyCCC_range=chr17:19764125-19764295_5'pad=50_3'pad=50_strand=+_repeatMasking=none_Fragment_3	hg19_tRNAs_chr17.tRNA13-GlyCCC_range=chr17:19764125-19764295_5'pad=50_3'pad=50_strand=+_repeatMasking=none	147	169	GGAGGCTGAGGCAGGAGAATCC
hg19_tRNAs_chr9.tRNA7-HisGTG_range=chr9:14433888-14434059_5'pad=50_3'pad=50_strand=-_repeatMasking=none_Fragment_5	hg19_tRNAs_chr9.tRNA7-HisGTG_range=chr9:14433888-14434059_5'pad=50_3'pad=50_strand=-_repeatMasking=none	122	139	GGAGGGGAGAAGGTTTT
hg19_tRNAs_chr9.tRNA7-HisGTG_range=chr9:14433888-14434059_5'pad=50_3'pad=50_strand=-_repeatMasking=none_Fragment_5	hg19_tRNAs_chr9.tRNA7-HisGTG_range=chr9:14433888-14434059_5'pad=50_3'pad=50_strand=-_repeatMasking=none	122	140	GGAGGGGAGAAGGTTTTT
hg19_tRNAs_chr6.tRNA119-AlaCGC_range=chr6:28641563-28641734_5'pad=50_3'pad=50_strand=-_repeatMasking=none_Fragment_4	hg19_tRNAs_chr6.tRNA119-AlaCGC_range=chr6:28641563-28641734_5'pad=50_3'pad=50_strand=-_repeatMasking=none	123	140	GGCGATCACGTAGATTT
hg19_tRNAs_chr6.tRNA119-AlaCGC_range=chr6:28641563-28641734_5'pad=50_3'pad=50_strand=-_repeatMasking=none_Fragment_4	hg19_tRNAs_chr6.tRNA119-AlaCGC_range=chr6:28641563-28641734_5'pad=50_3'pad=50_strand=-_repeatMasking=none	123	141	GGCGATCACGTAGATTTT
hg19_tRNAs_chr11.tRNA16-ValTAC_range=chr11:59318410-59318582_5'pad=50_3'pad=50_strand=-_repeatMasking=none_Fragment_6	hg19_tRNAs_chr11.tRNA16-ValTAC_range=chr11:59318410-59318582_5'pad=50_3'pad=50_strand=-_repeatMasking=none	124	142	GGCGTGATTCATACCTTT
hg19_tRNAs_chr11.tRNA16-ValTAC_range=chr11:59318410-59318582_5'pad=50_3'pad=50_strand=-_repeatMasking=none_Fragment_6	hg19_tRNAs_chr11.tRNA16-ValTAC_range=chr11:59318410-59318582_5'pad=50_3'pad=50_strand=-_repeatMasking=none	124	143	GGCGTGATTCATACCTTTT
hg19_tRNAs_chr13.tRNA3-GluTTC_range=chr13:45492012-45492183_5'pad=50_3'pad=50_strand=-_repeatMasking=none_Fragment_7	hg19_tRNAs_chr13.tRNA3-GluTTC_range=chr13:45492012-45492183_5'pad=50_3'pad=50_strand=-_repeatMasking=none	139	161	GGCGTTCAGTCGATTTAGATTC
hg19_tRNAs_chr13.tRNA3-GluTTC_range=chr13:45492012-45492183_5'pad=50_3'pad=50_strand=-_repeatMasking=none_Fragment_7	hg19_tRNAs_chr13.tRNA3-GluTTC_range=chr13:45492012-45492183_5'pad=50_3'pad=50_strand=-_repeatMasking=none	139	162	GGCGTTCAGTCGATTTAGATTCT
hg19_tRNAs_chr13.tRNA3-GluTTC_range=chr13:45492012-45492183_5'pad=50_3'pad=50_strand=-_repeatMasking=none_Fragment_7	hg19_tRNAs_chr13.tRNA3-GluTTC_range=chr13:45492012-45492183_5'pad=50_3'pad=50_strand=-_repeatMasking=none	139	163	GGCGTTCAGTCGATTTAGATTCTT
hg19_tRNAs_chr3.tRNA5-LeuAAG_range=chr3:148221178-148221359_5'pad=50_3'pad=50_strand=-_repeatMasking=none_Fragment_1	hg19_tRNAs_chr3.tRNA5-LeuAAG_range=chr3:148221178-148221359_5'pad=50_3'pad=50_strand=-_repeatMasking=none	151	169	GGCTCACGCCTGTAATCC
hg19_tRNAs_chr4.tRNA3-CysGCA_range=chr4:124429955-124430126_5'pad=50_3'pad=50_strand=-_repeatMasking=none_Fragment_6	hg19_tRNAs_chr4.tRNA3-CysGCA_range=chr4:124429955-124430126_5'pad=50_3'pad=50_strand=-_repeatMasking=none	151	169	GGCTCACGCCTGTAATCC
hg19_tRNAs_chr6.tRNA84-GlnTTG_range=chr6:145503809-145503980_5'pad=50_3'pad=50_strand=+_repeatMasking=none_Fragment_4	hg19_tRNAs_chr6.tRNA84-GlnTTG_range=chr6:145503809-145503980_5'pad=50_3'pad=50_strand=+_repeatMasking=none	153	171	GGCTCACGCCTGTAATCC
hg19_tRNAs_chr8.tRNA12-TyrGTA_range=chr8:66609482-66609669_5'pad=50_3'pad=50_strand=-_repeatMasking=none_Fragment_2	hg19_tRNAs_chr8.tRNA12-TyrGTA_range=chr8:66609482-66609669_5'pad=50_3'pad=50_strand=-_repeatMasking=none	163	181	GGCTCACGCCTGTAATCC
hg19_tRNAs_chr9.tRNA6-AspGTC_range=chr9:77517940-77518111_5'pad=50_3'pad=50_strand=-_repeatMasking=none_Fragment_4	hg19_tRNAs_chr9.tRNA6-AspGTC_range=chr9:77517940-77518111_5'pad=50_3'pad=50_strand=-_repeatMasking=none	148	166	GGCTCACGCCTGTAATCC
hg19_tRNAs_chr1.tRNA55-LysTTT_range=chr1:205443221-205443393_5'pad=50_3'pad=50_strand=+_repeatMasking=none_Fragment_4	hg19_tRNAs_chr1.tRNA55-LysTTT_range=chr1:205443221-205443393_5'pad=50_3'pad=50_strand=+_repeatMasking=none	145	163	GGCTCATTCCTGTAATCC
hg19_tRNAs_chr1.tRNA87-AlaAGC_range=chr1:150017332-150017502_5'pad=50_3'pad=50_strand=-_repeatMasking=none_Fragment_3	hg19_tRNAs_chr1.tRNA87-AlaAGC_range=chr1:150017332-150017502_5'pad=50_3'pad=50_strand=-_repeatMasking=none	133	151	GGCTGGACACGGTGGCTC
hg19_tRNAs_chr1.tRNA87-AlaAGC_range=chr1:150017332-150017502_5'pad=50_3'pad=50_strand=-_repeatMasking=none_Fragment_3	hg19_tRNAs_chr1.tRNA87-AlaAGC_range=chr1:150017332-150017502_5'pad=50_3'pad=50_strand=-_repeatMasking=none	133	155	GGCTGGACACGGTGGCTCACAC
hg19_tRNAs_chr14.tRNA20-ThrTGT_range=chr14:21099269-21099441_5'pad=50_3'pad=50_strand=-_repeatMasking=none_Fragment_4	hg19_tRNAs_chr14.tRNA20-ThrTGT_range=chr14:21099269-21099441_5'pad=50_3'pad=50_strand=-_repeatMasking=none	124	142	GGCTGTAGGAATACTTTT
hg19_tRNAs_chr14.tRNA20-ThrTGT_range=chr14:21099269-21099441_5'pad=50_3'pad=50_strand=-_repeatMasking=none_Fragment_4	hg19_tRNAs_chr14.tRNA20-ThrTGT_range=chr14:21099269-21099441_5'pad=50_3'pad=50_strand=-_repeatMasking=none	124	143	GGCTGTAGGAATACTTTTC
hg19_tRNAs_chr20.tRNA1-GlnCTG_range=chr20:17855092-17855269_5'pad=50_3'pad=50_strand=+_repeatMasking=none_Fragment_1	hg19_tRNAs_chr20.tRNA1-GlnCTG_range=chr20:17855092-17855269_5'pad=50_3'pad=50_strand=+_repeatMasking=none	131	152	GGCTGTGTGACTTTGGGCAAG
hg19_tRNAs_chr17.tRNA14-ThrCGT_range=chr17:29877043-29877214_5'pad=50_3'pad=50_strand=+_repeatMasking=none_Fragment_5	hg19_tRNAs_chr17.tRNA14-ThrCGT_range=chr17:29877043-29877214_5'pad=50_3'pad=50_strand=+_repeatMasking=none	149	164	GGGAAGTCGGGTTTT
hg19_tRNAs_chr6.tRNA169-MetCAT_range=chr6:26330479-26330650_5'pad=50_3'pad=50_strand=-_repeatMasking=none_Fragment_6	hg19_tRNAs_chr6.tRNA169-MetCAT_range=chr6:26330479-26330650_5'pad=50_3'pad=50_strand=-_repeatMasking=none	122	141	GGGAGCGTTTTGTGGATTT
hg19_tRNAs_chr6.tRNA169-MetCAT_range=chr6:26330479-26330650_5'pad=50_3'pad=50_strand=-_repeatMasking=none_Fragment_6	hg19_tRNAs_chr6.tRNA169-MetCAT_range=chr6:26330479-26330650_5'pad=50_3'pad=50_strand=-_repeatMasking=none	122	145	GGGAGCGTTTTGTGGATTTGTTT
hg19_tRNAs_chr6.tRNA1-GlnCTG_range=chr6:18836352-18836523_5'pad=50_3'pad=50_strand=+_repeatMasking=none_Fragment_6	hg19_tRNAs_chr6.tRNA1-GlnCTG_range=chr6:18836352-18836523_5'pad=50_3'pad=50_strand=+_repeatMasking=none	143	161	GGGAGGCCAAGGTGGGCA
hg19_tRNAs_chr17.tRNA21-ArgCCT_range=chr17:73030476-73030648_5'pad=50_3'pad=50_strand=-_repeatMasking=none_Fragment_5	hg19_tRNAs_chr17.tRNA21-ArgCCT_range=chr17:73030476-73030648_5'pad=50_3'pad=50_strand=-_repeatMasking=none	129	149	GGGGCTGTGCTCGCAAGGTT
hg19_tRNAs_chr11.tRNA8-SerGCT_range=chr11:66115541-66115722_5'pad=50_3'pad=50_strand=+_repeatMasking=none_Fragment_4	hg19_tRNAs_chr11.tRNA8-SerGCT_range=chr11:66115541-66115722_5'pad=50_3'pad=50_strand=+_repeatMasking=none	151	168	GGGGGGGAAGCATCTAC
hg19_tRNAs_chr11.tRNA8-SerGCT_range=chr11:66115541-66115722_5'pad=50_3'pad=50_strand=+_repeatMasking=none_Fragment_4	hg19_tRNAs_chr11.tRNA8-SerGCT_range=chr11:66115541-66115722_5'pad=50_3'pad=50_strand=+_repeatMasking=none	151	172	GGGGGGGAAGCATCTACATTT
hg19_tRNAs_chr11.tRNA8-SerGCT_range=chr11:66115541-66115722_5'pad=50_3'pad=50_strand=+_repeatMasking=none_Fragment_4	hg19_tRNAs_chr11.tRNA8-SerGCT_range=chr11:66115541-66115722_5'pad=50_3'pad=50_strand=+_repeatMasking=none	151	173	GGGGGGGAAGCATCTACATTTT
hg19_tRNAs_chr17.tRNA25-SeCTCA_range=chr17:38273503-38273676_5'pad=50_3'pad=50_strand=-_repeatMasking=none_Fragment_2	hg19_tRNAs_chr17.tRNA25-SeCTCA_range=chr17:38273503-38273676_5'pad=50_3'pad=50_strand=-_repeatMasking=none	136	158	GGGTGCGGTGGCTCATGCCTGT
hg19_tRNAs_chr16.tRNA16-LeuAAG_range=chr16:22308411-22308592_5'pad=50_3'pad=50_strand=+_repeatMasking=none_Fragment_5	hg19_tRNAs_chr16.tRNA16-LeuAAG_range=chr16:22308411-22308592_5'pad=50_3'pad=50_strand=+_repeatMasking=none	132	147	GGGTTGCTGTCTTTT
hg19_tRNAs_chr17.tRNA15-CysGCA_range=chr17:37023848-37024019_5'pad=50_3'pad=50_strand=+_repeatMasking=none_Fragment_5	hg19_tRNAs_chr17.tRNA15-CysGCA_range=chr17:37023848-37024019_5'pad=50_3'pad=50_strand=+_repeatMasking=none	123	140	GGGTTTCTTTAAGTTTT
hg19_tRNAs_chr15.tRNA1-HisGTG_range=chr15:45493299-45493470_5'pad=50_3'pad=50_strand=+_repeatMasking=none_Fragment_6	hg19_tRNAs_chr15.tRNA1-HisGTG_range=chr15:45493299-45493470_5'pad=50_3'pad=50_strand=+_repeatMasking=none	135	157	GGTACGGCAAGGGCCTCTTTTT
hg19_tRNAs_chr5.tRNA22-AspGTC_range=chr5:141773938-141774109_5'pad=50_3'pad=50_strand=-_repeatMasking=none_Fragment_3	hg19_tRNAs_chr5.tRNA22-AspGTC_range=chr5:141773938-141774109_5'pad=50_3'pad=50_strand=-_repeatMasking=none	145	167	GGTGGCTCACACCTGTAATCCC
hg19_tRNAs_chr17.tRNA25-SeCTCA_range=chr17:38273503-38273676_5'pad=50_3'pad=50_strand=-_repeatMasking=none_Fragment_2	hg19_tRNAs_chr17.tRNA25-SeCTCA_range=chr17:38273503-38273676_5'pad=50_3'pad=50_strand=-_repeatMasking=none	142	163	GGTGGCTCATGCCTGTAATCC
hg19_tRNAs_chr18.tRNA1-GluCTC_range=chr18:43299701-43299872_5'pad=50_3'pad=50_strand=+_repeatMasking=none_Fragment_1	hg19_tRNAs_chr18.tRNA1-GluCTC_range=chr18:43299701-43299872_5'pad=50_3'pad=50_strand=+_repeatMasking=none	143	164	GGTGGCTCATGCCTGTAATCC
hg19_tRNAs_chr10.tRNA6-ValTAC_range=chr10:5895624-5895796_5'pad=50_3'pad=50_strand=-_repeatMasking=none_Fragment_3	hg19_tRNAs_chr10.tRNA6-ValTAC_range=chr10:5895624-5895796_5'pad=50_3'pad=50_strand=-_repeatMasking=none	124	141	GGTGTGGTCTGTTGTTT
hg19_tRNAs_chr6.tRNA36-ArgACG_range=chr6:27182902-27183074_5'pad=50_3'pad=50_strand=+_repeatMasking=none_Fragment_8	hg19_tRNAs_chr6.tRNA36-ArgACG_range=chr6:27182902-27183074_5'pad=50_3'pad=50_strand=+_repeatMasking=none	123	141	GGTGTTAATCTTGGCTTT
hg19_tRNAs_chr6.tRNA36-ArgACG_range=chr6:27182902-27183074_5'pad=50_3'pad=50_strand=+_repeatMasking=none_Fragment_8	hg19_tRNAs_chr6.tRNA36-ArgACG_range=chr6:27182902-27183074_5'pad=50_3'pad=50_strand=+_repeatMasking=none	123	142	GGTGTTAATCTTGGCTTTT
hg19_tRNAs_chr6.tRNA36-ArgACG_range=chr6:27182902-27183074_5'pad=50_3'pad=50_strand=+_repeatMasking=none_Fragment_8	hg19_tRNAs_chr6.tRNA36-ArgACG_range=chr6:27182902-27183074_5'pad=50_3'pad=50_strand=+_repeatMasking=none	123	143	GGTGTTAATCTTGGCTTTTT
hg19_tRNAs_chr6.tRNA36-ArgACG_range=chr6:27182902-27183074_5'pad=50_3'pad=50_strand=+_repeatMasking=none_Fragment_8	hg19_tRNAs_chr6.tRNA36-ArgACG_range=chr6:27182902-27183074_5'pad=50_3'pad=50_strand=+_repeatMasking=none	123	144	GGTGTTAATCTTGGCTTTTTT
hg19_tRNAs_chrX.tRNA4-ValTAC_range=chrX:18692979-18693151_5'pad=50_3'pad=50_strand=-_repeatMasking=none_Fragment_5	hg19_tRNAs_chrX.tRNA4-ValTAC_range=chrX:18692979-18693151_5'pad=50_3'pad=50_strand=-_repeatMasking=none	128	145	GTAAGGCGGCTGTTTTT
hg19_tRNAs_chr6.tRNA33-HisGTG_range=chr6:27125856-27126027_5'pad=50_3'pad=50_strand=+_repeatMasking=none_Fragment_4	hg19_tRNAs_chr6.tRNA33-HisGTG_range=chr6:27125856-27126027_5'pad=50_3'pad=50_strand=+_repeatMasking=none	122	145	GTACCTTGATGTCGCCTCAATTT
hg19_tRNAs_chr19.tRNA8-SeCTCA_range=chr19:45981810-45981995_5'pad=50_3'pad=50_strand=-_repeatMasking=none_Fragment_6	hg19_tRNAs_chr19.tRNA8-SeCTCA_range=chr19:45981810-45981995_5'pad=50_3'pad=50_strand=-_repeatMasking=none	137	159	GTAGTAACTAAGCGCCTTAAAT
hg19_tRNAs_chr19.tRNA8-SeCTCA_range=chr19:45981810-45981995_5'pad=50_3'pad=50_strand=-_repeatMasking=none_Fragment_6	hg19_tRNAs_chr19.tRNA8-SeCTCA_range=chr19:45981810-45981995_5'pad=50_3'pad=50_strand=-_repeatMasking=none	137	160	GTAGTAACTAAGCGCCTTAAATC
hg19_tRNAs_chr19.tRNA8-SeCTCA_range=chr19:45981810-45981995_5'pad=50_3'pad=50_strand=-_repeatMasking=none_Fragment_6	hg19_tRNAs_chr19.tRNA8-SeCTCA_range=chr19:45981810-45981995_5'pad=50_3'pad=50_strand=-_repeatMasking=none	137	161	GTAGTAACTAAGCGCCTTAAATCT
hg19_tRNAs_chr6.tRNA59-IleAAT_range=chr6:27655917-27656090_5'pad=50_3'pad=50_strand=+_repeatMasking=none_Fragment_6	hg19_tRNAs_chr6.tRNA59-IleAAT_range=chr6:27655917-27656090_5'pad=50_3'pad=50_strand=+_repeatMasking=none	125	142	GTATTCTCTGTGGCTTT
hg19_tRNAs_chr6.tRNA59-IleAAT_range=chr6:27655917-27656090_5'pad=50_3'pad=50_strand=+_repeatMasking=none_Fragment_6	hg19_tRNAs_chr6.tRNA59-IleAAT_range=chr6:27655917-27656090_5'pad=50_3'pad=50_strand=+_repeatMasking=none	125	143	GTATTCTCTGTGGCTTTT
hg19_tRNAs_chr6.tRNA59-IleAAT_range=chr6:27655917-27656090_5'pad=50_3'pad=50_strand=+_repeatMasking=none_Fragment_6	hg19_tRNAs_chr6.tRNA59-IleAAT_range=chr6:27655917-27656090_5'pad=50_3'pad=50_strand=+_repeatMasking=none	125	145	GTATTCTCTGTGGCTTTTAT
hg19_tRNAs_chr1.tRNA86-ArgTCT_range=chr1:159111351-159111524_5'pad=50_3'pad=50_strand=-_repeatMasking=none_Fragment_3	hg19_tRNAs_chr1.tRNA86-ArgTCT_range=chr1:159111351-159111524_5'pad=50_3'pad=50_strand=-_repeatMasking=none	124	146	GTCACCTGGCAGGTGCCTCTTT
hg19_tRNAs_chr19.tRNA13-ValCAC_range=chr19:4724597-4724769_5'pad=50_3'pad=50_strand=-_repeatMasking=none_Fragment_5	hg19_tRNAs_chr19.tRNA13-ValCAC_range=chr19:4724597-4724769_5'pad=50_3'pad=50_strand=-_repeatMasking=none	124	148	GTCAGCTGTTTTTCCTAACCGGAG
hg19_tRNAs_chr16.tRNA11-ProAGG_range=chr16:3241939-3242110_5'pad=50_3'pad=50_strand=+_repeatMasking=none_Fragment_5	hg19_tRNAs_chr16.tRNA11-ProAGG_range=chr16:3241939-3242110_5'pad=50_3'pad=50_strand=+_repeatMasking=none	144	168	GTCTCGCTCGGTCGCCCAGGCTGG
hg19_tRNAs_chr1.tRNA87-AlaAGC_range=chr1:150017332-150017502_5'pad=50_3'pad=50_strand=-_repeatMasking=none_Fragment_3	hg19_tRNAs_chr1.tRNA87-AlaAGC_range=chr1:150017332-150017502_5'pad=50_3'pad=50_strand=-_repeatMasking=none	144	161	GTGGCTCACACCTGTAA
hg19_tRNAs_chr5.tRNA22-AspGTC_range=chr5:141773938-141774109_5'pad=50_3'pad=50_strand=-_repeatMasking=none_Fragment_3	hg19_tRNAs_chr5.tRNA22-AspGTC_range=chr5:141773938-141774109_5'pad=50_3'pad=50_strand=-_repeatMasking=none	146	163	GTGGCTCACACCTGTAA
hg19_tRNAs_chr6.tRNA82-GlyGCC_range=chr6:142578726-142578896_5'pad=50_3'pad=50_strand=+_repeatMasking=none_Fragment_1	hg19_tRNAs_chr6.tRNA82-GlyGCC_range=chr6:142578726-142578896_5'pad=50_3'pad=50_strand=+_repeatMasking=none	149	166	GTGGCTCACACCTGTAA
hg19_tRNAs_chr17.tRNA14-ThrCGT_range=chr17:29877043-29877214_5'pad=50_3'pad=50_strand=+_repeatMasking=none_Fragment_5	hg19_tRNAs_chr17.tRNA14-ThrCGT_range=chr17:29877043-29877214_5'pad=50_3'pad=50_strand=+_repeatMasking=none	146	163	GTGGGGAAGTCGGGTTT
hg19_tRNAs_chr17.tRNA14-ThrCGT_range=chr17:29877043-29877214_5'pad=50_3'pad=50_strand=+_repeatMasking=none_Fragment_5	hg19_tRNAs_chr17.tRNA14-ThrCGT_range=chr17:29877043-29877214_5'pad=50_3'pad=50_strand=+_repeatMasking=none	146	164	GTGGGGAAGTCGGGTTTT
hg19_tRNAs_chr17.tRNA34-IleAAT_range=chr17:8130259-8130432_5'pad=50_3'pad=50_strand=-_repeatMasking=none_Fragment_4	hg19_tRNAs_chr17.tRNA34-IleAAT_range=chr17:8130259-8130432_5'pad=50_3'pad=50_strand=-_repeatMasking=none	124	139	GTGGGTGGCTTTTTT
hg19_tRNAs_chr17.tRNA34-IleAAT_range=chr17:8130259-8130432_5'pad=50_3'pad=50_strand=-_repeatMasking=none_Fragment_4	hg19_tRNAs_chr17.tRNA34-IleAAT_range=chr17:8130259-8130432_5'pad=50_3'pad=50_strand=-_repeatMasking=none	124	140	GTGGGTGGCTTTTTTT
hg19_tRNAs_chr17.tRNA34-IleAAT_range=chr17:8130259-8130432_5'pad=50_3'pad=50_strand=-_repeatMasking=none_Fragment_4	hg19_tRNAs_chr17.tRNA34-IleAAT_range=chr17:8130259-8130432_5'pad=50_3'pad=50_strand=-_repeatMasking=none	124	141	GTGGGTGGCTTTTTTTT
hg19_tRNAs_chr6.tRNA8-ArgACG_range=chr6:26537676-26537848_5'pad=50_3'pad=50_strand=+_repeatMasking=none_Fragment_8	hg19_tRNAs_chr6.tRNA8-ArgACG_range=chr6:26537676-26537848_5'pad=50_3'pad=50_strand=+_repeatMasking=none	123	142	GTGTAAGCAGGGTCGTTTT
hg19_tRNAs_chr6.tRNA98-LeuAAG_range=chr6:28911349-28911530_5'pad=50_3'pad=50_strand=-_repeatMasking=none_Fragment_5	hg19_tRNAs_chr6.tRNA98-LeuAAG_range=chr6:28911349-28911530_5'pad=50_3'pad=50_strand=-_repeatMasking=none	132	147	GTGTGAGGTATTTTT
hg19_tRNAs_chr6.tRNA98-LeuAAG_range=chr6:28911349-28911530_5'pad=50_3'pad=50_strand=-_repeatMasking=none_Fragment_5	hg19_tRNAs_chr6.tRNA98-LeuAAG_range=chr6:28911349-28911530_5'pad=50_3'pad=50_strand=-_repeatMasking=none	132	150	GTGTGAGGTATTTTTTTT
hg19_tRNAs_chr12.tRNA5-AspGTC_range=chr12:98897231-98897402_5'pad=50_3'pad=50_strand=+_repeatMasking=none_Fragment_5	hg19_tRNAs_chr12.tRNA5-AspGTC_range=chr12:98897231-98897402_5'pad=50_3'pad=50_strand=+_repeatMasking=none	122	140	GTGTGTAGCTGCACTTTT
hg19_tRNAs_chr12.tRNA5-AspGTC_range=chr12:98897231-98897402_5'pad=50_3'pad=50_strand=+_repeatMasking=none_Fragment_5	hg19_tRNAs_chr12.tRNA5-AspGTC_range=chr12:98897231-98897402_5'pad=50_3'pad=50_strand=+_repeatMasking=none	122	141	GTGTGTAGCTGCACTTTTT
hg19_tRNAs_chr9.tRNA2-ArgTCG_range=chr9:112960753-112960925_5'pad=50_3'pad=50_strand=+_repeatMasking=none_Fragment_3	hg19_tRNAs_chr9.tRNA2-ArgTCG_range=chr9:112960753-112960925_5'pad=50_3'pad=50_strand=+_repeatMasking=none	140	161	GTTGGGTGCGGTGGCTTATGC
hg19_tRNAs_chr8.tRNA6-AlaAGC_range=chr8:67026374-67026546_5'pad=50_3'pad=50_strand=+_repeatMasking=none_Fragment_4	hg19_tRNAs_chr8.tRNA6-AlaAGC_range=chr8:67026374-67026546_5'pad=50_3'pad=50_strand=+_repeatMasking=none	123	155	GTTTTCCTTCCTGTCCCGTACGGTTTTTCTTT
hg19_tRNAs_chr1.tRNA98-ValCAC_range=chr1:149298505-149298677_5'pad=50_3'pad=50_strand=-_repeatMasking=none_Fragment_5	hg19_tRNAs_chr1.tRNA98-ValCAC_range=chr1:149298505-149298677_5'pad=50_3'pad=50_strand=-_repeatMasking=none	135	154	GTTTTGTTTTGTTTTTTTT
hg19_tRNAs_chr8.tRNA3-GluCTC_range=chr8:59504748-59504918_5'pad=50_3'pad=50_strand=+_repeatMasking=none_Fragment_3	hg19_tRNAs_chr8.tRNA3-GluCTC_range=chr8:59504748-59504918_5'pad=50_3'pad=50_strand=+_repeatMasking=none	146	163	TAAAAGAAAAAAAAAGA
hg19_tRNAs_chr19.tRNA8-SeCTCA_range=chr19:45981810-45981995_5'pad=50_3'pad=50_strand=-_repeatMasking=none_Fragment_6	hg19_tRNAs_chr19.tRNA8-SeCTCA_range=chr19:45981810-45981995_5'pad=50_3'pad=50_strand=-_repeatMasking=none	154	177	TAAATCTTACTTATCGAACCGGA
hg19_tRNAs_chr15.tRNA1-HisGTG_range=chr15:45493299-45493470_5'pad=50_3'pad=50_strand=+_repeatMasking=none_Fragment_6	hg19_tRNAs_chr15.tRNA1-HisGTG_range=chr15:45493299-45493470_5'pad=50_3'pad=50_strand=+_repeatMasking=none	137	157	TACGGCAAGGGCCTCTTTTT
hg19_tRNAs_chr9.tRNA6-AspGTC_range=chr9:77517940-77518111_5'pad=50_3'pad=50_strand=-_repeatMasking=none_Fragment_4	hg19_tRNAs_chr9.tRNA6-AspGTC_range=chr9:77517940-77518111_5'pad=50_3'pad=50_strand=-_repeatMasking=none	142	168	TACGGTGGCTCACGCCTGTAATCCCA
hg19_tRNAs_chrX.tRNA4-ValTAC_range=chrX:18692979-18693151_5'pad=50_3'pad=50_strand=-_repeatMasking=none_Fragment_5	hg19_tRNAs_chrX.tRNA4-ValTAC_range=chrX:18692979-18693151_5'pad=50_3'pad=50_strand=-_repeatMasking=none	123	144	TAGCCGTAAGGCGGCTGTTTT
hg19_tRNAs_chrX.tRNA4-ValTAC_range=chrX:18692979-18693151_5'pad=50_3'pad=50_strand=-_repeatMasking=none_Fragment_5	hg19_tRNAs_chrX.tRNA4-ValTAC_range=chrX:18692979-18693151_5'pad=50_3'pad=50_strand=-_repeatMasking=none	123	145	TAGCCGTAAGGCGGCTGTTTTT
hg19_tRNAs_chr6.tRNA115-ValAAC_range=chr6:28703156-28703327_5'pad=50_3'pad=50_strand=-_repeatMasking=none_Fragment_2	hg19_tRNAs_chr6.tRNA115-ValAAC_range=chr6:28703156-28703327_5'pad=50_3'pad=50_strand=-_repeatMasking=none	136	159	TATATCTATCGTTGAACATTTCG
hg19_tRNAs_chr6.tRNA171-MetCAT_range=chr6:26313302-26313473_5'pad=50_3'pad=50_strand=-_repeatMasking=none_Fragment_5	hg19_tRNAs_chr6.tRNA171-MetCAT_range=chr6:26313302-26313473_5'pad=50_3'pad=50_strand=-_repeatMasking=none	122	140	TATGGCCGCATATATTTT
hg19_tRNAs_chr16.tRNA15-ThrCGT_range=chr16:14379700-14379871_5'pad=50_3'pad=50_strand=+_repeatMasking=none_Fragment_4	hg19_tRNAs_chr16.tRNA15-ThrCGT_range=chr16:14379700-14379871_5'pad=50_3'pad=50_strand=+_repeatMasking=none	134	157	TCAGCTATAGGGTGGAGACTTTT
hg19_tRNAs_chr1.tRNA55-LysTTT_range=chr1:205443221-205443393_5'pad=50_3'pad=50_strand=+_repeatMasking=none_Fragment_4	hg19_tRNAs_chr1.tRNA55-LysTTT_range=chr1:205443221-205443393_5'pad=50_3'pad=50_strand=+_repeatMasking=none	152	173	TCCTGTAATCCCAGCACTTTG
hg19_tRNAs_chr8.tRNA6-AlaAGC_range=chr8:67026374-67026546_5'pad=50_3'pad=50_strand=+_repeatMasking=none_Fragment_4	hg19_tRNAs_chr8.tRNA6-AlaAGC_range=chr8:67026374-67026546_5'pad=50_3'pad=50_strand=+_repeatMasking=none	131	155	TCCTGTCCCGTACGGTTTTTCTTT
hg19_tRNAs_chr17.tRNA21-ArgCCT_range=chr17:73030476-73030648_5'pad=50_3'pad=50_strand=-_repeatMasking=none_Fragment_5	hg19_tRNAs_chr17.tRNA21-ArgCCT_range=chr17:73030476-73030648_5'pad=50_3'pad=50_strand=-_repeatMasking=none	123	152	TCGAGAGGGGCTGTGCTCGCAAGGTTTCT
hg19_tRNAs_chr14.tRNA6-ProTGG_range=chr14:21152125-21152296_5'pad=50_3'pad=50_strand=+_repeatMasking=none_Fragment_6	hg19_tRNAs_chr14.tRNA6-ProTGG_range=chr14:21152125-21152296_5'pad=50_3'pad=50_strand=+_repeatMasking=none	122	137	TCGTGGCTACTGTTT
hg19_tRNAs_chr14.tRNA6-ProTGG_range=chr14:21152125-21152296_5'pad=50_3'pad=50_strand=+_repeatMasking=none_Fragment_6	hg19_tRNAs_chr14.tRNA6-ProTGG_range=chr14:21152125-21152296_5'pad=50_3'pad=50_strand=+_repeatMasking=none	122	138	TCGTGGCTACTGTTTT
hg19_tRNAs_chr14.tRNA6-ProTGG_range=chr14:21152125-21152296_5'pad=50_3'pad=50_strand=+_repeatMasking=none_Fragment_6	hg19_tRNAs_chr14.tRNA6-ProTGG_range=chr14:21152125-21152296_5'pad=50_3'pad=50_strand=+_repeatMasking=none	122	139	TCGTGGCTACTGTTTTT
hg19_tRNAs_chr6.tRNA131-GlnCTG_range=chr6:27759085-27759256_5'pad=50_3'pad=50_strand=-_repeatMasking=none_Fragment_4	hg19_tRNAs_chr6.tRNA131-GlnCTG_range=chr6:27759085-27759256_5'pad=50_3'pad=50_strand=-_repeatMasking=none	124	144	TCTGCTGTTTCAAGTTTCAG
hg19_tRNAs_chr7.tRNA5-CysGCA_range=chr7:149007231-149007402_5'pad=50_3'pad=50_strand=+_repeatMasking=none_Fragment_3	hg19_tRNAs_chr7.tRNA5-CysGCA_range=chr7:149007231-149007402_5'pad=50_3'pad=50_strand=+_repeatMasking=none	127	151	TCTTCACTTCTAGAATGCATCTTT
hg19_tRNAs_chr14.tRNA4-ThrTGT_range=chr14:21149799-21149971_5'pad=50_3'pad=50_strand=+_repeatMasking=none_Fragment_3	hg19_tRNAs_chr14.tRNA4-ThrTGT_range=chr14:21149799-21149971_5'pad=50_3'pad=50_strand=+_repeatMasking=none	136	155	TCTTGATTCAGGTGTTTTT
hg19_tRNAs_chr14.tRNA4-ThrTGT_range=chr14:21149799-21149971_5'pad=50_3'pad=50_strand=+_repeatMasking=none_Fragment_3	hg19_tRNAs_chr14.tRNA4-ThrTGT_range=chr14:21149799-21149971_5'pad=50_3'pad=50_strand=+_repeatMasking=none	136	156	TCTTGATTCAGGTGTTTTTT
hg19_tRNAs_chr15.tRNA11-GluTTC_range=chr15:26327331-26327502_5'pad=50_3'pad=50_strand=-_repeatMasking=none_Fragment_6	hg19_tRNAs_chr15.tRNA11-GluTTC_range=chr15:26327331-26327502_5'pad=50_3'pad=50_strand=-_repeatMasking=none	122	139	TGACTGGACCTTTCTTT
hg19_tRNAs_chr6.tRNA135-ThrAGT_range=chr6:27652424-27652597_5'pad=50_3'pad=50_strand=-_repeatMasking=none_Fragment_6	hg19_tRNAs_chr6.tRNA135-ThrAGT_range=chr6:27652424-27652597_5'pad=50_3'pad=50_strand=-_repeatMasking=none	124	147	TGATTTCTGTACCTTACACATTT
hg19_tRNAs_chr6.tRNA135-ThrAGT_range=chr6:27652424-27652597_5'pad=50_3'pad=50_strand=-_repeatMasking=none_Fragment_6	hg19_tRNAs_chr6.tRNA135-ThrAGT_range=chr6:27652424-27652597_5'pad=50_3'pad=50_strand=-_repeatMasking=none	124	148	TGATTTCTGTACCTTACACATTTT
hg19_tRNAs_chr19.tRNA2-GlyTCC_range=chr19:4724032-4724203_5'pad=50_3'pad=50_strand=+_repeatMasking=none_Fragment_6	hg19_tRNAs_chr19.tRNA2-GlyTCC_range=chr19:4724032-4724203_5'pad=50_3'pad=50_strand=+_repeatMasking=none	122	137	TGCGGTACCACTTTT
hg19_tRNAs_chr17.tRNA25-SeCTCA_range=chr17:38273503-38273676_5'pad=50_3'pad=50_strand=-_repeatMasking=none_Fragment_2	hg19_tRNAs_chr17.tRNA25-SeCTCA_range=chr17:38273503-38273676_5'pad=50_3'pad=50_strand=-_repeatMasking=none	139	163	TGCGGTGGCTCATGCCTGTAATCC
hg19_tRNAs_chr18.tRNA1-GluCTC_range=chr18:43299701-43299872_5'pad=50_3'pad=50_strand=+_repeatMasking=none_Fragment_1	hg19_tRNAs_chr18.tRNA1-GluCTC_range=chr18:43299701-43299872_5'pad=50_3'pad=50_strand=+_repeatMasking=none	145	161	TGGCTCATGCCTGTAA
hg19_tRNAs_chr17.tRNA25-SeCTCA_range=chr17:38273503-38273676_5'pad=50_3'pad=50_strand=-_repeatMasking=none_Fragment_2	hg19_tRNAs_chr17.tRNA25-SeCTCA_range=chr17:38273503-38273676_5'pad=50_3'pad=50_strand=-_repeatMasking=none	144	168	TGGCTCATGCCTGTAATCCCAGCA
hg19_tRNAs_chr6.tRNA82-GlyGCC_range=chr6:142578726-142578896_5'pad=50_3'pad=50_strand=+_repeatMasking=none_Fragment_1	hg19_tRNAs_chr6.tRNA82-GlyGCC_range=chr6:142578726-142578896_5'pad=50_3'pad=50_strand=+_repeatMasking=none	137	155	TGGCTGGGCGTGGTGGCT
hg19_tRNAs_chr17.tRNA14-ThrCGT_range=chr17:29877043-29877214_5'pad=50_3'pad=50_strand=+_repeatMasking=none_Fragment_5	hg19_tRNAs_chr17.tRNA14-ThrCGT_range=chr17:29877043-29877214_5'pad=50_3'pad=50_strand=+_repeatMasking=none	141	161	TGGCTGTGGGGAAGTCGGGT
hg19_tRNAs_chr17.tRNA26-CysGCA_range=chr17:37310694-37310865_5'pad=50_3'pad=50_strand=-_repeatMasking=none_Fragment_5	hg19_tRNAs_chr17.tRNA26-CysGCA_range=chr17:37310694-37310865_5'pad=50_3'pad=50_strand=-_repeatMasking=none	123	145	TGTGCTCCGGAGTTACCTCGTT
hg19_tRNAs_chr17.tRNA26-CysGCA_range=chr17:37310694-37310865_5'pad=50_3'pad=50_strand=-_repeatMasking=none_Fragment_5	hg19_tRNAs_chr17.tRNA26-CysGCA_range=chr17:37310694-37310865_5'pad=50_3'pad=50_strand=-_repeatMasking=none	123	146	TGTGCTCCGGAGTTACCTCGTTT
hg19_tRNAs_chr15.tRNA9-HisGTG_range=chr15:45490754-45490925_5'pad=50_3'pad=50_strand=-_repeatMasking=none_Fragment_5	hg19_tRNAs_chr15.tRNA9-HisGTG_range=chr15:45490754-45490925_5'pad=50_3'pad=50_strand=-_repeatMasking=none	123	150	TGTGGGAACAATGGCACGGCAAGGGGC
hg19_tRNAs_chr17.tRNA36-ThrAGT_range=chr17:8129503-8129676_5'pad=50_3'pad=50_strand=-_repeatMasking=none_Fragment_4	hg19_tRNAs_chr17.tRNA36-ThrAGT_range=chr17:8129503-8129676_5'pad=50_3'pad=50_strand=-_repeatMasking=none	124	148	TTATTCAATTGAAACAGCGTGATT
hg19_tRNAs_chr6.tRNA64-GlnTTG_range=chr6:28557106-28557277_5'pad=50_3'pad=50_strand=+_repeatMasking=none_Fragment_6	hg19_tRNAs_chr6.tRNA64-GlnTTG_range=chr6:28557106-28557277_5'pad=50_3'pad=50_strand=+_repeatMasking=none	122	140	TTCAAAGGTGAACGTTTT
hg19_tRNAs_chr6.tRNA158-IleAAT_range=chr6:27144944-27145117_5'pad=50_3'pad=50_strand=-_repeatMasking=none_Fragment_6	hg19_tRNAs_chr6.tRNA158-IleAAT_range=chr6:27144944-27145117_5'pad=50_3'pad=50_strand=-_repeatMasking=none	125	142	TTCCGTGGGTTTGTTTT
hg19_tRNAs_chr6.tRNA158-IleAAT_range=chr6:27144944-27145117_5'pad=50_3'pad=50_strand=-_repeatMasking=none_Fragment_6	hg19_tRNAs_chr6.tRNA158-IleAAT_range=chr6:27144944-27145117_5'pad=50_3'pad=50_strand=-_repeatMasking=none	125	143	TTCCGTGGGTTTGTTTTT
hg19_tRNAs_chr2.tRNA2-TyrGTA_range=chr2:27273600-27273788_5'pad=50_3'pad=50_strand=+_repeatMasking=none_Fragment_6	hg19_tRNAs_chr2.tRNA2-TyrGTA_range=chr2:27273600-27273788_5'pad=50_3'pad=50_strand=+_repeatMasking=none	140	155	TTCGTCTGTAATTTT
hg19_tRNAs_chr1.tRNA10-AsnGTT_range=chr1:143689978-143690151_5'pad=50_3'pad=50_strand=+_repeatMasking=none_Fragment_2	hg19_tRNAs_chr1.tRNA10-AsnGTT_range=chr1:143689978-143690151_5'pad=50_3'pad=50_strand=+_repeatMasking=none	153	169	TTCTGTTTAAAGACTT
hg19_tRNAs_chr1.tRNA122-AsnGTT_range=chr1:144488793-144488966_5'pad=50_3'pad=50_strand=-_repeatMasking=none_Fragment_2	hg19_tRNAs_chr1.tRNA122-AsnGTT_range=chr1:144488793-144488966_5'pad=50_3'pad=50_strand=-_repeatMasking=none	153	169	TTCTGTTTAAAGACTT
hg19_tRNAs_chr1.tRNA123-AsnGTT_range=chr1:144308564-144308737_5'pad=50_3'pad=50_strand=-_repeatMasking=none_Fragment_2	hg19_tRNAs_chr1.tRNA123-AsnGTT_range=chr1:144308564-144308737_5'pad=50_3'pad=50_strand=-_repeatMasking=none	153	169	TTCTGTTTAAAGACTT
hg19_tRNAs_chr1.tRNA13-AsnGTT_range=chr1:145385679-145385854_5'pad=50_3'pad=50_strand=+_repeatMasking=none_Fragment_1	hg19_tRNAs_chr1.tRNA13-AsnGTT_range=chr1:145385679-145385854_5'pad=50_3'pad=50_strand=+_repeatMasking=none	155	171	TTCTGTTTAAAGACTT
hg19_tRNAs_chr1.tRNA24-AsnGTT_range=chr1:147877487-147877660_5'pad=50_3'pad=50_strand=+_repeatMasking=none_Fragment_2	hg19_tRNAs_chr1.tRNA24-AsnGTT_range=chr1:147877487-147877660_5'pad=50_3'pad=50_strand=+_repeatMasking=none	153	169	TTCTGTTTAAAGACTT
hg19_tRNAs_chr1.tRNA30-AsnGTT_range=chr1:149608559-149608732_5'pad=50_3'pad=50_strand=+_repeatMasking=none_Fragment_2	hg19_tRNAs_chr1.tRNA30-AsnGTT_range=chr1:149608559-149608732_5'pad=50_3'pad=50_strand=+_repeatMasking=none	153	169	TTCTGTTTAAAGACTT
hg19_tRNAs_chr1.tRNA15-GlnCTG_range=chr1:145963254-145963425_5'pad=50_3'pad=50_strand=+_repeatMasking=none_Fragment_4	hg19_tRNAs_chr1.tRNA15-GlnCTG_range=chr1:145963254-145963425_5'pad=50_3'pad=50_strand=+_repeatMasking=none	122	144	TTCTGTTTAATTAGGACGGCAA
hg19_tRNAs_chr1.tRNA19-GlnCTG_range=chr1:147504988-147505159_5'pad=50_3'pad=50_strand=+_repeatMasking=none_Fragment_4	hg19_tRNAs_chr1.tRNA19-GlnCTG_range=chr1:147504988-147505159_5'pad=50_3'pad=50_strand=+_repeatMasking=none	122	144	TTCTGTTTAATTAGGACGGCAA
hg19_tRNAs_chr6.tRNA4-ArgTCG_range=chr6:26322996-26323168_5'pad=50_3'pad=50_strand=+_repeatMasking=none_Fragment_5	hg19_tRNAs_chr6.tRNA4-ArgTCG_range=chr6:26322996-26323168_5'pad=50_3'pad=50_strand=+_repeatMasking=none	124	147	TTGAGATACTGACTAGTCTGGTG
hg19_tRNAs_chr6.tRNA4-ArgTCG_range=chr6:26322996-26323168_5'pad=50_3'pad=50_strand=+_repeatMasking=none_Fragment_5	hg19_tRNAs_chr6.tRNA4-ArgTCG_range=chr6:26322996-26323168_5'pad=50_3'pad=50_strand=+_repeatMasking=none	124	148	TTGAGATACTGACTAGTCTGGTGT
hg19_tRNAs_chr16.tRNA1-ArgCCG_range=chr16:3200625-3200797_5'pad=50_3'pad=50_strand=+_repeatMasking=none_Fragment_6	hg19_tRNAs_chr16.tRNA1-ArgCCG_range=chr16:3200625-3200797_5'pad=50_3'pad=50_strand=+_repeatMasking=none	123	140	TTGCCATGTTAACGTTT
hg19_tRNAs_chr16.tRNA1-ArgCCG_range=chr16:3200625-3200797_5'pad=50_3'pad=50_strand=+_repeatMasking=none_Fragment_6	hg19_tRNAs_chr16.tRNA1-ArgCCG_range=chr16:3200625-3200797_5'pad=50_3'pad=50_strand=+_repeatMasking=none	123	141	TTGCCATGTTAACGTTTT
hg19_tRNAs_chr15.tRNA8-HisGTG_range=chr15:45492561-45492732_5'pad=50_3'pad=50_strand=-_repeatMasking=none_Fragment_5	hg19_tRNAs_chr15.tRNA8-HisGTG_range=chr15:45492561-45492732_5'pad=50_3'pad=50_strand=-_repeatMasking=none	122	142	TTGTGAGGACAATGGCACGG
hg19_tRNAs_chr15.tRNA8-HisGTG_range=chr15:45492561-45492732_5'pad=50_3'pad=50_strand=-_repeatMasking=none_Fragment_5	hg19_tRNAs_chr15.tRNA8-HisGTG_range=chr15:45492561-45492732_5'pad=50_3'pad=50_strand=-_repeatMasking=none	122	144	TTGTGAGGACAATGGCACGGCA
[truncated: 18 more rows]

## Sheet: Table 3
tRF No	Sequence	NAP	BPH	PCa6_cur	PCa6_recur	PCa7_recur	PCa8_recur	TURP_PCa	LN_PCa	PCa6_nofusion	PCa6_TERG	FFPE
[truncated: 598 more rows]

[truncated: 4 more sheets: Table 4, Table 5, Table 6, Table 7]
